# Supplementary material for: p.E95K mutation in Indian hedgehog causing brachydactyly type A1 impairs IHH/Gli1 downstream transcriptional regulation
Source: BMC Genet. 2019 Jan 16;20:10. doi: 10.1186/s12863-018-0697-5 (PMC6335781; doi:10.1186/s12863-018-0697-5)
Supplement: Supplementary file 2 — Peak Calling of Gli1-binding sites. ChIP-chip peak calling. (XLS 66 kb) [file 12863_2018_697_MOESM2_ESM.xls]

## Sheet: WT
WT	chr1	23931490	23932409	MA2C_peak_1	2.6522
WT	chr1	34618212	34619145	MA2C_peak_2	3.9975
WT	chr1	43786020	43786854	MA2C_peak_3	3.021
WT	chr1	74588262	74589086	MA2C_peak_4	2.4823
WT	chr1	91348701	91349350	MA2C_peak_5	3.3004
WT	chr1	107676551	107677400	MA2C_peak_6	3.577
WT	chr1	127808712	127809541	MA2C_peak_7	3.5022
WT	chr1	129099170	129099919	MA2C_peak_8	3.0435
WT	chr1	135246862	135247791	MA2C_peak_9	3.0994
WT	chr1	138309856	138311029	MA2C_peak_10	3.6807
WT	chr1	153600705	153601673	MA2C_peak_11	2.7829
WT	chr1	191511074	191511723	MA2C_peak_12	2.5201
WT	chr1	191994872	191995722	MA2C_peak_13	4.1474
WT	chr10	20669264	20670020	MA2C_peak_14	2.8263
WT	chr10	23865825	23866785	MA2C_peak_15	3.3392
WT	chr10	32610344	32611275	MA2C_peak_16	3.9311
WT	chr10	33816682	33818126	MA2C_peak_17	4.6634
WT	chr10	38683280	38684035	MA2C_peak_18	3.0606
WT	chr10	60295254	60296103	MA2C_peak_19	2.9495
WT	chr10	61139806	61140665	MA2C_peak_20	2.6472
WT	chr10	61444368	61445017	MA2C_peak_21	2.679
WT	chr10	62440074	62441073	MA2C_peak_22	3.1822
WT	chr10	69388057	69388706	MA2C_peak_23	2.6329
WT	chr10	78818231	78819071	MA2C_peak_24	3.4756
WT	chr10	79371339	79372207	MA2C_peak_25	4.3217
WT	chr10	81273826	81274755	MA2C_peak_26	3.0878
WT	chr10	88288665	88289314	MA2C_peak_27	2.6849
WT	chr10	111517983	111518815	MA2C_peak_28	3.709
WT	chr10	116336407	116337262	MA2C_peak_29	3.1626
WT	chr10	128531432	128532081	MA2C_peak_30	3.0844
WT	chr11	34109620	34110564	MA2C_peak_31	3.0812
WT	chr11	45982225	45982874	MA2C_peak_32	2.8229
WT	chr11	46127601	46128549	MA2C_peak_33	2.8934
WT	chr11	46128588	46129237	MA2C_peak_34	2.5447
WT	chr11	46247155	46247812	MA2C_peak_35	3.1066
WT	chr11	49241581	49242852	MA2C_peak_36	3.5759
WT	chr11	53882770	53883419	MA2C_peak_37	2.8306
WT	chr11	58495950	58496896	MA2C_peak_38	2.8315
WT	chr11	59601869	59602738	MA2C_peak_39	3.4553
WT	chr11	60228120	60229069	MA2C_peak_40	2.5772
WT	chr11	65082616	65083267	MA2C_peak_41	2.4917
WT	chr11	68742152	68743206	MA2C_peak_42	2.9559
WT	chr11	69648175	69649219	MA2C_peak_43	3.3463
WT	chr11	70317902	70318841	MA2C_peak_44	3.7079
WT	chr11	74162607	74163546	MA2C_peak_45	4.0964
WT	chr11	80623909	80624855	MA2C_peak_46	3.1091
WT	chr11	83663407	83664166	MA2C_peak_47	2.9893
WT	chr11	86073756	86074518	MA2C_peak_48	2.6219
WT	chr11	87548377	87549332	MA2C_peak_49	4.1649
WT	chr11	96709884	96710533	MA2C_peak_50	2.861
WT	chr11	98845946	98846890	MA2C_peak_51	3.5898
WT	chr11	100053610	100054434	MA2C_peak_52	4.1827
WT	chr11	105943114	105943767	MA2C_peak_53	2.7077
WT	chr11	106211960	106212704	MA2C_peak_54	2.6115
WT	chr11	108544247	108544903	MA2C_peak_55	3.7569
WT	chr11	110257250	110258209	MA2C_peak_56	3.5855
WT	chr11	116974624	116975563	MA2C_peak_57	2.9661
WT	chr11	120535617	120536270	MA2C_peak_58	2.5913
WT	chr11	121021059	121021883	MA2C_peak_59	3.2107
WT	chr11	121689574	121690521	MA2C_peak_60	2.5518
WT	chr12	11460180	11461409	MA2C_peak_61	4.3288
WT	chr12	30621841	30622575	MA2C_peak_62	2.7636
WT	chr12	41748298	41749159	MA2C_peak_63	3.1062
WT	chr12	79789585	79790533	MA2C_peak_64	3.8389
WT	chr12	82884567	82885303	MA2C_peak_65	2.4851
WT	chr12	85453563	85454303	MA2C_peak_66	3.7262
WT	chr12	101759883	101760737	MA2C_peak_67	2.5693
WT	chr12	117313800	117314451	MA2C_peak_68	2.7696
WT	chr13	21495376	21496030	MA2C_peak_69	2.6159
WT	chr13	23337927	23338679	MA2C_peak_70	2.9129
WT	chr13	24704627	24705771	MA2C_peak_71	2.9465
WT	chr13	33574649	33575298	MA2C_peak_72	2.9453
WT	chr13	41316864	41317701	MA2C_peak_73	3.1024
WT	chr13	50561597	50562727	MA2C_peak_74	2.9871
WT	chr13	51889385	51890229	MA2C_peak_75	3.0505
WT	chr13	74098626	74099275	MA2C_peak_76	2.5239
WT	chr13	93563722	93564672	MA2C_peak_77	2.8524
WT	chr13	96463699	96464723	MA2C_peak_78	3.0585
WT	chr13	109003598	109004547	MA2C_peak_79	2.579
WT	chr13	114583801	114584540	MA2C_peak_80	2.516
WT	chr14	20567902	20568758	MA2C_peak_81	2.5569
WT	chr14	32898838	32899667	MA2C_peak_82	3.4091
WT	chr14	36907613	36908262	MA2C_peak_83	2.7071
WT	chr14	37748349	37748998	MA2C_peak_84	2.52
WT	chr14	49686645	49687794	MA2C_peak_85	5.385
WT	chr14	51779438	51780389	MA2C_peak_86	2.474
WT	chr14	52395461	52396210	MA2C_peak_87	2.6427
WT	chr14	55079687	55080343	MA2C_peak_88	2.6587
WT	chr14	55689480	55690238	MA2C_peak_89	3.4938
WT	chr14	56881598	56882456	MA2C_peak_90	3.5544
WT	chr14	58618409	58619058	MA2C_peak_91	2.6572
WT	chr14	63866555	63867421	MA2C_peak_92	2.7293
WT	chr14	75534839	75535788	MA2C_peak_93	5.636
WT	chr14	75993595	75994251	MA2C_peak_94	2.9484
WT	chr14	77554149	77554805	MA2C_peak_95	2.5461
WT	chr14	98569218	98570176	MA2C_peak_96	2.9475
WT	chr14	99500663	99501820	MA2C_peak_97	4.9739
WT	chr14	122364036	122365109	MA2C_peak_98	3.0451
WT	chr15	79666135	79666784	MA2C_peak_99	2.6063
WT	chr15	85660784	85661533	MA2C_peak_100	2.6931
WT	chr15	89282667	89283617	MA2C_peak_101	4.0764
WT	chr15	89398530	89399559	MA2C_peak_102	3.8185
WT	chr15	98266253	98267122	MA2C_peak_103	2.9095
WT	chr16	3718517	3719180	MA2C_peak_104	2.8546
WT	chr16	8511530	8512575	MA2C_peak_105	2.9191
WT	chr16	15864282	15865232	MA2C_peak_106	3.9615
WT	chr16	19608009	19608845	MA2C_peak_107	2.6115
WT	chr16	21997193	21998067	MA2C_peak_108	3.0173
WT	chr16	36274699	36275650	MA2C_peak_109	2.5219
WT	chr16	36369343	36370182	MA2C_peak_110	3.1489
WT	chr16	56072356	56073111	MA2C_peak_111	2.7732
WT	chr16	58872899	58873733	MA2C_peak_112	3.2381
WT	chr16	59147017	59147766	MA2C_peak_113	3.2913
WT	chr16	59169729	59170868	MA2C_peak_114	3.6674
WT	chr16	96666847	96667725	MA2C_peak_115	3.1775
WT	chr17	6987842	6988986	MA2C_peak_116	3.3379
WT	chr17	18412985	18413859	MA2C_peak_117	2.7014
WT	chr17	25029185	25030224	MA2C_peak_118	2.8921
WT	chr17	25100195	25100844	MA2C_peak_119	2.7016
WT	chr17	31414504	31415473	MA2C_peak_120	3.8217
WT	chr17	34270287	34271416	MA2C_peak_121	2.9349
WT	chr17	37360290	37361034	MA2C_peak_122	2.7886
WT	chr17	38203232	38204121	MA2C_peak_123	2.6095
WT	chr17	38269260	38270289	MA2C_peak_124	3.1663
WT	chr17	56750702	56751561	MA2C_peak_125	2.8419
WT	chr17	57908867	57909701	MA2C_peak_126	3.1719
WT	chr18	20821730	20822590	MA2C_peak_127	2.5793
WT	chr18	24141529	24142558	MA2C_peak_128	3.182
WT	chr18	24808915	24809864	MA2C_peak_129	3.2678
WT	chr18	34879047	34879901	MA2C_peak_130	3.5
WT	chr18	34912108	34913147	MA2C_peak_131	3.4775
WT	chr18	37676935	37677812	MA2C_peak_132	2.6401
WT	chr18	37849755	37850415	MA2C_peak_133	3.7779
WT	chr18	44263948	44264687	MA2C_peak_134	2.4732
WT	chr18	46372907	46373983	MA2C_peak_135	3.8908
WT	chr18	74018706	74019355	MA2C_peak_136	2.8353
WT	chr18	90676491	90677225	MA2C_peak_137	2.4869
WT	chr19	4283978	4284917	MA2C_peak_138	2.9644
WT	chr19	5740125	5740954	MA2C_peak_139	2.8619
WT	chr19	11590053	11590997	MA2C_peak_140	3.0936
WT	chr19	12150072	12150845	MA2C_peak_141	2.9855
WT	chr19	12674767	12675523	MA2C_peak_142	2.7674
WT	chr19	13902806	13903758	MA2C_peak_143	4.3232
WT	chr19	14672587	14673331	MA2C_peak_144	2.7415
WT	chr19	23524675	23525515	MA2C_peak_145	3.2272
WT	chr19	25744410	25745364	MA2C_peak_146	2.6635
WT	chr19	28907332	28908285	MA2C_peak_147	2.7057
WT	chr19	43513625	43514660	MA2C_peak_148	3.6071
WT	chr19	44830443	44831092	MA2C_peak_149	2.6775
WT	chr19	45435128	45436077	MA2C_peak_150	3.4673
WT	chr19	47087130	47087864	MA2C_peak_151	3.7331
WT	chr19	59292566	59293223	MA2C_peak_152	2.5188
WT	chr2	37122863	37123515	MA2C_peak_153	3.5489
WT	chr2	44968320	44968969	MA2C_peak_154	2.5753
WT	chr2	65508348	65509289	MA2C_peak_155	3.0678
WT	chr2	69054675	69055622	MA2C_peak_156	2.9337
WT	chr2	69558661	69559311	MA2C_peak_157	3.0048
WT	chr2	73613758	73614810	MA2C_peak_158	4.1456
WT	chr2	75666958	75667722	MA2C_peak_159	2.5538
WT	chr2	76242618	76243270	MA2C_peak_160	2.8348
WT	chr2	84676442	84677237	MA2C_peak_161	2.5471
WT	chr2	86058783	86059825	MA2C_peak_162	4.2178
WT	chr2	86692278	86693209	MA2C_peak_163	3.0366
WT	chr2	86731252	86732288	MA2C_peak_164	3.3251
WT	chr2	86819373	86820028	MA2C_peak_165	2.4741
WT	chr2	86865450	86866105	MA2C_peak_166	2.6254
WT	chr2	87536129	87536788	MA2C_peak_167	3.0452
WT	chr2	88298913	88300069	MA2C_peak_168	4.4787
WT	chr2	103960336	103961280	MA2C_peak_169	3.5374
WT	chr2	109728106	109729042	MA2C_peak_170	3.523
WT	chr2	111713511	111714367	MA2C_peak_171	3.0384
WT	chr2	127310635	127311499	MA2C_peak_172	3.5407
WT	chr2	128641039	128641688	MA2C_peak_173	2.5636
WT	chr2	132211757	132212691	MA2C_peak_174	3.7331
WT	chr2	144646104	144646973	MA2C_peak_175	2.7795
WT	chr2	152050921	152051850	MA2C_peak_176	3.2134
WT	chr2	153766567	153767217	MA2C_peak_177	2.9397
WT	chr2	163049548	163050612	MA2C_peak_178	4.0039
WT	chr2	164595452	164596201	MA2C_peak_179	2.7245
WT	chr2	180922169	180922918	MA2C_peak_180	2.5826
WT	chr3	32634420	32635483	MA2C_peak_181	3.5973
WT	chr3	54497102	54497757	MA2C_peak_182	3.2535
WT	chr3	63656126	63657060	MA2C_peak_183	3.0098
WT	chr3	64093566	64094725	MA2C_peak_184	3.4858
WT	chr3	67386987	67387638	MA2C_peak_185	4.1192
WT	chr3	88103064	88103720	MA2C_peak_186	2.7579
WT	chr3	90032337	90033078	MA2C_peak_187	3.4342
WT	chr3	91816940	91817838	MA2C_peak_188	2.9309
WT	chr3	92233423	92234261	MA2C_peak_189	3.3706
WT	chr3	94639148	94639900	MA2C_peak_190	2.6065
WT	chr3	94734675	94735513	MA2C_peak_191	2.7026
WT	chr3	115958550	115959699	MA2C_peak_192	3.4158
WT	chr3	116298093	116298879	MA2C_peak_193	3.7437
WT	chr3	137217086	137218010	MA2C_peak_194	2.8127
WT	chr4	11893810	11895045	MA2C_peak_195	3.6517
WT	chr4	41223775	41224846	MA2C_peak_196	3.3782
WT	chr4	41588477	41589326	MA2C_peak_197	3.0352
WT	chr4	43452815	43453875	MA2C_peak_198	3.9411
WT	chr4	43537883	43538912	MA2C_peak_199	4.0962
WT	chr4	62815051	62816005	MA2C_peak_200	3.1161
WT	chr4	65263925	65265066	MA2C_peak_201	4.3242
WT	chr4	88469926	88470697	MA2C_peak_202	2.9846
WT	chr4	120550446	120551397	MA2C_peak_203	3.3224
WT	chr4	133056993	133057853	MA2C_peak_204	3.5267
WT	chr4	133159099	133159948	MA2C_peak_205	2.9305
WT	chr4	140564969	140565618	MA2C_peak_206	3.0739
WT	chr4	140921959	140922790	MA2C_peak_207	3.4753
WT	chr4	151852370	151853299	MA2C_peak_208	2.6285
WT	chr4	154386440	154387489	MA2C_peak_209	2.615
WT	chr5	3801310	3802059	MA2C_peak_210	3.5682
WT	chr5	23290359	23291015	MA2C_peak_211	2.5072
WT	chr5	24608502	24609451	MA2C_peak_212	3.5913
WT	chr5	31458986	31460016	MA2C_peak_213	2.6299
WT	chr5	34514181	34514933	MA2C_peak_214	2.7519
WT	chr5	67997788	67998437	MA2C_peak_215	3.1056
WT	chr5	77020162	77021096	MA2C_peak_216	2.6473
WT	chr5	87335787	87336569	MA2C_peak_217	2.4928
WT	chr5	88019669	88020420	MA2C_peak_218	2.5458
WT	chr5	96800326	96801075	MA2C_peak_219	2.706
WT	chr5	108889414	108890173	MA2C_peak_220	2.6097
WT	chr5	125660823	125661864	MA2C_peak_221	3.2355
WT	chr5	130551977	130553041	MA2C_peak_222	2.8542
WT	chr5	131784618	131785489	MA2C_peak_223	2.576
WT	chr5	137756794	137757821	MA2C_peak_224	3.0823
WT	chr5	145954520	145955279	MA2C_peak_225	2.5681
WT	chr5	146692819	146693568	MA2C_peak_226	2.5373
WT	chr5	150821408	150822161	MA2C_peak_227	3.075
WT	chr6	15133126	15133957	MA2C_peak_228	2.646
WT	chr6	15134726	15135466	MA2C_peak_229	2.8684
WT	chr6	42087763	42088413	MA2C_peak_230	2.5468
WT	chr6	48688002	48688850	MA2C_peak_231	2.7575
WT	chr6	55324416	55325473	MA2C_peak_232	2.9721
WT	chr6	55966444	55967600	MA2C_peak_233	3.5125
WT	chr6	83297809	83298465	MA2C_peak_234	3.1984
WT	chr6	90499943	90500592	MA2C_peak_235	2.7352
WT	chr6	92516381	92517613	MA2C_peak_236	3.2949
WT	chr6	125186367	125187296	MA2C_peak_237	3.9086
WT	chr6	131628920	131629578	MA2C_peak_238	2.6739
WT	chr6	136892433	136893216	MA2C_peak_239	3.9035
WT	chr7	6409862	6410814	MA2C_peak_240	3.1236
WT	chr7	6470142	6470798	MA2C_peak_241	2.8384
WT	chr7	12519262	12519919	MA2C_peak_242	3.5639
WT	chr7	14158356	14159510	MA2C_peak_243	3.0001
WT	chr7	19607048	19607977	MA2C_peak_244	3.4089
WT	chr7	31149298	31150247	MA2C_peak_245	4.2057
WT	chr7	34731005	34731854	MA2C_peak_246	3.3423
WT	chr7	35968523	35969179	MA2C_peak_247	2.4737
WT	chr7	51021719	51022676	MA2C_peak_248	2.5062
WT	chr7	51198720	51199564	MA2C_peak_249	2.8932
WT	chr7	55642241	55643180	MA2C_peak_250	2.9957
WT	chr7	74788951	74789708	MA2C_peak_251	2.7483
WT	chr7	86529888	86530545	MA2C_peak_252	2.6507
WT	chr7	86613007	86613881	MA2C_peak_253	2.9347
WT	chr7	91830057	91830903	MA2C_peak_254	2.4923
WT	chr7	92305537	92306483	MA2C_peak_255	3.7918
WT	chr7	104097558	104098217	MA2C_peak_256	2.561
WT	chr7	104628010	104629062	MA2C_peak_257	3.1732
WT	chr7	106914224	106915178	MA2C_peak_258	3.052
WT	chr7	110244572	110245332	MA2C_peak_259	2.6095
WT	chr7	111291687	111292446	MA2C_peak_260	4.4038
WT	chr7	112785674	112786503	MA2C_peak_261	2.9959
WT	chr7	115043644	115044687	MA2C_peak_262	3.4158
WT	chr7	115224125	115224774	MA2C_peak_263	3.0001
WT	chr7	116013483	116014429	MA2C_peak_264	3.1964
WT	chr7	116024134	116024878	MA2C_peak_265	2.8194
WT	chr7	117159116	117159992	MA2C_peak_266	3.3683
WT	chr7	128219264	128220299	MA2C_peak_267	3.3066
WT	chr7	130644974	130646120	MA2C_peak_268	3.7905
WT	chr7	139799445	139800278	MA2C_peak_269	2.6222
WT	chr7	140796055	140796814	MA2C_peak_270	3.0173
WT	chr7	146269012	146270161	MA2C_peak_271	4.0167
WT	chr7	147587768	147588750	MA2C_peak_272	3.718
WT	chr7	147675861	147676614	MA2C_peak_273	2.5911
WT	chr7	147947279	147948134	MA2C_peak_274	2.6398
WT	chr7	148638928	148640057	MA2C_peak_275	3.9916
WT	chr7	149418022	149418951	MA2C_peak_276	3.2225
WT	chr7	150930391	150931050	MA2C_peak_277	2.5173
WT	chr8	3390203	3391232	MA2C_peak_278	2.7273
WT	chr8	3652492	3653461	MA2C_peak_279	2.5855
WT	chr8	3880383	3881036	MA2C_peak_280	2.8756
WT	chr8	4778761	4779416	MA2C_peak_281	2.6911
WT	chr8	13058530	13059571	MA2C_peak_282	5.0814
WT	chr8	40728757	40729610	MA2C_peak_283	2.5529
WT	chr8	44612613	44613546	MA2C_peak_284	4.593
WT	chr8	68142423	68143294	MA2C_peak_285	3.6547
WT	chr8	70341596	70342350	MA2C_peak_286	2.7989
WT	chr8	70435254	70435999	MA2C_peak_287	2.5843
WT	chr8	71315694	71316434	MA2C_peak_288	3.0301
WT	chr8	73382814	73383758	MA2C_peak_289	3.0643
WT	chr8	73399339	73400190	MA2C_peak_290	2.9962
WT	chr8	86189383	86190517	MA2C_peak_291	4.3284
WT	chr8	86795897	86796741	MA2C_peak_292	2.636
WT	chr8	97219845	97220494	MA2C_peak_293	2.5487
WT	chr8	107469928	107470983	MA2C_peak_294	3.2846
WT	chr8	107471130	107472259	MA2C_peak_295	4.1184
WT	chr8	107605375	107606032	MA2C_peak_296	3.1705
WT	chr8	108233605	108234482	MA2C_peak_297	3.8981
WT	chr8	108383244	108383899	MA2C_peak_298	3.0112
WT	chr8	120804757	120805517	MA2C_peak_299	2.7752
WT	chr8	122627989	122628735	MA2C_peak_300	3.1196
WT	chr8_random	315154	316206	MA2C_peak_301	4.1319
WT	chr9	7557353	7558005	MA2C_peak_302	2.5967
WT	chr9	13629989	13631228	MA2C_peak_303	5.1133
WT	chr9	14586461	14587214	MA2C_peak_304	2.6289
WT	chr9	24426944	24427738	MA2C_peak_305	2.6693
WT	chr9	35077483	35078437	MA2C_peak_306	2.7603
WT	chr9	38869649	38870479	MA2C_peak_307	2.5843
WT	chr9	39022294	39023048	MA2C_peak_308	2.7774
WT	chr9	39936190	39937231	MA2C_peak_309	4.2883
WT	chr9	44411337	44411986	MA2C_peak_310	2.5857
WT	chr9	44606418	44607267	MA2C_peak_311	2.4892
WT	chr9	44613531	44614375	MA2C_peak_312	3.0018
WT	chr9	45638893	45639624	MA2C_peak_313	3.3476
WT	chr9	50427071	50428223	MA2C_peak_314	3.087
WT	chr9	50886401	50887062	MA2C_peak_315	2.5576
WT	chr9	57951969	57952618	MA2C_peak_316	2.6129
WT	chr9	70352667	70354283	MA2C_peak_317	3.8621
WT	chr9	78174995	78175754	MA2C_peak_318	2.7298
WT	chr9	78294886	78295537	MA2C_peak_319	2.9324
WT	chr9	83335181	83335915	MA2C_peak_320	3.5452
WT	chr9	89802318	89803408	MA2C_peak_321	3.3883
WT	chr9	103269883	103270827	MA2C_peak_322	3.3967
WT	chr9	118619925	118620859	MA2C_peak_323	3.3106
WT	chr9	119490731	119491382	MA2C_peak_324	2.6324
WT	chr9	120058046	120058914	MA2C_peak_325	2.6468
WT	chr9	121769196	121770229	MA2C_peak_326	2.8545
WT	chr9	122039256	122040300	MA2C_peak_327	3.1582
WT	chrX	7183588	7184245	MA2C_peak_328	3.2948
WT	chrX	9826809	9827639	MA2C_peak_329	2.4999
WT	chrX	9829794	9830456	MA2C_peak_330	3.4054
WT	chrX	53802006	53803035	MA2C_peak_331	3.4549
WT	chrX	67732339	67733285	MA2C_peak_332	2.9646
WT	chrX	69902204	69903100	MA2C_peak_333	2.6787
WT	chrX	71332457	71333404	MA2C_peak_334	2.7905
WT	chrX	75101367	75102116	MA2C_peak_335	3.0079
WT	chrX	83287070	83287941	MA2C_peak_336	2.8125
WT	chrX	87178952	87179806	MA2C_peak_337	2.7856
WT	chrX	91967507	91968156	MA2C_peak_338	2.6285
WT	chrX	92045524	92046268	MA2C_peak_339	2.6142
WT	chrX	92856439	92857089	MA2C_peak_340	3.0848
WT	chrX	101019794	101020443	MA2C_peak_341	2.5952
WT	chrX	113559262	113559925	MA2C_peak_342	2.5491
WT	chrX	138161204	138161858	MA2C_peak_343	3.4732
WT	chrX	139829251	139830305	MA2C_peak_344	3.4979
WT	chrX	148777700	148778629	MA2C_peak_345	3.4263
WT	chrX	154253084	154254135	MA2C_peak_346	3.5765
WT	chrY	1976226	1976875	MA2C_peak_347	2.9177
MT	chr10	79371449	79372207	MA2C_peak_1	3.0414
MT	chr12	4038839	4039488	MA2C_peak_2	2.7125
MT	chr12	105711990	105712639	MA2C_peak_3	2.5979
MT	chr13	64377652	64378309	MA2C_peak_4	2.6055
MT	chr14	55095290	55095939	MA2C_peak_5	2.881
MT	chr14	75129472	75130121	MA2C_peak_6	3.1177
MT	chr15	44257139	44257901	MA2C_peak_7	2.9149
MT	chr16	17408337	17409193	MA2C_peak_8	3.3766
MT	chr17	44872717	44873366	MA2C_peak_9	2.7066
MT	chr18	52489238	52490177	MA2C_peak_10	2.7584
MT	chr19	7568887	7569616	MA2C_peak_11	2.8389
MT	chr19	9162493	9163322	MA2C_peak_12	2.6168
MT	chr2	90622606	90623255	MA2C_peak_13	2.7023
MT	chr2	91762516	91763350	MA2C_peak_14	2.8599
MT	chr2	116703467	116704116	MA2C_peak_15	2.6322
MT	chr2	120392010	120392672	MA2C_peak_16	2.9173
MT	chr2	152225005	152226039	MA2C_peak_17	3.5565
MT	chr2	152854209	152855043	MA2C_peak_18	2.6125
MT	chr2	164567839	164568691	MA2C_peak_19	2.9991
MT	chr3	72771690	72772442	MA2C_peak_20	2.7217
MT	chr4	62068579	62069723	MA2C_peak_21	3.8721
MT	chr4	114661681	114662332	MA2C_peak_22	2.6747
MT	chr4	115124842	115125491	MA2C_peak_23	2.7767
MT	chr4	120550626	120551275	MA2C_peak_24	2.602
MT	chr4	129118137	129119266	MA2C_peak_25	2.6777
MT	chr4	140564969	140565618	MA2C_peak_26	3.0427
MT	chr4	144310678	144311607	MA2C_peak_27	2.8054
MT	chr4	151531879	151532728	MA2C_peak_28	3.0184
MT	chr5	13397149	13397806	MA2C_peak_29	2.7233
MT	chr5	121228364	121229243	MA2C_peak_30	2.9232
MT	chr6	14705386	14706235	MA2C_peak_31	2.8675
MT	chr6	78354046	78354993	MA2C_peak_32	2.6775
MT	chr6	89796278	89797019	MA2C_peak_33	2.9465
MT	chr7	87549819	87550863	MA2C_peak_34	3.0923
MT	chr7	111763410	111764063	MA2C_peak_35	2.6018
MT	chr7	114275348	114276192	MA2C_peak_36	3.1218
MT	chr7	115197651	115198307	MA2C_peak_37	2.7456
MT	chr8	70044901	70045551	MA2C_peak_38	2.6926
MT	chr8	86065069	86065718	MA2C_peak_39	2.6296
MT	chr8	113330924	113331573	MA2C_peak_40	2.6295
MT	chr9	21053190	21053847	MA2C_peak_41	2.6591
MT	chr9	38344411	38345183	MA2C_peak_42	3.5519
MT	chr9	38828133	38828782	MA2C_peak_43	2.7354
MT	chr9	55786547	55787478	MA2C_peak_44	2.8796
MT	chrX	130646772	130647522	MA2C_peak_45	2.66
MT	chrX	140751177	140751837	MA2C_peak_46	3.6033
MT	chrX	162606235	162606984	MA2C_peak_47	3.0891
Control	chr16	96666967	96667725	MA2C_peak_1	2.7037
Control	chr2	120392010	120392672	MA2C_peak_2	2.5544
Control	chr2	153171407	153172151	MA2C_peak_3	2.5177
Control	chr7	53125077	53125846	MA2C_peak_4	2.637
