# Supplementary material for: p.E95K mutation in Indian hedgehog causing brachydactyly type A1 impairs IHH/Gli1 downstream transcriptional regulation
Source: BMC Genet. 2019 Jan 16;20:10. doi: 10.1186/s12863-018-0697-5 (PMC6335781; doi:10.1186/s12863-018-0697-5)
Supplement: Supplementary file 3 — Predicted Gli1 target genes. ChIP-chip predicted genes. (XLS 569 kb) [file 12863_2018_697_MOESM3_ESM.xls]

## Sheet: WT
Group	#bin	name	chrom	strand	txStart	txEnd	cdsStart	cdsEnd	exonCount	exonStarts	exonEnds	score	name2	cdsStartStat	cdsEndStat	exonFrames
WT	95	NR_110972	chr1	-	23851663	23916575	23916575	23916575	11	23851663,23853190,23855102,23856141,23860261,23865861,23873055,23883212,23884547,23898698,23916501,	23852196,23853402,23855410,23856307,23860389,23865952,23873132,23883288,23884633,23898832,23916575,	0	Smap1	unk	unk	-1,-1,-1,-1,-1,-1,-1,-1,-1,-1,-1,
WT	95	NM_028534	chr1	-	23852463	23929220	23853267	23928994	10	23852463,23855102,23856141,23860261,23865861,23873055,23883212,23884547,23898698,23928876,	23853402,23855410,23856307,23860389,23865952,23873136,23883288,23884633,23898832,23929220,	0	Smap1	cmpl	cmpl	0,1,0,1,0,0,2,0,1,0,
WT	95	NM_001290683	chr1	-	23852463	23916575	23853267	23884630	10	23852463,23855102,23856141,23860261,23865861,23873055,23883212,23884547,23898698,23916501,	23853402,23855410,23856307,23860389,23865952,23873136,23883288,23884633,23898832,23916575,	0	Smap1	cmpl	cmpl	0,1,0,1,0,0,2,0,-1,-1,
WT	848	NM_007685	chr1	+	34592492	34601156	34592747	34600982	6	34592492,34593042,34593194,34593976,34594170,34600869,	34592800,34593092,34593362,34594091,34594280,34601156,	0	Cfc1	cmpl	cmpl	0,2,1,1,2,1,
WT	849	NM_009356	chr1	-	34609176	34617788	34609339	34617749	5	34609176,34612813,34614697,34616587,34617574,	34609654,34612983,34614972,34616750,34617788,	0	Prss40	cmpl	cmpl	0,1,2,1,0,
WT	849	NM_213727	chr1	+	34636537	34647789	34643526	34645869	2	34636537,34643507,	34636611,34647789,	0	Amer3	cmpl	cmpl	-1,0,
WT	919	NM_024283	chr1	+	43787446	43799409	43787729	43799251	4	43787446,43794044,43795404,43799089,	43787808,43794092,43795562,43799409,	0	1500015O10Rik	cmpl	cmpl	0,1,1,0,
WT	919	NM_026430	chr1	-	43807075	43884553	43807075	43884553	15	43807075,43810561,43812543,43813816,43817365,43821734,43828525,43831661,43836909,43847308,43854089,43862197,43862470,43864194,43884459,	43807207,43810665,43812601,43813877,43817409,43821854,43828647,43831721,43837014,43847489,43854150,43862241,43862519,43864222,43884553,	0	Uxs1	cmpl	cmpl	0,1,0,2,0,0,1,1,1,0,2,0,2,1,0,
WT	144	NM_176972	chr1	-	74482083	74590860	74485964	74542359	26	74482083,74486533,74488105,74490986,74497068,74499260,74500401,74502652,74506488,74508139,74513488,74514840,74517110,74517869,74518128,74521559,74524620,74526225,74532554,74533192,74536663,74539478,74542203,74546529,74577636,74590748,	74486052,74486672,74488175,74491102,74497129,74499427,74500657,74502794,74506554,74508304,74513568,74514958,74517301,74517993,74518260,74521718,74524705,74526323,74532629,74533371,74536764,74539650,74542427,74546674,74577686,74590860,	0	Usp37	cmpl	cmpl	2,1,0,1,0,1,0,2,2,2,0,2,0,2,2,2,1,2,2,0,1,0,0,-1,-1,-1,
WT	1153	NM_021383	chr1	+	74552633	74577416	74553011	74575428	8	74552633,74563643,74565474,74568891,74570077,74573565,74574165,74575259,	74553035,74563823,74565590,74569001,74570187,74573664,74574257,74577416,	0	Rqcd1	cmpl	cmpl	0,0,0,2,1,0,0,2,
WT	1154	NM_001081456	chr1	+	74589462	74612551	74594520	74611940	17	74589462,74594486,74594678,74595748,74597593,74598561,74601063,74602516,74604293,74606863,74608628,74609287,74610024,74610950,74611605,74611833,74612320,	74589602,74594542,74594837,74595977,74597723,74598793,74601265,74602661,74604446,74607067,74608797,74609404,74610197,74611086,74611755,74611941,74612551,	0	Plcd4	cmpl	cmpl	-1,0,1,1,2,0,1,2,0,0,0,1,1,0,1,1,-1,
WT	1154	NM_148937	chr1	+	74590933	74612551	74594520	74611940	18	74590933,74594486,74594678,74595748,74597593,74598561,74601063,74602516,74604293,74606863,74608415,74608628,74609287,74610024,74610950,74611605,74611833,74612320,	74591224,74594542,74594837,74595977,74597723,74598793,74601265,74602661,74604446,74607067,74608511,74608797,74609404,74610197,74611086,74611755,74611941,74612551,	0	Plcd4	cmpl	cmpl	-1,0,1,1,2,0,1,2,0,0,0,0,1,1,0,1,1,-1,
WT	1154	NM_029888	chr1	-	74611701	74634602	74613451	74632237	9	74611701,74615124,74616252,74620112,74622353,74624696,74625898,74631957,74634137,	74613921,74615230,74619157,74620290,74623178,74624861,74626192,74632271,74634602,	0	Zfp142	cmpl	cmpl	1,0,2,1,1,1,1,0,-1,
WT	160	NM_178119	chr1	+	91351385	91791857	91352004	91785469	18	91351385,91501172,91506070,91524335,91526962,91530734,91560235,91561608,91567753,91622535,91640302,91662880,91685737,91731008,91734286,91739595,91784080,91785265,	91352167,91501231,91506158,91524421,91527104,91530869,91560363,91561764,91567846,91622640,91640471,91663039,91685899,91731163,91734377,91739818,91784336,91791857,	0	Agap1	cmpl	cmpl	0,1,0,1,0,1,1,0,0,0,0,1,1,1,0,1,2,0,
WT	160	NM_001037136	chr1	+	91351385	91791857	91352004	91785469	17	91351385,91501172,91506070,91524335,91526962,91530734,91560235,91561608,91567753,91622535,91640302,91685737,91731008,91734286,91739595,91784080,91785265,	91352167,91501231,91506158,91524421,91527104,91530869,91560363,91561764,91567846,91622640,91640471,91685899,91731163,91734377,91739818,91784336,91791857,	0	Agap1	cmpl	cmpl	0,1,0,1,0,1,1,0,0,0,0,1,1,0,1,2,0,
WT	175	NM_029349	chr1	+	107560437	107651708	107560684	107650200	28	107560437,107574739,107583706,107583858,107588482,107588788,107589460,107592004,107593077,107600507,107610425,107613354,107615351,107616028,107617844,107622225,107622919,107624516,107627777,107631094,107632499,107637011,107637873,107639787,107642645,107646898,107647549,107650079,	107561210,107574829,107583762,107583972,107588686,107588880,107589754,107592080,107593173,107600620,107610516,107613426,107615492,107616193,107617992,107622382,107623043,107624565,107627857,107631201,107632599,107637094,107637937,107639926,107642762,107646987,107647620,107651708,	0	2310035C23Rik	cmpl	cmpl	0,1,1,0,0,0,2,2,0,0,2,0,0,0,0,1,2,0,1,0,2,0,2,0,1,1,0,2,
WT	175	NM_173187	chr1	+	107560437	107651708	107560684	107650200	29	107560437,107574739,107583525,107583706,107583858,107588482,107588788,107589460,107592004,107593077,107600507,107610425,107613354,107615351,107616028,107617844,107622225,107622919,107624516,107627777,107631094,107632499,107637011,107637873,107639787,107642645,107646898,107647549,107650079,	107561210,107574829,107583597,107583762,107583972,107588686,107588880,107589754,107592080,107593173,107600620,107610516,107613426,107615492,107616193,107617992,107622382,107623043,107624565,107627857,107631201,107632599,107637094,107637937,107639926,107642762,107646987,107647620,107651708,	0	2310035C23Rik	cmpl	cmpl	0,1,1,1,0,0,0,2,2,0,0,2,0,0,0,0,1,2,0,1,0,2,0,2,0,1,1,0,2,
WT	175	NM_009399	chr1	+	107677299	107744558	107677328	107741443	10	107677299,107704719,107705906,107710227,107714245,107716446,107718054,107721576,107723567,107741096,	107677406,107704801,107706032,107710371,107714339,107716541,107718168,107721629,107724312,107744558,	0	Tnfrsf11a	cmpl	cmpl	0,0,1,1,1,2,1,1,0,1,
WT	194	NM_145100	chr1	-	127768618	127808791	127769912	127808467	3	127768618,127806967,127808415,	127770148,127807105,127808791,	0	Lypd1	cmpl	cmpl	1,1,0,
WT	24	NM_001081756	chr1	-	127810212	128727209	127811319	128592331	17	127810212,127873502,127877959,127911147,127919609,127920852,127930349,127999120,128006785,128020619,128119185,128154967,128278628,128345030,128425258,128592262,128726893,	127811598,127873639,127878274,127911226,127919787,127924592,127930541,127999240,128006824,128020688,128119338,128155055,128278762,128345094,128425332,128592391,128727209,	0	Nckap5	cmpl	cmpl	0,1,1,0,2,0,0,0,0,0,0,2,0,2,0,0,-1,
WT	24	NM_172484	chr1	-	127810212	128389504	127811319	128345033	15	127810212,127873502,127877959,127911147,127919609,127920852,127930349,127999120,128006785,128020619,128119185,128154967,128278628,128345030,128389124,	127811598,127873639,127878274,127911226,127919787,127924592,127930541,127999240,128006824,128020688,128119338,128155055,128278762,128345094,128389504,	0	Nckap5	cmpl	cmpl	0,1,1,0,2,0,0,0,0,0,0,2,0,0,-1,
WT	24	NM_176957	chr1	-	127810212	128727209	127811581	128592331	13	127810212,127877959,127911147,127999120,128006785,128020619,128119185,128154967,128278628,128345030,128425258,128592262,128726893,	127811598,127878274,127911226,127999240,128006824,128020688,128119338,128155055,128278762,128345094,128425332,128592391,128727209,	0	Nckap5	cmpl	cmpl	1,1,0,0,0,0,0,2,0,2,0,0,-1,
WT	196	NM_145128	chr1	+	129101562	129379549	129203352	129379302	18	129101562,129146366,129203210,129217180,129261724,129262979,129279497,129281344,129283919,129287320,129294083,129308703,129342818,129356412,129365768,129368077,129376041,129379103,	129102004,129146416,129203593,129217342,129261801,129263069,129279569,129281506,129284089,129287455,129294217,129308837,129342968,129356559,129365885,129368152,129376199,129379549,	0	Mgat5	cmpl	cmpl	-1,-1,0,1,1,0,0,0,0,2,2,1,0,0,0,0,0,2,
WT	1616	NM_178260	chr1	+	135223788	135226299	135223826	135226222	2	135223788,135225932,	135223917,135226299,	0	Kiss1	cmpl	cmpl	0,1,
WT	1616	NM_031193	chr1	+	135247142	135256900	135247213	135256715	9	135247142,135250703,135251378,135252071,135252961,135254980,135255514,135255910,135256553,	135247374,135250854,135251502,135252190,135253158,135255100,135255650,135256009,135256900,	0	Ren2	cmpl	cmpl	0,2,0,1,0,2,2,0,0,
WT	1616	NM_031192	chr1	+	135247250	135256896	135247282	135256715	9	135247250,135250703,135251378,135252071,135252961,135254980,135255514,135255910,135256553,	135247374,135250854,135251502,135252190,135253158,135255100,135255659,135256009,135256896,	0	Ren1	cmpl	cmpl	0,2,0,1,0,2,2,0,0,
WT	25	NM_175443	chr1	+	135260148	135276895	135260340	135275966	8	135260148,135262152,135265326,135269711,135271103,135273482,135275025,135275893,	135260595,135262412,135265449,135269854,135271187,135273628,135275099,135276895,	0	Etnk2	cmpl	cmpl	0,0,2,2,1,1,0,2,
WT	1640	NR_024328	chr1	-	138308492	138312096	138312096	138312096	3	138308492,138309740,138311425,	138309404,138310254,138312096,	0	9230116N13Rik	unk	unk	-1,-1,-1,
WT	1640	NM_026500	chr1	+	138311847	138336797	138313169	138336593	8	138311847,138313158,138315986,138321371,138328888,138330289,138331082,138336329,	138312000,138313973,138316154,138321461,138329140,138330442,138331211,138336797,	0	Ddx59	cmpl	cmpl	-1,0,0,0,0,0,0,0,
WT	219	NM_001039644	chr1	+	153602503	153669458	153602696	153665843	20	153602503,153606867,153617961,153618539,153622986,153624535,153629502,153631868,153639457,153641805,153642109,153643195,153643912,153651407,153651794,153652979,153654495,153655333,153658648,153665439,	153602857,153606913,153618062,153618579,153623099,153624689,153629637,153631974,153639555,153641931,153642193,153643279,153644037,153651573,153651949,153653133,153654687,153655499,153658834,153669458,	0	Edem3	cmpl	cmpl	0,2,0,2,0,2,0,0,1,0,0,0,0,2,0,2,0,0,1,1,
WT	255	NM_001081363	chr1	-	191464492	191511965	191466477	191508985	18	191464492,191470680,191472489,191474440,191475026,191476139,191480523,191485875,191492394,191494926,191496387,191502817,191504099,191506239,191506723,191507646,191508823,191511854,	191466681,191470859,191472966,191474600,191475179,191478971,191483951,191486011,191492517,191495055,191496513,191503020,191504385,191506331,191506830,191507843,191509017,191511965,	0	Cenpf	cmpl	cmpl	0,1,1,0,0,0,1,0,0,0,0,1,0,1,2,0,0,-1,
WT	2049	NM_008937	chr1	-	191945657	191994559	191947098	191986125	5	191945657,191970830,191977294,191984398,191994146,	191947284,191971025,191977400,191986192,191994559,	0	Prox1	cmpl	cmpl	0,0,2,0,-1,
WT	92	NM_026203	chr10	+	20672352	20800235	20679575	20798892	24	20672352,20679417,20682870,20683478,20685322,20685731,20688793,20690654,20691829,20696802,20699185,20701129,20704110,20706775,20708349,20720311,20727557,20737718,20760991,20774786,20777958,20792348,20794180,20798889,	20672558,20679886,20683040,20683698,20685515,20685827,20688979,20690807,20691962,20696926,20699415,20701236,20704229,20706906,20708490,20720511,20727584,20737839,20761047,20774949,20778056,20792407,20794283,20800235,	0	Ahi1	cmpl	cmpl	-1,0,2,1,2,0,0,0,0,1,2,1,0,2,1,1,0,0,1,0,1,0,2,0,
WT	767	NM_016797	chr10	+	23869122	23908765	23875105	23907526	10	23869122,23875040,23896971,23898922,23899731,23900668,23901323,23902574,23904792,23907433,	23869532,23875190,23897041,23899016,23899869,23900721,23901420,23902647,23904875,23908765,	0	Stx7	cmpl	cmpl	-1,0,1,2,0,0,2,0,1,0,
WT	12	NM_001013411	chr10	-	31409124	32609721	31411483	32609502	7	31409124,31414137,31466307,31670924,32049570,32122041,32609448,	31411493,31414219,31466368,31671125,32049651,32122179,32609721,	0	Nkain2	cmpl	cmpl	2,1,0,0,0,0,0,
WT	12	NM_001025286	chr10	-	31670384	32609721	31670807	32609502	4	31670384,32049570,32122041,32609448,	31671125,32049651,32122179,32609721,	0	Nkain2	cmpl	cmpl	0,0,0,0,
WT	105	NM_001162937	chr10	+	33757402	33829621	33776660	33822553	7	33757402,33776518,33779817,33784950,33818569,33822433,33829255,	33757494,33776702,33779915,33785050,33818755,33822592,33829621,	0	Trappc3l	cmpl	cmpl	-1,0,0,2,0,0,-1,
WT	842	NM_178908	chr10	-	33811157	33816325	33811931	33816243	2	33811157,33815703,	33812321,33816325,	0	Fam26e	cmpl	cmpl	0,0,
WT	13	NM_010681	chr10	+	38685320	38829994	38685760	38829839	38	38685320,38725217,38730803,38737126,38746340,38748427,38750238,38752816,38762386,38765458,38767739,38773546,38776582,38779932,38781159,38785409,38787660,38789760,38792520,38793370,38793930,38794469,38795161,38798525,38800287,38802533,38803074,38807058,38808092,38808564,38811935,38814700,38816888,38818132,38823293,38824942,38825767,38829693,	38685955,38725319,38730928,38737207,38746555,38748502,38750390,38752927,38762498,38765626,38767933,38773663,38776731,38780074,38781256,38785526,38787840,38789900,38792700,38793516,38794093,38794603,38795333,38798657,38800430,38802672,38803212,38807192,38808257,38808712,38812123,38814890,38817044,38818292,38823424,38825036,38825887,38829994,	0	Lama4	cmpl	cmpl	0,0,0,2,2,1,1,0,0,1,1,0,0,2,0,1,1,1,0,0,2,0,2,0,0,2,0,0,2,2,0,2,0,0,1,0,1,1,
WT	130	NM_029770	chr10	-	60225342	60294329	60227955	60293913	17	60225342,60229727,60231071,60231855,60234925,60235236,60236491,60237100,60237713,60239932,60240137,60240915,60241531,60242415,60242842,60245805,60293834,	60228121,60229909,60231236,60232005,60235159,60235405,60236579,60237490,60237908,60239965,60240302,60241083,60241712,60242519,60242986,60246030,60294329,	0	Unc5b	cmpl	cmpl	2,0,0,0,0,2,1,1,1,1,1,1,0,1,1,1,0,
WT	1051	NM_026438	chr10	+	61111368	61136913	61111475	61136598	11	61111368,61114307,61122196,61123659,61126437,61128087,61129658,61130332,61133165,61135138,61136566,	61111539,61114366,61122250,61123779,61126524,61128214,61129786,61130418,61133235,61135181,61136913,	0	Ppa1	cmpl	cmpl	0,1,0,0,0,0,1,0,2,0,1,
WT	1051	NR_126477	chr10	-	61137274	61143038	61143038	61143038	2	61137274,61142886,	61137806,61143038,	0	1700022H01Rik	unk	unk	-1,-1,
WT	1051	NM_009120	chr10	+	61143068	61156045	61147643	61154149	7	61143068,61147627,61147813,61148301,61149122,61152521,61154032,	61143161,61147701,61147933,61148367,61149226,61152653,61156045,	0	Sar1a	cmpl	cmpl	-1,0,1,1,1,0,0,
WT	1051	NM_001272092	chr10	+	61158261	61165521	61158318	61164999	3	61158261,61161045,61164781,	61159490,61161176,61165521,	0	Tysnd1	cmpl	cmpl	0,2,1,
WT	1051	NM_001272091	chr10	+	61158261	61165521	61158318	61164899	3	61158261,61162190,61164781,	61159490,61162376,61165521,	0	Tysnd1	cmpl	cmpl	0,2,2,
WT	1051	NM_001272090	chr10	+	61158261	61165521	61158318	61164899	4	61158261,61161045,61162231,61164781,	61159490,61161176,61162376,61165521,	0	Tysnd1	cmpl	cmpl	0,2,1,2,
WT	1051	NM_027912	chr10	+	61158261	61165521	61158318	61164999	4	61158261,61161045,61162190,61164781,	61159490,61161176,61162376,61165521,	0	Tysnd1	cmpl	cmpl	0,2,1,1,
WT	1051	NR_073587	chr10	+	61158333	61165521	61165521	61165521	2	61158333,61164781,	61158372,61165521,	0	Tysnd1	unk	unk	-1,-1,
WT	131	NM_007731	chr10	-	61300981	61441856	61301453	61441384	41	61300981,61302825,61306315,61311923,61312904,61313859,61319085,61319529,61320335,61323187,61324762,61325375,61325791,61326688,61329138,61330199,61330578,61332271,61332908,61334037,61336741,61337485,61339015,61347423,61348435,61349996,61352826,61353955,61355703,61356662,61356781,61358081,61359093,61359886,61365837,61368001,61371429,61374454,61382836,61424036,61441096,	61301456,61302864,61306402,61311959,61312958,61313913,61319166,61319556,61320377,61323232,61324861,61325519,61325836,61326751,61329162,61330268,61330623,61332325,61332995,61334082,61336768,61337518,61339060,61347459,61348462,61350104,61352892,61354012,61355730,61356689,61356808,61358108,61359120,61359922,61365888,61368028,61371465,61374481,61382844,61424106,61441856,	0	Col13a1	cmpl	cmpl	0,0,0,0,0,0,0,0,0,0,0,0,0,0,0,0,0,0,0,0,0,0,0,0,0,0,0,0,0,0,0,0,0,0,0,0,0,0,1,0,0,
WT	131	NM_001304757	chr10	-	61300981	61441856	61301453	61441384	38	61300981,61302825,61306315,61311923,61312904,61313859,61319085,61319529,61320335,61323187,61325375,61325791,61326688,61329138,61330199,61330578,61332271,61332908,61334037,61336741,61337485,61339015,61347423,61348435,61349996,61353955,61355703,61356662,61356781,61358081,61359093,61359886,61365837,61371429,61374454,61382836,61424036,61441096,	61301456,61302864,61306402,61311959,61312958,61313913,61319166,61319556,61320377,61323232,61325519,61325836,61326751,61329162,61330268,61330623,61332325,61332995,61334082,61336768,61337518,61339060,61347459,61348462,61350104,61354012,61355730,61356689,61356808,61358108,61359120,61359922,61365888,61371465,61374481,61382844,61424106,61441856,	0	Col13a1	cmpl	cmpl	0,0,0,0,0,0,0,0,0,0,0,0,0,0,0,0,0,0,0,0,0,0,0,0,0,0,0,0,0,0,0,0,0,0,0,1,0,0,
WT	1061	NM_177372	chr10	+	62409776	62436936	62409840	62436067	21	62409776,62411930,62413482,62416931,62418061,62419677,62420800,62421643,62421922,62422959,62424168,62424361,62425143,62426552,62427647,62429164,62429347,62430400,62432523,62434591,62435998,	62409917,62412113,62413666,62417077,62418193,62419897,62420918,62421806,62422117,62423190,62424285,62424471,62425253,62426777,62427841,62429254,62429552,62430490,62432706,62434738,62436936,	0	Dna2	cmpl	cmpl	0,2,2,0,2,2,0,1,2,2,2,2,1,0,0,2,2,0,0,0,0,
WT	1061	NM_027425	chr10	+	62442970	62481490	62443076	62474481	18	62442970,62445418,62451870,62453727,62455864,62456727,62457452,62458057,62460628,62460826,62462980,62464930,62467404,62469372,62470421,62472103,62474165,62474337,	62443080,62445592,62451988,62453829,62455988,62456789,62457518,62458127,62460730,62460943,62463148,62465028,62467524,62469502,62470516,62472152,62474243,62481490,	0	Rufy2	cmpl	cmpl	0,1,1,2,2,0,2,2,0,0,0,0,2,2,0,2,0,0,
WT	17	NM_170690	chr10	+	68996455	69490184	68996969	69478381	42	68996455,69271163,69271620,69271918,69278442,69284955,69287065,69312853,69330132,69333749,69337537,69340577,69342640,69345108,69347494,69347886,69355069,69356192,69360788,69360975,69361741,69366945,69383185,69390442,69395141,69413699,69418673,69421665,69436469,69438795,69440460,69441218,69442065,69443019,69444863,69457119,69460842,69462102,69464670,69467357,69478315,69486579,	68997032,69271265,69271719,69272017,69278541,69285141,69287164,69312952,69330231,69333947,69337636,69340676,69342739,69345306,69347593,69347985,69355267,69356291,69360887,69361074,69361837,69367018,69383239,69390566,69395244,69413806,69418898,69421820,69436681,69439003,69440557,69441447,69442191,69443142,69444945,69457194,69460974,69462246,69465349,69467739,69478401,69490184,	0	Ank3	cmpl	cmpl	0,0,0,0,0,0,0,0,0,0,0,0,0,0,0,0,0,0,0,0,0,0,1,1,2,0,2,2,1,0,1,2,0,0,0,1,1,1,1,2,0,-1,
WT	17	NM_170689	chr10	+	68996455	69490184	68996969	69478381	42	68996455,69271163,69271620,69271918,69278442,69284955,69287065,69312853,69330132,69333749,69337537,69340577,69342640,69345108,69347494,69347886,69355069,69356192,69360788,69360975,69361741,69366945,69367195,69390442,69395141,69413699,69418673,69421665,69436469,69438795,69440460,69441218,69442065,69443019,69444863,69457119,69460842,69462102,69464670,69467357,69478315,69486579,	68997032,69271265,69271719,69272017,69278541,69285141,69287164,69312952,69330231,69333947,69337636,69340676,69342739,69345306,69347593,69347985,69355267,69356291,69360887,69361074,69361837,69367018,69367258,69390566,69395244,69413806,69418898,69421820,69436681,69439003,69440557,69441447,69442191,69443142,69444945,69457194,69460974,69462246,69465349,69467739,69478401,69490184,	0	Ank3	cmpl	cmpl	0,0,0,0,0,0,0,0,0,0,0,0,0,0,0,0,0,0,0,0,0,0,1,1,2,0,2,2,1,0,1,2,0,0,0,1,1,1,1,2,0,-1,
WT	17	NM_170688	chr10	+	68996455	69490184	68996969	69478381	43	68996455,69271163,69271620,69271918,69278442,69284955,69287065,69312853,69330132,69333749,69337537,69340577,69342640,69345108,69347494,69347886,69355069,69356192,69360788,69360975,69361741,69366945,69367195,69383185,69390442,69395141,69413699,69418673,69421665,69436469,69438795,69440460,69441218,69442065,69443019,69444863,69457119,69460842,69462102,69465258,69467357,69478315,69486579,	68997032,69271265,69271719,69272017,69278541,69285141,69287164,69312952,69330231,69333947,69337636,69340676,69342739,69345306,69347593,69347985,69355267,69356291,69360887,69361074,69361837,69367018,69367258,69383239,69390566,69395244,69413806,69418898,69421820,69436681,69439003,69440557,69441447,69442191,69443142,69444945,69457194,69460974,69462246,69465349,69467739,69478401,69490184,	0	Ank3	cmpl	cmpl	0,0,0,0,0,0,0,0,0,0,0,0,0,0,0,0,0,0,0,0,0,0,1,1,1,2,0,2,2,1,0,1,2,0,0,0,1,1,1,1,2,0,-1,
WT	17	NM_170728	chr10	+	68996455	69490184	68996969	69478381	41	68996455,69271163,69271620,69271918,69278442,69284955,69287065,69312853,69330132,69333749,69337537,69340577,69342640,69345108,69347494,69347886,69355069,69356192,69360788,69360975,69361741,69366945,69390442,69395141,69413699,69418673,69421665,69436469,69438795,69440460,69441218,69442065,69443019,69444863,69457119,69460842,69462102,69465258,69467357,69478315,69486579,	68997032,69271265,69271719,69272017,69278541,69285141,69287164,69312952,69330231,69333947,69337636,69340676,69342739,69345306,69347593,69347985,69355267,69356291,69360887,69361074,69361837,69367018,69390566,69395244,69413806,69418898,69421820,69436681,69439003,69440557,69441447,69442191,69443142,69444945,69457194,69460974,69462246,69465349,69467739,69478401,69490184,	0	Ank3	cmpl	cmpl	0,0,0,0,0,0,0,0,0,0,0,0,0,0,0,0,0,0,0,0,0,0,1,2,0,2,2,1,0,1,2,0,0,0,1,1,1,1,2,0,-1,
WT	17	NM_170729	chr10	+	68996455	69490184	68996969	69478381	41	68996455,69271163,69271620,69271918,69278442,69284955,69287065,69312853,69330132,69333749,69337537,69340577,69342640,69345108,69347494,69347886,69355069,69356192,69360788,69360975,69361741,69366945,69390442,69395141,69413699,69418673,69421665,69436469,69438795,69440460,69441218,69442065,69443019,69444863,69457119,69460842,69462102,69464670,69467357,69478315,69486579,	68997032,69271265,69271719,69272017,69278541,69285141,69287164,69312952,69330231,69333947,69337636,69340676,69342739,69345306,69347593,69347985,69355267,69356291,69360887,69361074,69361837,69367018,69390566,69395244,69413806,69418898,69421820,69436681,69439003,69440557,69441447,69442191,69443142,69444945,69457194,69460974,69462246,69465349,69467739,69478401,69490184,	0	Ank3	cmpl	cmpl	0,0,0,0,0,0,0,0,0,0,0,0,0,0,0,0,0,0,0,0,0,0,1,2,0,2,2,1,0,1,2,0,0,0,1,1,1,1,2,0,-1,
WT	17	NM_170730	chr10	+	68996455	69490184	68996969	69478381	18	68996455,69413699,69418673,69421665,69436469,69438795,69440460,69441218,69442065,69443019,69444863,69457119,69460842,69462102,69465258,69467357,69478315,69486579,	68997032,69413806,69418898,69421820,69436681,69439003,69440557,69441447,69442191,69443142,69444945,69457194,69460974,69462246,69465349,69467739,69478401,69490184,	0	Ank3	cmpl	cmpl	0,0,2,2,1,0,1,2,0,0,0,1,1,1,1,2,0,-1,
WT	17	NM_146005	chr10	+	68996455	69490184	68996969	69478381	43	68996455,69271163,69271620,69271918,69278442,69284955,69287065,69312853,69330132,69333749,69337537,69340577,69342640,69345108,69347494,69347886,69355069,69356192,69360788,69360975,69361741,69366945,69367195,69383185,69390442,69395141,69413699,69418673,69421665,69436469,69438795,69440460,69441218,69442065,69443019,69444863,69457119,69460842,69462102,69464670,69467357,69478315,69486579,	68997032,69271265,69271719,69272017,69278541,69285141,69287164,69312952,69330231,69333947,69337636,69340676,69342739,69345306,69347593,69347985,69355267,69356291,69360887,69361074,69361837,69367018,69367258,69383239,69390566,69395244,69413806,69418898,69421820,69436681,69439003,69440557,69441447,69442191,69443142,69444945,69457194,69460974,69462246,69465349,69467739,69478401,69490184,	0	Ank3	cmpl	cmpl	0,0,0,0,0,0,0,0,0,0,0,0,0,0,0,0,0,0,0,0,0,0,1,1,1,2,0,2,2,1,0,1,2,0,0,0,1,1,1,1,2,0,-1,
WT	139	NM_009670	chr10	+	69388279	69490184	69388923	69478381	20	69388279,69390442,69395141,69413699,69418673,69421665,69436469,69438795,69440460,69441218,69442065,69443019,69444863,69457119,69460842,69462102,69465258,69467357,69478315,69486579,	69388939,69390566,69395244,69413806,69418898,69421820,69436681,69439003,69440557,69441447,69442191,69443142,69444945,69457194,69460974,69462246,69465349,69467739,69478401,69490184,	0	Ank3	cmpl	cmpl	0,1,2,0,2,2,1,0,1,2,0,0,0,1,1,1,1,2,0,-1,
WT	139	NM_170687	chr10	+	69388279	69490184	69388923	69478381	20	69388279,69390442,69395141,69413699,69418673,69421665,69436469,69438795,69440460,69441218,69442065,69443019,69444863,69457119,69460842,69462102,69464670,69467357,69478315,69486579,	69388939,69390566,69395244,69413806,69418898,69421820,69436681,69439003,69440557,69441447,69442191,69443142,69444945,69457194,69460974,69462246,69465349,69467739,69478401,69490184,	0	Ank3	cmpl	cmpl	0,1,2,0,2,2,1,0,1,2,0,0,0,1,1,1,1,2,0,-1,
WT	1186	NM_001101572	chr10	+	78819335	78859511	78819335	78859511	6	78819335,78840541,78841436,78843897,78848096,78858582,	78819550,78840833,78842246,78844125,78848220,78859511,	0	Vmn2r82	cmpl	cmpl	0,2,0,0,0,1,
WT	1190	NM_015779	chr10	+	79349056	79350961	79349079	79350862	5	79349056,79349458,79349727,79350310,79350661,	79349143,79349615,79349869,79350544,79350961,	0	Elane	cmpl	cmpl	0,1,2,0,0,
WT	1190	NM_013459	chr10	+	79353597	79355405	79353670	79355331	5	79353597,79354200,79354447,79354736,79355169,	79353725,79354357,79354595,79354994,79355405,	0	Cfd	cmpl	cmpl	0,1,2,0,0,
WT	1190	NM_001291915	chr10	+	79353597	79355405	79353670	79355331	5	79353597,79354203,79354447,79354736,79355169,	79353725,79354357,79354595,79354994,79355405,	0	Cfd	cmpl	cmpl	0,1,2,0,0,
WT	1190	NM_198107	chr10	-	79357451	79371683	79358028	79371640	15	79357451,79358371,79359092,79359503,79360309,79360980,79361641,79361945,79362841,79365167,79365741,79369509,79369783,79370235,79371562,	79358155,79358455,79359309,79359696,79360443,79361191,79361848,79362154,79362997,79365273,79366173,79369679,79369891,79370401,79371683,	0	Med16	cmpl	cmpl	2,2,1,0,1,0,0,1,1,0,0,1,1,0,0,
WT	1190	NM_001163276	chr10	-	79357451	79371683	79358028	79371640	15	79357451,79358371,79359092,79359503,79360309,79360980,79361641,79361945,79362841,79365167,79365741,79369509,79369783,79370235,79371562,	79358155,79358455,79359309,79359696,79360443,79361191,79361848,79362154,79362997,79365273,79366173,79369679,79369891,79370398,79371683,	0	Med16	cmpl	cmpl	2,2,1,0,1,0,0,1,1,0,0,1,1,0,0,
WT	1190	NM_177994	chr10	-	79372797	79379675	79373783	79379629	8	79372797,79374686,79374819,79375140,79375393,79375969,79376301,79379567,	79373884,79374742,79374905,79375226,79375514,79376091,79376456,79379675,	0	R3hdm4	cmpl	cmpl	1,2,0,1,0,1,2,0,
WT	1190	NM_053244	chr10	+	79379715	79385017	79381418	79384749	5	79379715,79382171,79383439,79383759,79384296,	79381662,79382296,79383575,79383992,79385017,	0	Kiss1r	cmpl	cmpl	0,1,0,1,0,
WT	1190	NM_001288626	chr10	+	79389787	79417763	79393638	79414681	9	79389787,79393379,79394510,79409229,79411604,79412109,79413378,79413992,79414484,	79390001,79394033,79394823,79409302,79411788,79412357,79413669,79414091,79417763,	0	Arid3a	cmpl	cmpl	-1,0,2,0,1,2,1,1,1,
WT	1190	NM_007880	chr10	+	79389787	79417763	79393638	79414681	9	79389787,79393379,79394510,79409229,79411604,79412109,79413372,79413992,79414484,	79390001,79394033,79394823,79409302,79411788,79412357,79413669,79414091,79417763,	0	Arid3a	cmpl	cmpl	-1,0,2,0,1,2,1,1,1,
WT	1190	NM_001288625	chr10	+	79390085	79417763	79393638	79414681	9	79390085,79393379,79394510,79409229,79411604,79412109,79413372,79413992,79414484,	79390145,79394033,79394823,79409302,79411788,79412357,79413669,79414091,79417763,	0	Arid3a	cmpl	cmpl	-1,0,2,0,1,2,1,1,1,
WT	1205	NM_001142963	chr10	+	81274930	81289235	81275025	81286105	4	81274930,81283871,81284198,81284796,	81275028,81283998,81284259,81289235,	0	Gm10778	cmpl	cmpl	0,0,1,2,
WT	157	NM_175158	chr10	-	88209351	88289559	88209648	88289395	62	88209351,88210020,88210970,88212004,88213396,88214089,88215651,88216380,88217221,88217495,88217932,88219769,88220601,88221048,88223614,88224487,88225513,88227418,88228155,88229807,88230197,88231379,88233116,88233429,88234606,88235172,88235596,88237416,88237669,88237953,88238908,88240149,88240967,88243692,88245317,88248734,88250199,88253795,88254428,88255343,88258121,88261025,88261428,88263861,882…	88209804,88210166,88211097,88212286,88213468,88214277,88215784,88216512,88217404,88217565,88218012,88219880,88220733,88221219,88223731,88224629,88225680,88227586,88228254,88229964,88230337,88231669,88233199,88233569,88234744,88235313,88235752,88237569,88237720,88238097,88238996,88240294,88241191,88243772,88245461,88248943,88250366,88253921,88254514,88255434,88258310,88261266,88261508,88263938,882…	0	Utp20	cmpl	cmpl	0,1,0,0,0,1,0,0,0,2,0,0,0,0,0,2,0,0,0,2,0,1,2,0,0,0,0,0,0,0,2,1,2,0,0,1,2,2,0,2,2,1,2,0,0,0,2,1,2,2,0,0,0,0,0,0,2,2,1,0,0,0,
WT	1435	NM_027018	chr10	+	111497244	111515566	111497365	111515502	5	111497244,111499245,111509295,111513160,111515419,	111497563,111499488,111509396,111513246,111515566,	0	Glipr1l1	cmpl	cmpl	0,0,0,2,1,
WT	179	NM_026223	chr10	+	111520409	111545154	111520431	111544296	6	111520409,111529482,111533597,111534961,111543872,111543991,	111520656,111529734,111533701,111535047,111543899,111545154,	0	Glipr1l2	cmpl	cmpl	0,0,0,2,1,1,
WT	183	NM_001033333	chr10	-	116213600	116333935	116213783	116333719	25	116213600,116214004,116214399,116216604,116219004,116220229,116232495,116232777,116233115,116235639,116239751,116240454,116253846,116254739,116259738,116266012,116268513,116269947,116271504,116276390,116285331,116286080,116286422,116298536,116333673,	116213870,116214079,116214511,116216679,116219092,116220292,116232678,116232830,116233190,116235725,116239815,116240621,116253956,116254848,116259939,116266103,116268624,116270024,116271700,116276541,116285423,116286324,116286490,116298627,116333935,	0	Myrfl	cmpl	cmpl	0,0,2,2,1,1,1,2,2,0,2,0,1,0,0,2,2,0,2,1,2,1,2,1,0,
WT	1472	NM_001003950	chr10	-	116342839	116387436	116344091	116376507	10	116342839,116347180,116347337,116351152,116352899,116355817,116356629,116374452,116376256,116387315,	116344174,116347250,116347437,116351265,116353028,116356021,116356707,116374711,116376537,116387436,	0	Rab3ip	cmpl	cmpl	1,0,2,0,0,0,0,2,0,-1,
WT	1565	NM_146318	chr10	-	128516087	128517017	128516087	128517017	1	128516087,	128517017,	0	Olfr767	cmpl	cmpl	0,
WT	1565	NM_146864	chr10	-	128530089	128531028	128530089	128531028	1	128530089,	128531028,	0	Olfr768	cmpl	cmpl	0,
WT	1565	NM_146267	chr10	-	128548540	128549479	128548540	128549479	1	128548540,	128549479,	0	Olfr769	cmpl	cmpl	0,
WT	845	NM_023907	chr11	-	34104340	34108089	34105509	34108023	2	34104340,34107467,	34106072,34108089,	0	Foxi1	cmpl	cmpl	1,0,
WT	105	NM_033374	chr11	-	34126820	34597407	34127667	34597325	52	34126820,34128601,34129473,34130655,34131570,34132768,34138149,34139528,34147774,34148573,34149756,34154330,34156526,34158083,34161432,34162386,34166240,34167947,34173668,34182620,34194109,34194258,34200486,34210349,34212458,34338274,34364812,34401169,34403343,34414427,34501009,34501954,34503212,34505387,34505743,34508696,34508930,34512248,34518086,34519271,34519938,34520789,34522273,34527949,345…	34127730,34128744,34129594,34130824,34131698,34132906,34138233,34139705,34147861,34148658,34149838,34154472,34156631,34158173,34161552,34162477,34166281,34168104,34173754,34182769,34194168,34194359,34200565,34210444,34212557,34338370,34364958,34401276,34403414,34414536,34501144,34502055,34503302,34505485,34505927,34508800,34509003,34512347,34518211,34519397,34520015,34520865,34522409,34528031,345…	0	Dock2	cmpl	cmpl	0,1,0,2,0,0,0,0,0,2,1,0,0,0,0,2,0,2,0,1,2,0,2,0,0,0,1,2,0,2,2,0,0,1,0,1,0,0,1,1,2,1,0,2,0,2,0,2,0,1,1,0,
WT	116	NM_001291890	chr11	+	45868003	45960849	45868008	45957347	23	45868003,45874424,45878513,45907364,45913354,45926258,45927124,45931921,45934921,45936594,45938509,45940747,45942287,45945124,45947929,45949749,45950865,45951041,45952338,45953194,45953507,45956420,45957293,	45868045,45874510,45878584,45907443,45913431,45926451,45927190,45931993,45935088,45936679,45938649,45940925,45942377,45945320,45948038,45949963,45950943,45951150,45952477,45953279,45953732,45956573,45960849,	0	Adam19	cmpl	cmpl	0,1,0,2,0,2,0,0,0,2,0,2,0,0,1,2,0,0,1,2,0,0,0,
WT	116	NM_009616	chr11	+	45869485	45960849	45869615	45957347	23	45869485,45874424,45878513,45907364,45913354,45926258,45927124,45931921,45934921,45936594,45938509,45940747,45942287,45945124,45947929,45949749,45950865,45951041,45952338,45953194,45953507,45956420,45957293,	45869712,45874510,45878584,45907443,45913431,45926451,45927190,45931993,45935088,45936679,45938649,45940925,45942377,45945320,45948038,45949963,45950943,45951150,45952477,45953279,45953732,45956573,45960849,	0	Adam19	cmpl	cmpl	0,1,0,2,0,2,0,0,0,2,0,2,0,0,1,2,0,0,1,2,0,0,0,
WT	116	NM_001291891	chr11	+	45869485	45960849	45936637	45957347	23	45869485,45874424,45878513,45907364,45913354,45926258,45927124,45931921,45934921,45936594,45938509,45940747,45942287,45945124,45947929,45949749,45950865,45951041,45952338,45953194,45953507,45956420,45957293,	45869712,45874510,45878584,45907443,45913431,45926451,45927190,45932003,45935088,45936679,45938649,45940925,45942377,45945320,45948038,45949963,45950943,45951150,45952477,45953279,45953732,45956573,45960849,	0	Adam19	cmpl	cmpl	-1,-1,-1,-1,-1,-1,-1,-1,-1,0,0,2,0,0,1,2,0,0,1,2,0,0,0,
WT	935	NM_172524	chr11	-	45961656	45979861	45963647	45979778	6	45961656,45964762,45968105,45970267,45975355,45979735,	45964276,45964923,45968196,45970324,45975595,45979861,	0	Nipal4	cmpl	cmpl	1,2,1,1,1,0,
WT	935	NR_106098	chr11	+	45983588	45983645	45983645	45983645	1	45983588,	45983645,	0	Mir7239	unk	unk	-1,
WT	936	NM_001252460	chr11	-	46007350	46125860	46009801	46105131	31	46007350,46012492,46014147,46020888,46021789,46034837,46036111,46037563,46053505,46055788,46061060,46063231,46066105,46067448,46068011,46071050,46074301,46074938,46079405,46080211,46084053,46086110,46088139,46090280,46091560,46093453,46097658,46099568,46103133,46105014,46125436,	46009969,46012640,46014386,46020983,46021862,46034968,46036202,46037707,46053593,46055988,46061180,46063340,46066182,46067545,46068168,46071204,46074449,46075105,46079531,46080331,46084171,46086202,46088244,46090409,46091657,46093635,46097760,46099646,46103223,46105154,46125860,	0	Cyfip2	cmpl	cmpl	0,2,0,1,0,1,0,0,2,0,0,2,0,2,1,0,2,0,0,0,2,0,0,0,2,0,0,0,0,0,-1,
WT	936	NM_133769	chr11	-	46007350	46125860	46009801	46105131	31	46007350,46012492,46014147,46020888,46021789,46034837,46036111,46037563,46053505,46055788,46061060,46063231,46066105,46067448,46068011,46071050,46074301,46074938,46079405,46080211,46084053,46086110,46088139,46090280,46091560,46093453,46097658,46099568,46103133,46105014,46125728,	46009969,46012640,46014386,46020983,46021862,46034968,46036202,46037707,46053593,46055988,46061180,46063340,46066182,46067545,46068168,46071204,46074449,46075105,46079531,46080331,46084171,46086202,46088244,46090409,46091657,46093635,46097760,46099646,46103223,46105154,46125860,	0	Cyfip2	cmpl	cmpl	0,2,0,1,0,1,0,0,2,0,0,2,0,2,1,0,2,0,0,0,2,0,0,0,2,0,0,0,0,0,-1,
WT	936	NM_001252459	chr11	-	46007350	46126361	46009801	46105131	31	46007350,46012492,46014147,46020888,46021789,46034837,46036111,46037563,46053505,46055788,46061060,46063231,46066105,46067448,46068011,46071050,46074301,46074938,46079405,46080211,46084053,46086110,46088139,46090280,46091560,46093453,46097658,46099568,46103133,46105014,46125992,	46009969,46012640,46014386,46020983,46021862,46034968,46036202,46037707,46053593,46055988,46061180,46063340,46066182,46067545,46068168,46071204,46074449,46075105,46079531,46080331,46084171,46086202,46088244,46090409,46091657,46093635,46097760,46099646,46103223,46105154,46126361,	0	Cyfip2	cmpl	cmpl	0,2,0,1,0,1,0,0,2,0,0,2,0,2,1,0,2,0,0,0,2,0,0,0,2,0,0,0,0,0,-1,
WT	936	NM_001252460	chr11	-	46007350	46125860	46009801	46105131	31	46007350,46012492,46014147,46020888,46021789,46034837,46036111,46037563,46053505,46055788,46061060,46063231,46066105,46067448,46068011,46071050,46074301,46074938,46079405,46080211,46084053,46086110,46088139,46090280,46091560,46093453,46097658,46099568,46103133,46105014,46125436,	46009969,46012640,46014386,46020983,46021862,46034968,46036202,46037707,46053593,46055988,46061180,46063340,46066182,46067545,46068168,46071204,46074449,46075105,46079531,46080331,46084171,46086202,46088244,46090409,46091657,46093635,46097760,46099646,46103223,46105154,46125860,	0	Cyfip2	cmpl	cmpl	0,2,0,1,0,1,0,0,2,0,0,2,0,2,1,0,2,0,0,0,2,0,0,0,2,0,0,0,0,0,-1,
WT	936	NM_133769	chr11	-	46007350	46125860	46009801	46105131	31	46007350,46012492,46014147,46020888,46021789,46034837,46036111,46037563,46053505,46055788,46061060,46063231,46066105,46067448,46068011,46071050,46074301,46074938,46079405,46080211,46084053,46086110,46088139,46090280,46091560,46093453,46097658,46099568,46103133,46105014,46125728,	46009969,46012640,46014386,46020983,46021862,46034968,46036202,46037707,46053593,46055988,46061180,46063340,46066182,46067545,46068168,46071204,46074449,46075105,46079531,46080331,46084171,46086202,46088244,46090409,46091657,46093635,46097760,46099646,46103223,46105154,46125860,	0	Cyfip2	cmpl	cmpl	0,2,0,1,0,1,0,0,2,0,0,2,0,2,1,0,2,0,0,0,2,0,0,0,2,0,0,0,0,0,-1,
WT	936	NM_001252459	chr11	-	46007350	46126361	46009801	46105131	31	46007350,46012492,46014147,46020888,46021789,46034837,46036111,46037563,46053505,46055788,46061060,46063231,46066105,46067448,46068011,46071050,46074301,46074938,46079405,46080211,46084053,46086110,46088139,46090280,46091560,46093453,46097658,46099568,46103133,46105014,46125992,	46009969,46012640,46014386,46020983,46021862,46034968,46036202,46037707,46053593,46055988,46061180,46063340,46066182,46067545,46068168,46071204,46074449,46075105,46079531,46080331,46084171,46086202,46088244,46090409,46091657,46093635,46097760,46099646,46103223,46105154,46126361,	0	Cyfip2	cmpl	cmpl	0,2,0,1,0,1,0,0,2,0,0,2,0,2,1,0,2,0,0,0,2,0,0,0,2,0,0,0,0,0,-1,
WT	937	NM_010583	chr11	-	46138649	46203017	46140958	46202912	17	46138649,46145336,46148376,46148579,46149850,46151606,46154154,46154608,46155899,46161372,46167378,46169226,46173782,46177298,46179477,46181332,46202774,	46141030,46145494,46148495,46148644,46150067,46151778,46154229,46154739,46155982,46161427,46167444,46169378,46173823,46177427,46179559,46181437,46203017,	0	Itk	cmpl	cmpl	0,1,2,0,2,1,1,2,0,2,2,0,1,1,0,0,0,
WT	937	NM_001281968	chr11	-	46138649	46203017	46140958	46202912	17	46138649,46145336,46148376,46148579,46149850,46151606,46154154,46154608,46155899,46161372,46167378,46169226,46173782,46177298,46179477,46181332,46202774,	46141030,46145494,46148495,46148644,46150067,46151778,46154229,46154739,46155982,46161427,46167444,46169378,46173823,46177427,46179559,46181434,46203017,	0	Itk	cmpl	cmpl	0,1,2,0,2,1,1,2,0,2,2,0,1,1,0,0,0,
WT	937	NM_001281966	chr11	-	46138649	46203017	46140958	46202912	17	46138649,46145336,46148376,46148579,46149850,46151606,46154154,46154608,46155899,46161372,46167378,46169226,46173773,46177298,46179477,46181332,46202774,	46141030,46145494,46148495,46148644,46150067,46151778,46154229,46154739,46155982,46161427,46167444,46169378,46173823,46177427,46179559,46181437,46203017,	0	Itk	cmpl	cmpl	0,1,2,0,2,1,1,2,0,2,2,0,1,1,0,0,0,
WT	937	NM_001281965	chr11	-	46138649	46203017	46140958	46202912	17	46138649,46145336,46148376,46148579,46149850,46151606,46154154,46154608,46155899,46161372,46167378,46169226,46173782,46177298,46179477,46181332,46202774,	46141030,46145494,46148495,46148644,46150067,46151778,46154229,46154739,46155982,46161427,46167444,46169378,46173823,46177427,46179577,46181437,46203017,	0	Itk	cmpl	cmpl	0,1,2,0,2,1,1,2,0,2,2,0,1,1,0,0,0,
WT	936	NM_001252460	chr11	-	46007350	46125860	46009801	46105131	31	46007350,46012492,46014147,46020888,46021789,46034837,46036111,46037563,46053505,46055788,46061060,46063231,46066105,46067448,46068011,46071050,46074301,46074938,46079405,46080211,46084053,46086110,46088139,46090280,46091560,46093453,46097658,46099568,46103133,46105014,46125436,	46009969,46012640,46014386,46020983,46021862,46034968,46036202,46037707,46053593,46055988,46061180,46063340,46066182,46067545,46068168,46071204,46074449,46075105,46079531,46080331,46084171,46086202,46088244,46090409,46091657,46093635,46097760,46099646,46103223,46105154,46125860,	0	Cyfip2	cmpl	cmpl	0,2,0,1,0,1,0,0,2,0,0,2,0,2,1,0,2,0,0,0,2,0,0,0,2,0,0,0,0,0,-1,
WT	936	NM_133769	chr11	-	46007350	46125860	46009801	46105131	31	46007350,46012492,46014147,46020888,46021789,46034837,46036111,46037563,46053505,46055788,46061060,46063231,46066105,46067448,46068011,46071050,46074301,46074938,46079405,46080211,46084053,46086110,46088139,46090280,46091560,46093453,46097658,46099568,46103133,46105014,46125728,	46009969,46012640,46014386,46020983,46021862,46034968,46036202,46037707,46053593,46055988,46061180,46063340,46066182,46067545,46068168,46071204,46074449,46075105,46079531,46080331,46084171,46086202,46088244,46090409,46091657,46093635,46097760,46099646,46103223,46105154,46125860,	0	Cyfip2	cmpl	cmpl	0,2,0,1,0,1,0,0,2,0,0,2,0,2,1,0,2,0,0,0,2,0,0,0,2,0,0,0,0,0,-1,
WT	936	NM_001252459	chr11	-	46007350	46126361	46009801	46105131	31	46007350,46012492,46014147,46020888,46021789,46034837,46036111,46037563,46053505,46055788,46061060,46063231,46066105,46067448,46068011,46071050,46074301,46074938,46079405,46080211,46084053,46086110,46088139,46090280,46091560,46093453,46097658,46099568,46103133,46105014,46125992,	46009969,46012640,46014386,46020983,46021862,46034968,46036202,46037707,46053593,46055988,46061180,46063340,46066182,46067545,46068168,46071204,46074449,46075105,46079531,46080331,46084171,46086202,46088244,46090409,46091657,46093635,46097760,46099646,46103223,46105154,46126361,	0	Cyfip2	cmpl	cmpl	0,2,0,1,0,1,0,0,2,0,0,2,0,2,1,0,2,0,0,0,2,0,0,0,2,0,0,0,0,0,-1,
WT	937	NM_010583	chr11	-	46138649	46203017	46140958	46202912	17	46138649,46145336,46148376,46148579,46149850,46151606,46154154,46154608,46155899,46161372,46167378,46169226,46173782,46177298,46179477,46181332,46202774,	46141030,46145494,46148495,46148644,46150067,46151778,46154229,46154739,46155982,46161427,46167444,46169378,46173823,46177427,46179559,46181437,46203017,	0	Itk	cmpl	cmpl	0,1,2,0,2,1,1,2,0,2,2,0,1,1,0,0,0,
WT	937	NM_001281968	chr11	-	46138649	46203017	46140958	46202912	17	46138649,46145336,46148376,46148579,46149850,46151606,46154154,46154608,46155899,46161372,46167378,46169226,46173782,46177298,46179477,46181332,46202774,	46141030,46145494,46148495,46148644,46150067,46151778,46154229,46154739,46155982,46161427,46167444,46169378,46173823,46177427,46179559,46181434,46203017,	0	Itk	cmpl	cmpl	0,1,2,0,2,1,1,2,0,2,2,0,1,1,0,0,0,
WT	937	NM_001281966	chr11	-	46138649	46203017	46140958	46202912	17	46138649,46145336,46148376,46148579,46149850,46151606,46154154,46154608,46155899,46161372,46167378,46169226,46173773,46177298,46179477,46181332,46202774,	46141030,46145494,46148495,46148644,46150067,46151778,46154229,46154739,46155982,46161427,46167444,46169378,46173823,46177427,46179559,46181437,46203017,	0	Itk	cmpl	cmpl	0,1,2,0,2,1,1,2,0,2,2,0,1,1,0,0,0,
WT	937	NM_001281965	chr11	-	46138649	46203017	46140958	46202912	17	46138649,46145336,46148376,46148579,46149850,46151606,46154154,46154608,46155899,46161372,46167378,46169226,46173782,46177298,46179477,46181332,46202774,	46141030,46145494,46148495,46148644,46150067,46151778,46154229,46154739,46155982,46161427,46167444,46169378,46173823,46177427,46179577,46181437,46203017,	0	Itk	cmpl	cmpl	0,1,2,0,2,1,1,2,0,2,2,0,1,1,0,0,0,
WT	937	NM_001104557	chr11	+	46250448	46256223	46254081	46254783	2	46250448,46254064,	46250511,46256223,	0	Med7	cmpl	cmpl	-1,0,
WT	937	NM_001104530	chr11	+	46250448	46256223	46254081	46254783	3	46250448,46253307,46254064,	46250511,46253477,46256223,	0	Med7	cmpl	cmpl	-1,-1,0,
WT	937	NM_001104556	chr11	+	46250462	46256223	46254081	46254783	2	46250462,46254064,	46250693,46256223,	0	Med7	cmpl	cmpl	-1,0,
WT	937	NM_025426	chr11	+	46250462	46256223	46254081	46254783	3	46250462,46253307,46254064,	46250693,46253477,46256223,	0	Med7	cmpl	cmpl	-1,-1,0,
WT	938	NM_134250	chr11	+	46268432	46294756	46268502	46292948	7	46268432,46269757,46272551,46280373,46282971,46289385,46292788,	46268560,46270096,46272635,46280414,46283098,46289422,46294756,	0	Havcr2	cmpl	cmpl	0,1,1,1,0,1,2,
WT	960	NM_147066	chr11	+	49243928	49245001	49243979	49244915	1	49243928,	49245001,	0	Olfr1389	cmpl	cmpl	0,
WT	960	NM_146467	chr11	+	49257354	49258290	49257354	49258290	1	49257354,	49258290,	0	Olfr1388	cmpl	cmpl	0,
WT	124	NM_019417	chr11	-	53868429	53882519	53868536	53882434	7	53868429,53868858,53869291,53869644,53873439,53877136,53882341,	53868741,53868976,53869455,53869826,53873518,53877288,53882519,	0	Pdlim4	cmpl	cmpl	2,1,2,0,2,0,0,
WT	1031	NM_207693	chr11	+	58479062	58480046	58479062	58480046	1	58479062,	58480046,	0	Olfr322	cmpl	cmpl	0,
WT	1031	NM_207230	chr11	+	58497376	58498297	58497376	58498297	1	58497376,	58498297,	0	Olfr320	cmpl	cmpl	0,
WT	1031	NM_146500	chr11	+	58515204	58516125	58515204	58516125	1	58515204,	58516125,	0	Olfr319	cmpl	cmpl	0,
WT	129	NM_201245	chr11	+	59475996	59594362	59476327	59589089	23	59475996,59509627,59510459,59541053,59545009,59549331,59550573,59554621,59555492,59557272,59558253,59562048,59563020,59565991,59568494,59577881,59578909,59580229,59581456,59582714,59583385,59585118,59589017,	59476450,59509705,59510525,59541205,59545094,59549566,59550730,59554763,59555600,59557329,59558322,59562138,59563130,59566562,59568611,59578029,59579027,59580389,59581576,59582801,59583548,59585204,59594362,	0	Mprip	cmpl	cmpl	0,0,0,0,2,0,1,2,0,0,0,0,0,2,0,0,1,2,0,0,0,1,0,
WT	129	NM_012027	chr11	+	59475996	59594362	59476327	59585686	24	59475996,59509627,59510459,59541053,59545009,59549331,59550573,59554621,59555492,59557272,59558253,59562048,59563020,59565991,59568494,59577881,59578909,59580229,59581456,59582714,59583385,59585118,59585653,59589017,	59476450,59509705,59510525,59541205,59545094,59549566,59550730,59554763,59555600,59557329,59558322,59562138,59563130,59566562,59568611,59578029,59579027,59580389,59581576,59582801,59583548,59585204,59585719,59594362,	0	Mprip	cmpl	cmpl	0,0,0,0,2,0,1,2,0,0,0,0,0,2,0,0,1,2,0,0,0,1,0,-1,
WT	1039	NM_001290283	chr11	-	59597394	59601159	59598479	59601137	2	59597394,59600719,	59598727,59601159,	0	Pld6	cmpl	cmpl	1,0,
WT	1039	NR_110894	chr11	-	59597394	59600724	59600724	59600724	2	59597394,59600533,	59598727,59600724,	0	Pld6	unk	unk	-1,-1,
WT	1039	NM_183139	chr11	-	59597394	59601159	59598697	59601137	2	59597394,59600723,	59598727,59601159,	0	Pld6	cmpl	cmpl	0,0,
WT	1039	NM_146018	chr11	-	59604909	59623541	59606111	59618271	13	59604909,59607587,59607774,59608642,59609251,59611556,59612855,59614544,59615630,59617250,59618022,59621301,59623161,	59606313,59607693,59607906,59608766,59609365,59611747,59612947,59614705,59615852,59617397,59618293,59621417,59623541,	0	Flcn	cmpl	cmpl	2,1,1,0,0,1,2,0,0,0,0,-1,-1,
WT	1039	NM_001271357	chr11	-	59604909	59623103	59606111	59618271	13	59604909,59607587,59607774,59608642,59609251,59611556,59612855,59614544,59615630,59617250,59618022,59621301,59623020,	59606313,59607693,59607906,59608766,59609365,59611747,59612947,59614705,59615852,59617397,59618293,59621417,59623103,	0	Flcn	cmpl	cmpl	2,1,1,0,0,1,2,0,0,0,0,-1,-1,
WT	1039	NM_001271356	chr11	-	59604909	59623541	59606111	59618271	13	59604909,59607587,59607774,59608642,59609251,59611556,59612855,59614544,59615630,59617250,59618022,59621301,59623201,	59606313,59607693,59607906,59608766,59609365,59611747,59612947,59614705,59615852,59617397,59618293,59621417,59623541,	0	Flcn	cmpl	cmpl	2,1,1,0,0,1,2,0,0,0,0,-1,-1,
WT	1039	NR_073164	chr11	-	59604909	59623541	59623541	59623541	13	59604909,59607587,59607774,59608642,59609251,59611556,59612855,59614544,59615630,59617250,59618022,59621301,59623201,	59606313,59607693,59607906,59609077,59609365,59611747,59612947,59614705,59615852,59617397,59618293,59621417,59623541,	0	Flcn	unk	unk	-1,-1,-1,-1,-1,-1,-1,-1,-1,-1,-1,-1,-1,
WT	1039	NR_045686	chr11	+	59623581	59631864	59631864	59631864	2	59623581,59631404,	59623763,59631864,	0	Gm16062	unk	unk	-1,-1,
WT	1044	NM_029044	chr11	+	60166881	60207835	60172158	60207740	14	60166881,60167603,60172119,60176965,60178367,60183970,60188579,60189295,60191311,60197715,60200794,60202314,60207198,60207626,	60166934,60167702,60172318,60177082,60178534,60184117,60188699,60189408,60191486,60197847,60200865,60202438,60207330,60207835,	0	Lrrc48	cmpl	cmpl	-1,-1,0,1,1,0,0,0,2,0,0,2,0,0,
WT	1044	NM_145427	chr11	-	60214125	60230601	60214902	60230412	8	60214125,60217338,60217881,60219277,60220795,60222761,60223087,60230252,	60215040,60217454,60217994,60219358,60220893,60222907,60223132,60230601,	0	Atpaf2	cmpl	cmpl	0,1,2,2,0,1,1,0,
WT	1044	NM_025757	chr11	+	60230646	60258779	60231157	60255544	6	60230646,60238275,60245834,60249849,60251944,60255480,	60231346,60238335,60245942,60249951,60252075,60258779,	0	Gid4	cmpl	cmpl	0,0,0,0,0,2,
WT	16	NM_145136	chr11	-	64990071	65083491	64991946	65083200	14	64990071,64994386,64996861,64997989,65000420,65008569,65009603,65014295,65017760,65032030,65035533,65037235,65046620,65083145,	64992518,64994444,64996990,64998133,65001317,65008723,65009896,65014421,65017924,65032192,65035609,65037291,65046686,65083491,	0	Myocd	cmpl	cmpl	1,0,0,0,0,2,0,0,1,1,0,1,1,0,
WT	16	NM_146386	chr11	-	64990071	65083491	64991946	65083200	13	64990071,64994386,64996861,65000420,65008569,65009603,65014295,65017760,65032030,65035533,65037235,65046620,65083145,	64992518,64994444,64996990,65001317,65008723,65009896,65014421,65017924,65032192,65035609,65037291,65046686,65083491,	0	Myocd	cmpl	cmpl	1,0,0,0,2,0,0,1,1,0,1,1,0,
WT	1081	NR_040280	chr11	-	65091155	65101335	65101335	65101335	5	65091155,65093857,65099364,65100521,65100772,	65093240,65094152,65099447,65100684,65101335,	0	Gm12295	unk	unk	-1,-1,-1,-1,-1,
WT	1109	NM_009080	chr11	+	68715067	68718036	68715776	68717995	4	68715067,68715771,68716680,68717866,	68715126,68715944,68716821,68718036,	0	Rpl26	cmpl	cmpl	-1,0,0,0,
WT	1109	NR_003373	chr11	+	68715090	68718036	68718036	68718036	4	68715090,68715771,68716680,68717866,	68715126,68715944,68716821,68718036,	0	Gm15772	unk	unk	-1,-1,-1,-1,
WT	1109	NM_145746	chr11	-	68735336	68740583	68735459	68740469	5	68735336,68735921,68736342,68740019,68740422,	68735677,68736056,68736516,68740318,68740583,	0	Odf4	cmpl	cmpl	1,1,1,2,0,
WT	1109	NM_177566	chr11	-	68756655	68770360	68758179	68768526	16	68756655,68759867,68760062,68760485,68760737,68761077,68761267,68763472,68764501,68764833,68765120,68765412,68766988,68767313,68767919,68770347,	68758331,68759972,68760145,68760638,68760898,68761170,68761342,68763602,68764654,68764994,68765332,68765471,68767043,68767664,68768575,68770360,	0	Arhgef15	cmpl	cmpl	1,1,2,2,0,0,0,2,2,0,1,2,1,1,0,-1,
WT	1116	NM_175368	chr11	-	69630067	69631942	69630127	69631899	3	69630067,69631548,69631761,	69631443,69631606,69631942,	0	4933402P03Rik	cmpl	cmpl	1,0,0,
WT	1116	NM_028855	chr11	-	69634372	69635667	69634405	69635602	3	69634372,69635307,69635458,	69635136,69635365,69635667,	0	Spem1	cmpl	cmpl	1,0,0,
WT	1116	NM_198862	chr11	-	69636624	69648351	69638704	69647940	7	69636624,69640245,69641217,69641519,69641866,69644064,69647483,	69639581,69640842,69641410,69641705,69642016,69644115,69648351,	0	Nlgn2	cmpl	cmpl	2,2,1,1,1,1,0,
WT	1116	NM_026982	chr11	+	69652026	69653060	69652066	69653011	4	69652026,69652421,69652689,69652867,	69652151,69652453,69652770,69653060,	0	Tmem256	cmpl	cmpl	0,1,0,0,
WT	1116	NM_001168497	chr11	+	69659873	69665560	69660570	69663902	8	69659873,69660409,69660836,69661158,69661304,69661715,69663513,69663845,	69660024,69660577,69661075,69661201,69661525,69661877,69663675,69665560,	0	Plscr3	cmpl	cmpl	-1,0,1,0,1,0,0,0,
WT	1116	NM_023564	chr11	+	69660118	69665560	69660570	69663902	8	69660118,69660409,69660836,69661158,69661304,69661715,69663513,69663845,	69660193,69660577,69661075,69661201,69661525,69661877,69663675,69665560,	0	Plscr3	cmpl	cmpl	-1,0,1,0,1,0,0,0,
WT	1116	NR_033133	chr11	+	69660145	69665560	69665560	69665560	7	69660145,69660836,69661158,69661304,69661715,69663513,69663845,	69660577,69661075,69661201,69661525,69661877,69663675,69665560,	0	Plscr3	unk	unk	-1,-1,-1,-1,-1,-1,-1,
WT	1116	NM_031880	chr11	-	69664064	69672232	69665103	69670576	14	69664064,69665299,69665476,69666314,69666618,69667082,69668459,69669021,69669412,69669879,69670194,69670413,69671906,69672208,	69665217,69665395,69665787,69666394,69666783,69667177,69668733,69669305,69669568,69670071,69670265,69670627,69672011,69672232,	0	Tnk1	cmpl	cmpl	0,0,1,2,2,0,2,0,0,0,1,0,-1,-1,
WT	1121	NM_029360	chr11	+	70318775	70324686	70318832	70324358	5	70318775,70323295,70323716,70324070,70324343,	70319006,70323376,70323853,70324254,70324686,	0	Tm4sf5	cmpl	cmpl	0,0,0,2,0,
WT	1121	NM_001013607	chr11	-	70327017	70328118	70327069	70328104	3	70327017,70327682,70327912,	70327367,70327798,70328118,	0	Vmo1	cmpl	cmpl	2,0,0,
WT	1121	NM_146020	chr11	+	70332710	70334238	70332719	70334010	3	70332710,70333218,70333472,	70332980,70333385,70334238,	0	Gltpd2	cmpl	cmpl	0,0,2,
WT	1121	NM_008946	chr11	+	70338858	70341360	70338898	70341081	6	70338858,70339386,70339795,70340045,70340680,70340938,	70338997,70339454,70339927,70340175,70340825,70341360,	0	Psmb6	cmpl	cmpl	0,0,2,2,0,1,
WT	1150	NM_146707	chr11	-	74147783	74148731	74147783	74148731	1	74147783,	74148731,	0	Olfr410	cmpl	cmpl	0,
WT	1150	NM_146709	chr11	-	74160125	74161174	74160136	74161084	1	74160125,	74161174,	0	Olfr411	cmpl	cmpl	0,
WT	1150	NM_001011851	chr11	+	74178172	74179111	74178172	74179111	1	74178172,	74179111,	0	Olfr412	cmpl	cmpl	0,
WT	1200	NM_029537	chr11	+	80623916	80635535	80626060	80634921	7	80623916,80626007,80627720,80629167,80631004,80633431,80634713,	80623961,80626191,80627852,80629201,80631120,80633491,80635535,	0	Tmem98	cmpl	cmpl	-1,0,2,2,0,2,2,
WT	1223	NM_001291268	chr11	+	83664370	83719419	83664550	83718433	9	83664370,83669405,83675295,83677444,83696154,83702550,83706883,83709723,83718412,	83664894,83669605,83675482,83677680,83696315,83702686,83707078,83709842,83719419,	0	Hnf1b	cmpl	cmpl	0,2,1,2,1,0,1,1,0,
WT	1223	NM_009330	chr11	+	83664370	83719419	83664550	83718433	9	83664370,83669405,83675217,83677444,83696154,83702550,83706883,83709723,83718412,	83664894,83669605,83675482,83677680,83696315,83702686,83707078,83709842,83719419,	0	Hnf1b	cmpl	cmpl	0,2,1,2,1,0,1,1,0,
WT	1223	NM_001291269	chr11	+	83666461	83719419	83669430	83718433	9	83666461,83669405,83675217,83677444,83696154,83702550,83706883,83709723,83718412,	83666616,83669605,83675482,83677680,83696315,83702686,83707078,83709842,83719419,	0	Hnf1b	cmpl	cmpl	-1,0,1,2,1,0,1,1,0,
WT	155	NR_130959	chr11	+	86014861	86117945	86117945	86117945	7	86014861,86020454,86097640,86098571,86099942,86104637,86116723,	86015054,86020813,86097737,86098773,86100409,86104724,86117945,	0	Brip1os	unk	unk	-1,-1,-1,-1,-1,-1,-1,
WT	1241	NM_027421	chr11	-	86024184	86071070	86026133	86069820	25	86024184,86026392,86028412,86028645,86029048,86031237,86035607,86038444,86040139,86042702,86045466,86046584,86048173,86050040,86051760,86051966,86056414,86057904,86062311,86062723,86064469,86065759,86068847,86069524,86070705,	86026303,86026569,86028518,86028753,86029300,86031436,86035733,86038646,86040304,86042807,86045575,86046761,86048308,86050109,86051875,86052038,86056540,86058131,86062485,86062854,86064583,86065862,86068986,86069831,86071070,	0	Ints2	cmpl	cmpl	1,1,0,0,0,2,2,1,1,1,0,0,0,0,2,2,2,0,0,1,1,0,2,0,-1,
WT	155	NM_001080931	chr11	-	86079216	86171027	86084487	86171027	30	86079216,86085964,86088875,86090321,86091971,86092265,86093094,86096701,86097252,86098614,86099935,86101592,86102434,86104544,86111781,86114151,86114631,86114966,86117035,86120485,86122200,86132849,86141303,86141948,86142669,86144489,86145384,86159361,86168775,86170961,	86084620,86086065,86089049,86090470,86092157,86092424,86093237,86096925,86097444,86098834,86100392,86101782,86102658,86104706,86112698,86114348,86114846,86115057,86117157,86120564,86122414,86133533,86141414,86142111,86142864,86144687,86145530,86159530,86169010,86171027,	0	Med13	cmpl	cmpl	2,0,0,1,1,1,2,0,0,2,1,0,1,1,2,0,1,0,1,0,2,2,2,1,1,1,2,1,0,0,
WT	1252	NM_172448	chr11	+	87476588	87549041	87478117	87547701	10	87476588,87477637,87531879,87540651,87540837,87541527,87542901,87543633,87544528,87547657,	87476724,87478369,87532002,87540726,87540969,87541632,87543063,87543736,87545887,87549041,	0	Rnf43	cmpl	cmpl	-1,0,0,0,0,0,0,0,1,1,
WT	156	NM_009296	chr11	+	87551066	87557119	87551101	87556815	5	87551066,87551668,87556297,87556559,87556747,	87551170,87551775,87556353,87556613,87557119,	0	Supt4a	cmpl	cmpl	0,0,2,1,1,
WT	1253	NR_106176	chr11	-	87570342	87570457	87570457	87570457	1	87570342,	87570457,	0	Mir142b	unk	unk	-1,
WT	1253	NR_029555	chr11	+	87570365	87570429	87570429	87570429	1	87570365,	87570429,	0	Mir142	unk	unk	-1,
WT	1253	NM_172449	chr11	+	87574042	87599430	87574903	87596191	32	87574042,87575938,87576282,87576961,87577699,87579129,87579294,87579614,87579867,87580218,87581931,87582302,87583179,87583912,87585160,87585558,87588025,87589003,87589474,87589926,87590548,87591268,87592730,87592926,87593704,87594383,87594803,87594991,87595183,87595446,87596161,87598237,	87575230,87576046,87576411,87577141,87577885,87579207,87579378,87579704,87579990,87580323,87581982,87582323,87583384,87584085,87585276,87585668,87588856,87589155,87589840,87590166,87590737,87592108,87592830,87593078,87593873,87594455,87594836,87595095,87595255,87595551,87596212,87599430,	0	Bzrap1	cmpl	cmpl	0,0,0,0,0,0,0,0,0,0,0,0,0,1,0,2,1,1,0,0,0,0,0,1,0,1,1,1,0,0,0,-1,
WT	1322	NM_001130450	chr11	-	96678727	96690816	96680489	96689021	5	96678727,96682564,96683417,96688511,96690724,	96681830,96682723,96683633,96689537,96690816,	0	Nfe2l1	cmpl	cmpl	0,0,0,0,-1,
WT	1322	NM_001130454	chr11	-	96678727	96685327	96680489	96685294	4	96678727,96682564,96683417,96685258,	96681830,96682723,96683600,96685327,	0	Nfe2l1	cmpl	cmpl	0,0,0,0,
WT	1322	NM_001130453	chr11	-	96678727	96685327	96680489	96685294	4	96678727,96682564,96683417,96685258,	96681830,96682723,96683633,96685327,	0	Nfe2l1	cmpl	cmpl	0,0,0,0,
WT	1322	NM_001130452	chr11	-	96678727	96685441	96680489	96682585	4	96678727,96682564,96683417,96685389,	96681830,96682723,96683600,96685441,	0	Nfe2l1	cmpl	cmpl	0,0,-1,-1,
WT	1322	NM_008686	chr11	-	96678727	96691282	96680489	96689021	5	96678727,96682564,96683417,96688511,96691132,	96681830,96682723,96683633,96689537,96691282,	0	Nfe2l1	cmpl	cmpl	0,0,0,0,-1,
WT	1322	NM_001130451	chr11	-	96678727	96685441	96680489	96682585	4	96678727,96682564,96683417,96685389,	96681830,96682723,96683633,96685441,	0	Nfe2l1	cmpl	cmpl	0,0,-1,-1,
WT	1322	NM_019877	chr11	+	96711189	96722516	96711208	96722224	9	96711189,96711986,96714748,96715371,96715897,96716569,96717985,96718866,96722176,	96711310,96712055,96714830,96715463,96715953,96716647,96718037,96718905,96722516,	0	Copz2	cmpl	cmpl	0,0,0,1,0,2,2,0,0,
WT	1322	NR_029562	chr11	+	96711706	96711779	96711779	96711779	1	96711706,	96711779,	0	Mir152	unk	unk	-1,
WT	167	NM_009024	chr11	+	98799009	98836256	98811931	98834951	9	98799009,98811558,98827660,98829358,98831470,98831806,98832895,98833825,98834733,	98799193,98812109,98827809,98829500,98831631,98831983,98833100,98833984,98836256,	0	Rara	cmpl	cmpl	-1,0,1,0,1,0,0,1,1,
WT	167	NM_001177302	chr11	+	98799031	98836256	98811931	98834951	10	98799031,98808884,98811558,98827660,98829358,98831470,98831806,98832895,98833825,98834733,	98799193,98809039,98812109,98827809,98829500,98831631,98831983,98833100,98833984,98836256,	0	Rara	cmpl	cmpl	-1,-1,0,1,0,1,0,0,1,1,
WT	167	NM_001177303	chr11	+	98801024	98836256	98811931	98834951	9	98801024,98811558,98827660,98829358,98831470,98831806,98832895,98833825,98834733,	98801086,98812109,98827809,98829500,98831631,98831983,98833100,98833984,98836256,	0	Rara	cmpl	cmpl	-1,0,1,0,1,0,0,1,1,
WT	167	NM_001176528	chr11	+	98821784	98836256	98822278	98834951	8	98821784,98827660,98829358,98831470,98831806,98832895,98833825,98834733,	98822447,98827809,98829500,98831631,98831983,98833100,98833984,98836256,	0	Rara	cmpl	cmpl	0,1,0,1,0,0,1,1,
WT	1339	NM_178596	chr11	-	98843493	98844330	98843493	98844330	1	98843493,	98844330,	0	Gjd3	cmpl	cmpl	0,
WT	1339	NM_011623	chr11	-	98854260	98885503	98855117	98885380	36	98854260,98855077,98855520,98856557,98856994,98857163,98858042,98859142,98860475,98862081,98862287,98862663,98864187,98864820,98865139,98865425,98867316,98868273,98868494,98870543,98870903,98871106,98871341,98871787,98872219,98873334,98875728,98876001,98876199,98877341,98877743,98880109,98883024,98883653,98884153,98885359,	98854727,98855249,98855720,98856692,98857038,98857287,98858189,98859233,98860661,98862165,98862446,98862755,98864383,98865021,98865274,98865657,98867465,98868395,98868609,98870636,98871013,98871212,98871452,98871913,98872377,98873473,98875866,98876103,98876373,98877554,98877841,98880255,98883088,98883744,98884306,98885503,	0	Top2a	cmpl	cmpl	-1,0,1,1,2,1,1,0,0,0,0,1,0,0,0,2,0,1,0,0,1,0,0,0,1,0,0,0,0,0,1,2,1,0,0,0,
WT	1348	NM_201255	chr11	-	100048094	100054560	100048399	100054517	8	100048094,100049666,100050904,100051234,100052037,100052470,100052752,100053941,	100048419,100050550,100051128,100051360,100052199,100052627,100052835,100054560,	0	Krt9	cmpl	cmpl	1,2,0,0,0,2,0,0,
WT	1348	NM_016958	chr11	-	100064475	100068824	100064625	100068769	8	100064475,100065269,100065421,100065737,100065946,100066261,100066934,100068226,	100064723,100065334,100065642,100065863,100066108,100066418,100067017,100068824,	0	Krt14	cmpl	cmpl	1,2,0,0,0,2,0,0,
WT	21	NM_027946	chr11	+	105898185	105920637	105898437	105916169	7	105898185,105908004,105908950,105909456,105913070,105915044,105915996,	105898575,105908163,105909062,105909575,105913280,105915162,105920637,	0	Dcaf7	cmpl	cmpl	0,0,0,1,0,0,1,
WT	1393	NM_027346	chr11	+	105927420	105934926	105927561	105934615	5	105927420,105930819,105933180,105933844,105934414,	105927832,105930926,105933308,105934022,105934926,	0	Taco1	cmpl	cmpl	0,1,0,2,0,
WT	1393	NM_011947	chr11	+	105946215	106016748	105946243	106015508	16	105946215,105958304,105972057,105975497,105978803,105985099,106003738,106006999,106009878,106010127,106010795,106011583,106012322,106012931,106013530,106015279,	105946247,105958426,105972098,105975597,105978917,105985220,106003872,106007073,106009946,106010220,106010987,106011732,106012454,106013061,106013708,106016748,	0	Map3k3	cmpl	cmpl	0,1,0,2,0,0,1,0,2,1,1,1,0,0,1,2,
WT	1395	NM_133199	chr11	-	106179906	106210704	106180977	106210703	24	106179906,106183221,106184101,106185189,106185521,106185760,106187444,106188019,106188824,106189333,106191310,106196688,106198373,106200467,106202735,106203624,106205205,106205527,106206728,106209070,106209585,106210016,106210213,106210430,	106182233,106183492,106184206,106185327,106185575,106186039,106187567,106188193,106188979,106189469,106191787,106197045,106198547,106200706,106202889,106203834,106205347,106205591,106207043,106209162,106209714,106210106,106210332,106210704,	0	Scn4a	cmpl	cmpl	1,0,0,0,0,0,0,0,1,0,0,0,0,1,0,0,2,1,1,2,2,2,0,0,
WT	1395	NM_029345	chr11	+	106236139	106238428	106236171	106238235	6	106236139,106236486,106236722,106237567,106237940,106238206,	106236231,106236562,106236829,106237788,106238011,106238428,	0	2310007L24Rik	cmpl	cmpl	0,0,1,0,2,1,
WT	176	NM_029606	chr11	+	108286579	108721929	108295447	108721509	28	108286579,108294069,108295439,108298519,108301737,108331605,108333330,108347906,108348226,108359557,108364379,108367852,108369535,108379992,108380443,108381209,108384632,108392699,108431601,108452317,108467526,108525809,108613891,108618983,108669963,108717096,108720656,108721505,	108286665,108294176,108295553,108298710,108301910,108331696,108333408,108347954,108348304,108359644,108364479,108367971,108369679,108380147,108380573,108381302,108384692,108392779,108431737,108452425,108467709,108526040,108613954,108619133,108670053,108717198,108720721,108721929,	0	Cep112	cmpl	cmpl	-1,-1,0,1,0,2,0,0,0,0,0,1,0,0,2,0,0,0,2,0,0,0,0,0,0,0,0,2,
WT	176	NM_145688	chr11	+	108543922	108721929	108544141	108721509	7	108543922,108613891,108618983,108669963,108717096,108720656,108721505,	108544189,108613954,108619133,108670053,108717198,108720721,108721929,	0	Cep112	cmpl	cmpl	0,0,0,0,0,0,2,
WT	176	NM_029586	chr11	+	108543931	108721929	108544141	108721509	5	108543931,108669963,108717096,108720656,108721505,	108544189,108670053,108717198,108720721,108721929,	0	Cep112	cmpl	cmpl	0,0,0,0,2,
WT	178	NM_011943	chr11	+	110260435	110374951	110260723	110374180	12	110260435,110343852,110351458,110352075,110353826,110354209,110355608,110357652,110359210,110360696,110368019,110374102,	110260739,110343919,110351507,110352189,110353946,110354326,110355660,110357780,110359288,110360836,110368065,110374951,	0	Map2k6	cmpl	cmpl	0,1,2,0,0,0,0,1,0,0,2,0,
WT	1477	NM_001166507	chr11	+	116976485	117020582	116978503	117018579	17	116976485,116978473,117002731,117002975,117004600,117005094,117006162,117008421,117009848,117010459,117011472,117011917,117014457,117016533,117017674,117018114,117018572,	116976665,116978566,117002881,117003107,117004729,117005329,117006272,117008611,117009937,117010530,117011644,117012052,117014592,117016785,117017853,117018216,117020582,	0	Sec14l1	cmpl	cmpl	-1,0,0,0,0,0,1,0,1,0,2,0,0,0,0,2,2,
WT	1477	NM_001166506	chr11	+	116976485	117020582	116978503	117018220	16	116976485,116978473,117002731,117002975,117004600,117005094,117006162,117008421,117009848,117010459,117011472,117011917,117014457,117016533,117017674,117018114,	116976665,116978566,117002881,117003107,117004729,117005329,117006272,117008611,117009937,117010530,117011644,117012052,117014592,117016785,117017853,117020582,	0	Sec14l1	cmpl	cmpl	-1,0,0,0,0,0,1,0,1,0,2,0,0,0,0,2,
WT	1477	NM_028777	chr11	+	116976485	117020582	116978503	117020083	17	116976485,116978473,117002731,117002975,117004600,117005094,117006162,117008421,117009848,117010459,117011472,117011917,117014457,117016533,117017674,117018114,117020067,	116976665,116978566,117002881,117003107,117004729,117005329,117006272,117008611,117009937,117010530,117011644,117012052,117014592,117016785,117017853,117018216,117020582,	0	Sec14l1	cmpl	cmpl	-1,0,0,0,0,0,1,0,1,0,2,0,0,0,0,2,2,
WT	1477	NR_029459	chr11	+	116976485	116990077	116990077	116990077	3	116976485,116978473,116989223,	116976665,116978566,116990077,	0	Sec14l1	unk	unk	-1,-1,-1,
WT	1504	NM_175263	chr11	-	120515102	120522151	120515533	120521652	12	120515102,120516077,120517077,120517645,120517873,120518806,120519199,120519644,120519963,120520138,120521308,120522102,	120515840,120516125,120517225,120517746,120518065,120518909,120519258,120519705,120520059,120520191,120521679,120522151,	0	Notum	cmpl	cmpl	2,2,1,2,2,1,2,1,1,2,0,-1,
WT	1504	NM_026877	chr11	+	120534286	120570760	120534382	120570671	16	120534286,120535353,120538824,120539733,120547957,120549842,120550225,120562457,120562794,120563797,120564916,120565385,120569971,120570243,120570384,120570657,	120534484,120535409,120538939,120539834,120548015,120549916,120550655,120562597,120562876,120563864,120564979,120565438,120570023,120570313,120570560,120570760,	0	Aspscr1	cmpl	cmpl	0,0,2,0,2,0,2,0,2,0,1,1,0,1,2,1,
WT	1504	NM_198223	chr11	+	120537974	120570760	120538897	120570671	15	120537974,120538824,120539733,120547957,120549842,120550225,120562457,120562794,120563797,120564916,120565385,120569971,120570243,120570384,120570657,	120538007,120538939,120539834,120548015,120549916,120550655,120562597,120562876,120563864,120564979,120565438,120570023,120570313,120570560,120570760,	0	Aspscr1	cmpl	cmpl	-1,0,0,2,0,2,0,2,0,1,1,0,1,2,1,
WT	1504	NM_001164224	chr11	+	120537974	120570760	120538897	120570671	14	120537974,120538824,120539733,120547957,120549842,120550225,120562457,120562794,120563797,120565385,120569971,120570243,120570384,120570657,	120538007,120538939,120539834,120548015,120549916,120550655,120562597,120562876,120563864,120565438,120570023,120570313,120570560,120570760,	0	Aspscr1	cmpl	cmpl	-1,0,0,2,0,2,0,2,0,1,0,1,2,1,
WT	1508	NM_028602	chr11	+	121007456	121009627	121008131	121009187	3	121007456,121007841,121008042,	121007536,121007915,121009627,	0	Tex19.1	cmpl	cmpl	-1,-1,0,
WT	1508	NM_145440	chr11	+	121021584	121023287	121021625	121022783	1	121021584,	121023287,	0	Uts2r	cmpl	cmpl	0,
WT	1508	NM_025402	chr11	-	121038906	121065962	121039115	121065876	9	121038906,121044724,121056393,121058050,121058744,121061079,121062224,121064204,121065802,	121039252,121044848,121056547,121058107,121058809,121061122,121062300,121064422,121065962,	0	Ogfod3	cmpl	cmpl	1,0,2,2,0,2,1,2,0,
WT	1513	NM_029049	chr11	+	121691531	121704750	121691616	121704320	4	121691531,121693358,121697694,121702824,	121692573,121693480,121697840,121704750,	0	Ptchd3	cmpl	cmpl	0,0,2,1,
WT	83	NM_012038	chr12	-	11332050	11443455	11333112	11393782	4	11332050,11338806,11393620,11443162,	11333310,11339022,11393787,11443455,	0	Vsnl1	cmpl	cmpl	0,0,0,-1,
WT	672	NR_045966	chr12	+	11445038	11451618	11451618	11451618	4	11445038,11447665,11449754,11450064,	11445125,11447824,11449889,11451618,	0	4930511A02Rik	unk	unk	-1,-1,-1,-1,
WT	672	NM_001111118	chr12	+	11462884	11469734	11462884	11469490	3	11462884,11466167,11469371,	11465621,11466242,11469734,	0	Rad51ap2	cmpl	cmpl	0,1,1,
WT	12	NM_001093775	chr12	+	30213248	30608074	30468485	30605346	25	30213248,30251566,30329177,30415805,30460304,30468485,30468719,30469115,30496237,30511730,30517152,30521214,30522904,30527259,30534109,30536398,30539097,30540079,30570987,30578226,30579957,30595631,30599098,30604759,30605205,	30213661,30251662,30329284,30415941,30460458,30468540,30468753,30469178,30496599,30512702,30517287,30521305,30523012,30527474,30534360,30536635,30539219,30540148,30571050,30578310,30580179,30595723,30599202,30604903,30608074,	0	Myt1l	cmpl	cmpl	-1,-1,-1,-1,-1,0,1,2,2,1,1,1,2,2,1,0,0,2,2,2,2,2,1,0,0,
WT	12	NM_008666	chr12	+	30213248	30608074	30468485	30605346	25	30213248,30251566,30329177,30415805,30460304,30468485,30468719,30469115,30496237,30511730,30517152,30521214,30522904,30527259,30534109,30536398,30539097,30540079,30570987,30578226,30579957,30595631,30599098,30604759,30605205,	30213661,30251662,30329284,30415941,30460458,30468540,30468753,30469178,30496599,30512696,30517287,30521305,30523012,30527474,30534360,30536635,30539219,30540148,30571050,30578310,30580179,30595723,30599202,30604903,30608074,	0	Myt1l	cmpl	cmpl	-1,-1,-1,-1,-1,0,1,2,2,1,1,1,2,2,1,0,0,2,2,2,2,2,1,0,0,
WT	12	NM_001093778	chr12	+	30213248	30608074	30468485	30605346	25	30213248,30251566,30329177,30415805,30460304,30468485,30468719,30469115,30496237,30511733,30517152,30521214,30522904,30527259,30534109,30536398,30539097,30540079,30570987,30578226,30579957,30595631,30599098,30604759,30605205,	30213661,30251662,30329284,30415941,30460458,30468540,30468753,30469178,30496599,30512696,30517287,30521305,30523012,30527474,30534360,30536635,30539219,30540148,30571050,30578310,30580179,30595723,30599202,30604903,30608074,	0	Myt1l	cmpl	cmpl	-1,-1,-1,-1,-1,0,1,2,2,1,1,1,2,2,1,0,0,2,2,2,2,2,1,0,0,
WT	12	NM_001093776	chr12	+	30219769	30608074	30468485	30605346	25	30219769,30251566,30329177,30415805,30460304,30468485,30468719,30469115,30496237,30511730,30517152,30521214,30522904,30527259,30534109,30536398,30539097,30540079,30570987,30578226,30579957,30595631,30599098,30604759,30605205,	30220094,30251662,30329284,30415941,30460458,30468540,30468753,30469178,30496599,30512696,30517287,30521305,30523012,30527474,30534360,30536635,30539219,30540148,30571050,30578310,30580179,30595723,30599202,30604903,30608074,	0	Myt1l	cmpl	cmpl	-1,-1,-1,-1,-1,0,1,2,2,1,1,1,2,2,1,0,0,2,2,2,2,2,1,0,0,
WT	102	NM_181395	chr12	+	30622900	30702523	30622998	30700435	23	30622900,30658857,30660355,30664104,30667158,30667562,30669293,30669731,30671928,30675600,30678238,30679288,30680136,30681297,30684029,30684756,30686785,30690580,30691390,30696698,30697080,30699330,30700315,	30623189,30658929,30660427,30664176,30667230,30667634,30669463,30669849,30672098,30675873,30678355,30679447,30680249,30681454,30684138,30684914,30688289,30690715,30691599,30696819,30697210,30699444,30702523,	0	Pxdn	cmpl	cmpl	0,2,2,2,2,2,2,1,2,1,1,1,1,0,1,2,1,2,2,1,2,0,0,
WT	1	NM_053122	chr12	+	41750676	43056575	41794898	43056087	7	41750676,41751147,41794896,41837426,42729750,42804641,43055967,	41750732,41751220,41795033,41837530,42729816,42804744,43056575,	0	Immp2l	cmpl	cmpl	-1,-1,0,0,2,2,0,
WT	18	NM_145965	chr12	+	79327641	79785756	79327764	79784898	23	79327641,79444338,79477346,79513327,79555743,79582285,79593024,79594936,79605603,79663842,79691520,79710131,79713958,79724290,79727120,79728093,79738444,79755793,79765477,79770810,79781277,79783704,79784764,	79327828,79444417,79477404,79513420,79555838,79582352,79593297,79595044,79605738,79663885,79691658,79710224,79714014,79724410,79727179,79728247,79738566,79755881,79765551,79770875,79781381,79783801,79785756,	0	Gphn	cmpl	cmpl	0,1,2,0,0,2,0,0,0,0,1,1,1,0,0,2,0,2,0,2,1,0,1,
WT	18	NM_172952	chr12	+	79327641	79785756	79327764	79784898	24	79327641,79444338,79477346,79513327,79555743,79582285,79593024,79605603,79623884,79633643,79663842,79691520,79710131,79713958,79724290,79727120,79728093,79738444,79755793,79765477,79770810,79781277,79783704,79784764,	79327828,79444417,79477404,79513420,79555838,79582352,79593297,79605738,79623941,79633685,79663885,79691658,79710224,79714014,79724410,79727179,79728247,79738566,79755881,79765551,79770875,79781381,79783801,79785756,	0	Gphn	cmpl	cmpl	0,1,2,0,0,2,0,0,0,0,0,1,1,1,0,0,2,0,2,0,2,1,0,1,
WT	149	NM_027597	chr12	+	79792521	79835506	79811257	79835164	8	79792521,79800139,79811256,79813050,79815906,79820381,79835157,79835292,	79792779,79800200,79811413,79813250,79816486,79820620,79835192,79835506,	0	Fam71d	cmpl	cmpl	-1,-1,0,0,2,0,2,-1,
WT	149	NM_029069	chr12	+	79792521	79835506	79811257	79835376	9	79792521,79800139,79811256,79813050,79815906,79820381,79829222,79835157,79835292,	79792779,79800205,79811413,79813250,79816486,79820620,79829251,79835192,79835506,	0	Fam71d	cmpl	cmpl	-1,-1,0,0,2,0,2,1,0,
WT	18	NM_001174107	chr12	-	82815936	82882157	82823025	82881861	11	82815936,82825050,82826708,82830669,82831523,82832978,82835066,82836056,82844784,82873666,82881476,	82823510,82825863,82826821,82830823,82831646,82833219,82835242,82836205,82844965,82874080,82882157,	0	Map3k9	cmpl	cmpl	1,1,2,1,1,0,1,2,1,1,0,
WT	18	NM_177395	chr12	-	82829398	82882157	82830665	82881861	8	82829398,82831523,82832978,82835066,82836056,82844784,82873666,82881476,	82830823,82831646,82833219,82835242,82836205,82844965,82874080,82882157,	0	Map3k9	cmpl	cmpl	1,1,0,1,2,1,1,0,
WT	1236	NM_172580	chr12	+	85441603	85450733	85441921	85450489	3	85441603,85447392,85449889,	85442378,85447595,85450733,	0	Acot6	cmpl	cmpl	0,1,0,
WT	154	NM_028821	chr12	+	85455277	85484460	85455346	85479344	8	85455277,85462232,85465424,85467911,85472281,85476516,85477446,85479303,	85455349,85462271,85465534,85467967,85472337,85476643,85477587,85484460,	0	Dnal1	cmpl	cmpl	0,0,0,2,1,0,1,1,
WT	21	NM_001033213	chr12	-	101538979	101759032	101539758	101758901	20	101538979,101563753,101570788,101586145,101593212,101611753,101614385,101620330,101622356,101624065,101625320,101641566,101645209,101653344,101657701,101685069,101704389,101733481,101738285,101758780,	101539980,101563956,101570929,101586243,101593329,101611914,101614458,101620388,101622474,101624170,101625404,101641704,101645273,101653517,101657780,101685191,101704520,101733650,101738440,101759032,	0	Ttc7b	cmpl	cmpl	0,1,1,2,2,0,2,1,0,0,0,0,2,0,2,0,1,0,1,0,
WT	1479	NM_019565	chr12	+	117285934	117301675	117286068	117299012	3	117285934,117293189,117297372,	117286077,117293316,117301675,	0	Zfp386	cmpl	cmpl	0,0,1,
WT	1479	NM_001286214	chr12	+	117285934	117301675	117286068	117297420	3	117285934,117293189,117297372,	117286077,117293285,117301675,	0	Zfp386	cmpl	cmpl	0,0,0,
WT	1479	NM_001004066	chr12	+	117285934	117301675	117286068	117299012	3	117285934,117293189,117297372,	117286077,117293421,117301675,	0	Zfp386	cmpl	cmpl	0,0,1,
WT	1480	NM_009511	chr12	+	117316195	117384734	117316315	117382783	13	117316195,117318505,117331117,117333193,117361183,117368573,117374581,117375785,117377147,117377620,117381226,117381422,117382609,	117316363,117318605,117331225,117333291,117361281,117368715,117374732,117375846,117377217,117377712,117381356,117381464,117384734,	0	Vipr2	cmpl	cmpl	0,0,1,1,0,2,0,1,2,0,2,0,0,
WT	748	NM_001145778	chr13	-	21478872	21494624	21479667	21488385	6	21478872,21485830,21486385,21486627,21487968,21494540,	21480575,21485954,21486450,21486775,21488446,21494624,	0	Zkscan3	cmpl	cmpl	1,0,1,0,0,-1,
WT	748	NM_023685	chr13	-	21478872	21494624	21479667	21488385	6	21478872,21485830,21486385,21486627,21487968,21494540,	21480575,21485954,21486450,21486775,21488443,21494624,	0	Zkscan3	cmpl	cmpl	1,0,1,0,0,-1,
WT	748	NR_105907	chr13	-	21488446	21488507	21488507	21488507	1	21488446,	21488507,	0	Mir6942	unk	unk	-1,
WT	749	NM_001162920	chr13	-	21513143	21532922	21514643	21526354	5	21513143,21520136,21525259,21526219,21532628,	21515493,21520247,21525411,21526540,21532922,	0	Pgbd1	cmpl	cmpl	2,2,0,0,-1,
WT	749	NM_001162919	chr13	-	21513143	21532579	21514643	21526354	5	21513143,21520136,21525259,21526219,21532227,	21515493,21520247,21525411,21526540,21532579,	0	Pgbd1	cmpl	cmpl	2,2,0,0,-1,
WT	749	NM_001012311	chr13	-	21513143	21532922	21514643	21526354	4	21513143,21525259,21526219,21532628,	21515493,21525411,21526540,21532922,	0	Pgbd1	cmpl	cmpl	2,0,0,-1,
WT	762	NM_134240	chr13	-	23323983	23324910	23323983	23324910	1	23323983,	23324910,	0	Vmn1r222	cmpl	cmpl	0,
WT	763	NM_001083311	chr13	+	23341106	23342192	23341106	23342192	1	23341106,	23342192,	0	Vmn1r223	cmpl	cmpl	0,
WT	96	NM_001286100	chr13	+	24674057	24825675	24761854	24823554	23	24674057,24761828,24763623,24764900,24766515,24767643,24769592,24772496,24781334,24785634,24785985,24787441,24788339,24792930,24797959,24801991,24805490,24807158,24809415,24813499,24815577,24816814,24823453,	24674214,24761955,24763779,24764979,24766539,24767697,24769742,24772560,24781378,24785760,24786134,24787571,24788465,24793599,24798144,24802160,24805626,24807320,24809574,24813702,24815661,24816905,24825675,	0	Fam65b	cmpl	cmpl	-1,0,2,2,0,0,0,0,1,0,0,2,0,0,0,2,0,1,1,1,0,0,1,
WT	773	NR_024599	chr13	-	24689993	24696636	24696636	24696636	2	24689993,24696498,	24690970,24696636,	0	Gm11346	unk	unk	-1,-1,
WT	96	NM_178658	chr13	+	24706474	24797870	24706558	24796710	14	24706474,24761828,24763623,24764900,24766515,24767643,24769592,24772496,24781334,24785634,24785985,24787441,24792930,24796638,	24706616,24761955,24763779,24764979,24766539,24767697,24769742,24772560,24781378,24785760,24786134,24787571,24793599,24797870,	0	Fam65b	cmpl	cmpl	0,1,2,2,0,0,0,0,1,0,0,2,0,0,
WT	96	NM_001286101	chr13	+	24706474	24797870	24761854	24796710	15	24706474,24757277,24761828,24763623,24764900,24766515,24767643,24769592,24772496,24781334,24785634,24785985,24787441,24792930,24796638,	24706616,24757517,24761955,24763779,24764979,24766539,24767697,24769742,24772560,24781378,24785760,24786134,24787571,24793599,24797870,	0	Fam65b	cmpl	cmpl	-1,-1,0,2,2,0,0,0,0,1,0,0,2,0,0,
WT	96	NM_029679	chr13	+	24730516	24825675	24730756	24823554	23	24730516,24761828,24763623,24764900,24766515,24767643,24769592,24772496,24781334,24785634,24785985,24787441,24788339,24792930,24797959,24801991,24805490,24807158,24809415,24813499,24815577,24816814,24823453,	24730805,24761955,24763779,24764979,24766539,24767697,24769742,24772560,24781378,24785760,24786134,24787571,24788465,24793599,24798144,24802160,24805626,24807320,24809574,24813702,24815661,24816905,24825675,	0	Fam65b	cmpl	cmpl	0,1,2,2,0,0,0,0,1,0,0,2,0,0,0,2,0,1,1,1,0,0,1,
WT	96	NM_001080381	chr13	+	24730516	24797870	24730756	24796710	15	24730516,24761828,24763623,24764900,24766515,24767643,24769592,24772496,24781334,24785634,24785985,24787441,24788339,24792930,24796638,	24730805,24761955,24763779,24764979,24766539,24767697,24769742,24772560,24781378,24785760,24786134,24787571,24788465,24793599,24797870,	0	Fam65b	cmpl	cmpl	0,1,2,2,0,0,0,0,1,0,0,2,0,0,0,
WT	841	NM_011455	chr13	+	33576658	33587869	33578399	33587151	7	33576658,33578389,33579820,33580399,33581948,33584675,33586743,	33576719,33578567,33579961,33580517,33582091,33584831,33587869,	0	Serpinb9g	cmpl	cmpl	-1,0,0,0,1,0,0,
WT	112	NM_019423	chr13	-	41277750	41315772	41280662	41315726	8	41277750,41282221,41282797,41285314,41287256,41290015,41292503,41315723,	41280776,41282356,41282922,41285486,41287334,41290203,41292567,41315772,	0	Elovl2	cmpl	cmpl	0,0,1,0,0,1,0,0,
WT	970	NM_001033400	chr13	+	50562675	50570724	50562769	50570472	7	50562675,50564695,50566369,50567628,50568200,50569170,50569704,	50562827,50565389,50566498,50567768,50568496,50569287,50570724,	0	Nutm2	cmpl	cmpl	0,1,2,2,1,0,0,
WT	980	NM_013660	chr13	-	51796616	51889116	51797977	51820698	16	51796616,51800321,51800441,51804243,51805280,51806568,51806817,51808047,51809060,51810162,51815874,51817686,51818911,51820592,51858620,51888865,	51798900,51800365,51800614,51804359,51805503,51806725,51806993,51808199,51809174,51810256,51815973,51817749,51819057,51820911,51858689,51889116,	0	Sema4d	cmpl	cmpl	1,2,0,1,0,2,0,1,1,0,0,0,1,0,-1,-1,
WT	980	NM_001281880	chr13	-	51796616	51889116	51797977	51820698	17	51796616,51800321,51800441,51804243,51805280,51806568,51806817,51808047,51809060,51810162,51815874,51817686,51818911,51820592,51829875,51858620,51888865,	51798900,51800365,51800614,51804359,51805503,51806725,51806993,51808199,51809174,51810256,51815973,51817749,51819057,51820911,51829939,51858689,51889116,	0	Sema4d	cmpl	cmpl	1,2,0,1,0,2,0,1,1,0,0,0,1,0,-1,-1,-1,
WT	143	NM_027182	chr13	-	74049909	74075215	74050691	74075029	13	74049909,74051935,74052905,74055858,74057442,74057795,74058620,74065358,74067106,74067607,74070305,74073554,74074937,	74050787,74052005,74053018,74056012,74057549,74057882,74058684,74065431,74067197,74067663,74070435,74073720,74075215,	0	Trip13	cmpl	cmpl	0,2,0,2,0,0,2,1,0,1,0,2,0,
WT	1150	NM_001308041	chr13	+	74075258	74098337	74075341	74097786	16	74075258,74075881,74076312,74077684,74078093,74079391,74080141,74082173,74083531,74085124,74087522,74088981,74091992,74092869,74095160,74097685,	74075393,74076096,74076445,74077745,74078238,74079502,74080254,74082306,74083607,74085220,74087655,74089093,74092031,74092972,74095328,74098337,	0	Brd9	cmpl	cmpl	0,1,0,1,2,0,0,2,0,1,1,2,0,0,1,1,
WT	1150	NM_001024508	chr13	+	74075258	74098337	74075341	74097786	16	74075258,74075881,74076312,74077684,74078093,74079391,74080138,74082173,74083531,74085124,74087522,74088981,74091992,74092869,74095160,74097685,	74075393,74076096,74076445,74077745,74078238,74079502,74080254,74082306,74083607,74085220,74087655,74089093,74092031,74092972,74095328,74098337,	0	Brd9	cmpl	cmpl	0,1,0,1,2,0,0,2,0,1,1,2,0,0,1,1,
WT	1150	NM_027704	chr13	+	74101309	74130288	74101368	74130090	10	74101309,74102797,74111050,74112004,74114602,74116590,74120044,74122736,74129486,74130085,	74101377,74103019,74111229,74112106,74114727,74116746,74120157,74122777,74129578,74130288,	0	Zdhhc11	cmpl	cmpl	0,0,0,2,2,1,1,0,2,1,
WT	1298	NM_011582	chr13	-	93521540	93564773	93521705	93564628	22	93521540,93522308,93524222,93525043,93525323,93526362,93527876,93530486,93531419,93532714,93533130,93533483,93537108,93539486,93543111,93544635,93545071,93545437,93546053,93546819,93560636,93564534,	93521767,93522448,93524395,93525240,93525372,93526541,93528070,93530539,93531538,93532874,93533238,93533588,93537261,93539555,93543249,93544838,93545123,93545520,93546162,93547067,93560840,93564773,	0	Thbs4	cmpl	cmpl	1,2,0,1,0,1,2,0,1,0,0,0,0,0,0,1,0,1,0,1,1,0,
WT	20	NM_027711	chr13	-	96397131	96661877	96397961	96661664	36	96397131,96398901,96399943,96401978,96405418,96407672,96416716,96418132,96427757,96430072,96430953,96431541,96434017,96435547,96438322,96441183,96442939,96443639,96445268,96452107,96452864,96454808,96459655,96477832,96486011,96491467,96494500,96499417,96501234,96502845,96503838,96516392,96519947,96533200,96607778,96661618,	96398075,96399010,96400081,96402139,96405631,96407760,96416858,96418235,96427890,96430305,96431038,96431682,96434242,96435711,96438472,96441392,96443009,96443711,96445352,96452278,96453007,96454976,96459746,96477996,96486136,96491628,96494664,96499505,96501413,96502959,96503906,96516469,96520025,96533357,96607878,96661877,	0	Iqgap2	cmpl	cmpl	0,2,2,0,0,2,1,0,2,0,2,2,2,0,0,1,0,0,0,0,1,1,0,1,2,0,1,0,1,1,2,0,0,2,1,0,
WT	20	NM_010170	chr13	+	96466874	96472723	96467018	96471513	2	96466874,96470467,	96467082,96472723,	0	F2rl2	cmpl	cmpl	0,1,
WT	1416	NM_028042	chr13	+	108948931	108985175	108948987	108984318	12	108948931,108950828,108956583,108959561,108962895,108964185,108965747,108967810,108968765,108973918,108977390,108984249,	108949064,108950924,108956685,108959685,108962977,108964254,108965814,108967911,108968890,108974116,108977474,108985175,	0	Ercc8	cmpl	cmpl	0,2,2,2,0,1,1,2,1,0,0,0,
WT	2	NM_029001	chr13	+	109004597	109077301	109046928	109072875	8	109004597,109046860,109057383,109060826,109061998,109064479,109069770,109072665,	109004694,109046992,109057574,109060907,109062055,109064585,109069907,109077301,	0	Elovl7	cmpl	cmpl	-1,0,1,0,0,0,1,0,
WT	182	NM_172595	chr13	+	114584715	114947669	114584856	114945064	5	114584715,114712454,114724271,114757789,114944911,	114584904,114712599,114724331,114757998,114947669,	0	Arl15	cmpl	cmpl	0,0,1,1,0,
WT	92	NM_008695	chr14	+	20570478	20631009	20570559	20630418	21	20570478,20571462,20582887,20587431,20597217,20597959,20598758,20600356,20608892,20609499,20610729,20616385,20617618,20621559,20622270,20624519,20625064,20627148,20629201,20630175,20630407,	20570787,20571771,20583120,20588159,20597367,20598205,20598959,20600587,20609036,20609628,20610873,20616505,20617867,20621781,20622440,20624649,20625236,20627306,20629325,20630288,20631009,	0	Nid2	cmpl	cmpl	0,0,0,2,1,1,1,1,1,1,1,1,1,1,1,0,1,2,1,2,1,
WT	835	NM_172254	chr14	-	32893702	32898878	32896366	32898703	3	32893702,32898092,32898595,	32896432,32898167,32898878,	0	Dph3	cmpl	cmpl	0,0,0,
WT	835	NM_001047433	chr14	-	32893702	32898878	32896366	32898703	2	32893702,32898595,	32896432,32898878,	0	Dph3	cmpl	cmpl	0,0,
WT	835	NM_001284346	chr14	-	32893702	32898878	32896366	32898703	4	32893702,32896354,32898092,32898595,	32894455,32896432,32898167,32898878,	0	Dph3	cmpl	cmpl	-1,0,0,0,
WT	835	NR_104305	chr14	-	32893702	32898472	32898472	32898472	2	32893702,32898092,	32896432,32898472,	0	Dph3	unk	unk	-1,-1,
WT	835	NR_104304	chr14	-	32893702	32898878	32898878	32898878	3	32893702,32898092,32898595,	32896432,32898293,32898878,	0	Dph3	unk	unk	-1,-1,-1,
WT	835	NR_104303	chr14	-	32893702	32898878	32898878	32898878	3	32893702,32898092,32898737,	32896432,32898167,32898878,	0	Dph3	unk	unk	-1,-1,-1,
WT	104	NM_145460	chr14	+	32898913	32916389	32904829	32915597	8	32898913,32904821,32905253,32908550,32909672,32912574,32914171,32915442,	32899239,32904945,32905317,32908657,32909814,32912817,32914280,32916389,	0	Oxnad1	cmpl	cmpl	-1,0,2,0,2,0,0,1,
WT	866	NM_175008	chr14	+	36908150	36910041	36908180	36909889	3	36908150,36908507,36909582,	36908357,36908680,36910041,	0	4930474N05Rik	cmpl	cmpl	0,0,2,
WT	13	NM_027045	chr14	-	37688121	37781950	37692853	37754411	11	37688121,37703527,37709440,37711349,37713947,37722202,37731619,37740024,37751769,37752997,37781727,	37692948,37703612,37709530,37711436,37714031,37722398,37731782,37740115,37751966,37754450,37781950,	0	Ccser2	cmpl	cmpl	1,0,0,0,0,2,1,0,1,0,-1,
WT	13	NM_028407	chr14	-	37688121	37748754	37692153	37740067	8	37688121,37709440,37711349,37713947,37722202,37731619,37740024,37748710,	37692948,37709530,37711436,37714031,37722398,37731782,37740115,37748754,	0	Ccser2	cmpl	cmpl	0,0,0,0,2,1,0,-1,
WT	120	NM_207214	chr14	-	49631818	49686342	49633835	49685827	18	49631818,49635091,49635872,49637148,49639076,49642873,49652945,49654482,49655673,49656433,49656678,49657347,49659029,49662159,49668378,49670994,49671972,49685800,	49634024,49635307,49635981,49637235,49639197,49642982,49653093,49654692,49655756,49656574,49656723,49657457,49659058,49662224,49668573,49671142,49672067,49686342,	0	Exoc5	cmpl	cmpl	0,0,2,2,1,0,2,2,0,0,0,1,2,0,0,2,0,0,
WT	964	NM_144535	chr14	+	49686169	49707398	49686465	49706002	8	49686169,49693223,49698369,49699910,49700510,49700685,49703533,49705919,	49686539,49693869,49698597,49700050,49700596,49700804,49703630,49707398,	0	Ap5m1	cmpl	cmpl	0,2,0,0,2,1,0,1,
WT	979	NM_011271	chr14	-	51764676	51766442	51765120	51765570	2	51764676,51766390,	51765594,51766442,	0	Rnase1	cmpl	cmpl	0,-1,
WT	980	NM_019398	chr14	+	51781934	51782693	51782138	51782606	1	51781934,	51782693,	0	Rnase2b	cmpl	cmpl	0,
WT	984	NM_177544	chr14	-	52383566	52393265	52383729	52384164	2	52383566,52393186,	52384182,52393265,	0	Ang4	cmpl	cmpl	0,-1,
WT	15	NM_194347	chr14	+	52419720	52446034	52419720	52445971	9	52419720,52420840,52422207,52423159,52424266,52425085,52439970,52441807,52445589,	52419790,52420868,52422368,52423322,52424398,52425380,52440046,52441898,52446034,	0	AY358078	cmpl	cmpl	0,1,2,1,2,2,0,1,2,
WT	1005	NM_008608	chr14	+	55050440	55060095	55050702	55059509	10	55050440,55054581,55054974,55055451,55056437,55057501,55057847,55058117,55058741,55059177,	55050810,55054730,55055097,55055759,55056599,55057662,55057986,55058268,55058857,55060095,	0	Mmp14	cmpl	cmpl	0,0,2,2,1,1,0,1,2,1,
WT	1005	NM_022993	chr14	+	55082983	55089128	55083411	55088686	7	55082983,55083740,55084410,55086296,55086600,55087872,55088101,	55083448,55083785,55084546,55086487,55087618,55088002,55089128,	0	Lrp10	cmpl	cmpl	0,1,1,2,1,2,0,
WT	1005	NM_080726	chr14	+	55094936	55099271	55095108	55098582	5	55094936,55096307,55096864,55097790,55098286,	55095211,55096652,55096938,55097998,55099271,	0	Rem2	cmpl	cmpl	0,1,1,0,1,
WT	126	NM_001039198	chr14	-	55680495	55710885	55681440	55694072	10	55680495,55682641,55686321,55686944,55688975,55689397,55690695,55691383,55692049,55710844,	55682408,55686118,55686448,55687145,55689034,55689472,55690936,55691901,55694121,55710885,	0	Zfhx2	cmpl	cmpl	1,1,0,0,1,1,0,1,0,-1,
WT	1009	NR_004444	chr14	+	55691927	55694711	55694711	55694711	2	55691927,55693497,	55693200,55694711,	0	Zfhx2os	unk	unk	-1,-1,
WT	1010	NM_153083	chr14	+	55713620	55717832	55714296	55716344	2	55713620,55716216,	55714843,55717832,	0	Thtpa	cmpl	cmpl	0,1,
WT	1018	NM_013542	chr14	-	56877694	56881097	56878255	56880986	5	56877694,56879018,56879415,56879923,56880931,	56878399,56879279,56879551,56880071,56881097,	0	Gzmb	cmpl	cmpl	0,0,2,1,0,
WT	128	NM_028643	chr14	-	58535116	58618099	58536104	58618076	12	58535116,58537659,58538180,58542776,58546033,58551074,58562424,58564221,58572972,58573835,58590487,58617866,	58536212,58537817,58538289,58542948,58546131,58551140,58562507,58564269,58573048,58573867,58590626,58618099,	0	Micu2	cmpl	cmpl	0,1,0,2,0,0,1,1,0,1,0,0,
WT	133	NM_008092	chr14	-	63817751	63864097	63819211	63859985	7	63817751,63820314,63822147,63822495,63823425,63859372,63863987,	63819388,63820469,63822235,63822621,63823592,63860482,63864097,	0	Gata4	cmpl	cmpl	0,1,0,0,1,0,-1,
WT	2	NM_027581	chr14	-	75484109	75530690	75484552	75529395	10	75484109,75485913,75498030,75507091,75520793,75522742,75524931,75525676,75529271,75530577,	75484793,75486144,75498114,75507228,75520892,75522903,75525075,75526372,75529441,75530690,	0	Lrrc63	cmpl	cmpl	2,2,2,0,0,1,1,1,0,-1,
WT	145	NM_001247984	chr14	+	75530929	75630649	75597906	75629145	16	75530929,75597883,75599086,75600186,75602442,75604371,75605925,75608226,75610245,75612137,75614291,75614915,75616134,75623877,75626773,75629012,	75531518,75597970,75599250,75600316,75602575,75604453,75606091,75608369,75610341,75612333,75614370,75615030,75616268,75624001,75626898,75630649,	0	Lcp1	cmpl	cmpl	-1,0,1,0,1,2,0,1,0,0,1,2,0,2,0,2,
WT	145	NM_008879	chr14	+	75536231	75630649	75597906	75629145	17	75536231,75576621,75597883,75599086,75600186,75602442,75604371,75605925,75608226,75610245,75612137,75614291,75614915,75616134,75623877,75626773,75629012,	75536449,75576740,75597970,75599250,75600316,75602575,75604453,75606091,75608369,75610341,75612333,75614370,75615030,75616268,75624001,75626898,75630649,	0	Lcp1	cmpl	cmpl	-1,-1,0,1,0,1,2,0,1,0,0,1,2,0,2,0,2,
WT	1164	NM_026457	chr14	-	75982640	75991792	75982857	75991769	2	75982640,75991721,	75984042,75991792,	0	Spert	cmpl	cmpl	0,0,
WT	1164	NM_001164140	chr14	-	75982640	75992923	75982857	75992866	2	75982640,75992791,	75984042,75992923,	0	Spert	cmpl	cmpl	0,0,
WT	1164	NM_001164141	chr14	-	75982640	75991792	75982857	75983964	3	75982640,75990642,75991721,	75984042,75990792,75991792,	0	Spert	cmpl	cmpl	0,-1,-1,
WT	1164	NM_001164139	chr14	-	75982640	75992923	75982857	75992866	3	75982640,75992402,75992791,	75984042,75992483,75992923,	0	Spert	cmpl	cmpl	0,0,0,
WT	18	NM_001253759	chr14	+	77556569	78121570	77906684	78120751	20	77556569,77668613,77711865,77780385,77841564,77906610,77907943,77977418,77978770,77982202,77992586,78011093,78015245,78032369,78037422,78064425,78068543,78099001,78107406,78120619,	77556849,77668684,77711935,77780495,77841706,77906754,77908081,77977592,77978977,77982436,77992799,78011200,78015363,78032426,78037607,78064533,78068600,78099104,78107492,78121570,	0	Enox1	cmpl	cmpl	-1,-1,-1,-1,-1,0,1,1,1,1,1,1,0,1,1,0,0,0,1,0,
WT	18	NM_172813	chr14	+	77556569	78121570	77906684	78120751	19	77556569,77668613,77711865,77780385,77841564,77906610,77907943,77977418,77978770,77982202,77992586,78011093,78015245,78037422,78064425,78068543,78099001,78107406,78120619,	77556849,77668684,77711935,77780495,77841706,77906754,77908081,77977592,77978977,77982436,77992799,78011200,78015363,78037607,78064533,78068600,78099104,78107492,78121570,	0	Enox1	cmpl	cmpl	-1,-1,-1,-1,-1,0,1,1,1,1,1,1,0,1,0,0,0,1,0,
WT	20	NM_007826	chr14	-	98186064	98568984	98188800	98568528	12	98186064,98226960,98227459,98230512,98239307,98300519,98302369,98315015,98315611,98369025,98418096,98567701,	98188838,98227029,98227603,98230660,98239459,98300654,98302505,98315188,98315767,98369187,98418212,98568984,	0	Dach1	cmpl	cmpl	1,1,1,0,1,1,0,1,1,1,2,0,
WT	20	NM_001038610	chr14	-	98186064	98568984	98188800	98568528	11	98186064,98226960,98227459,98230512,98239307,98300519,98302369,98315015,98369025,98418096,98567701,	98188838,98227029,98227603,98230660,98239459,98300654,98302505,98315188,98369187,98418212,98568984,	0	Dach1	cmpl	cmpl	1,1,1,0,1,1,0,1,1,2,0,
WT	167	NM_028315	chr14	-	99475852	99498989	99476600	99498892	21	99475852,99477480,99478346,99478606,99478883,99480444,99481868,99483245,99485092,99485265,99486607,99486952,99487980,99488836,99489183,99490546,99494391,99495975,99496803,99497901,99498664,	99476684,99477603,99478505,99478775,99479098,99480601,99481955,99483373,99485177,99485330,99486709,99487069,99488127,99488974,99489297,99490711,99494559,99496049,99496997,99498059,99498989,	0	Dis3	cmpl	cmpl	0,0,0,2,0,2,2,0,2,0,0,0,0,0,0,0,0,1,2,0,0,
WT	20	NM_029320	chr14	+	99498642	99653713	99500268	99653430	18	99498642,99500247,99504387,99506517,99512188,99532454,99535671,99536260,99539755,99549861,99578533,99585699,99586936,99595567,99610158,99620777,99642057,99653379,	99499348,99500520,99504488,99506716,99512308,99532588,99535780,99536442,99539881,99549960,99578699,99585850,99587027,99595670,99610289,99620862,99642228,99653713,	0	Pibf1	cmpl	cmpl	-1,0,0,2,0,0,2,0,2,2,2,0,1,2,0,2,0,0,
WT	189	NM_026861	chr14	+	122277827	122420257	122277965	122419279	9	122277827,122304344,122306512,122307432,122372830,122382489,122393446,122408012,122419171,	122277996,122304472,122306632,122307542,122372954,122382537,122393692,122408135,122420257,	0	Ubac2	cmpl	cmpl	0,1,0,0,2,0,0,0,0,
WT	1518	NM_183031	chr14	-	122351552	122364415	122353255	122354329	2	122351552,122364274,	122354353,122364415,	0	Gpr183	cmpl	cmpl	0,-1,
WT	1192	NM_001013362	chr15	-	79616780	79664763	79620121	79664641	9	79616780,79620695,79623032,79624685,79659117,79663941,79664131,79664344,79664572,	79620346,79620875,79623280,79624905,79659408,79664008,79664197,79664388,79664763,	0	Npcd	cmpl	cmpl	0,0,1,0,0,2,2,0,0,
WT	1192	NM_001013360	chr15	-	79616780	79664763	79620121	79664641	8	79616780,79620695,79623032,79624685,79663941,79664131,79664344,79664572,	79620346,79620875,79623280,79624905,79664008,79664197,79664388,79664763,	0	Npcd	cmpl	cmpl	0,0,1,0,2,2,0,0,
WT	1192	NM_028763	chr15	-	79654327	79664763	79658409	79664641	5	79654327,79663941,79664131,79664344,79664572,	79659408,79664008,79664197,79664388,79664763,	0	Cbx6	cmpl	cmpl	0,2,2,0,0,
WT	154	NM_001113418	chr15	+	85565993	85637281	85607989	85631688	8	85565993,85567223,85607950,85617537,85619408,85621269,85628245,85631440,	85566076,85567308,85608197,85617698,85619547,85621472,85628693,85637281,	0	Ppara	cmpl	cmpl	-1,-1,0,1,0,1,0,1,
WT	154	NM_011144	chr15	+	85566205	85637281	85607989	85631688	8	85566205,85567223,85607950,85617537,85619408,85621269,85628245,85631440,	85566526,85567308,85608197,85617698,85619547,85621472,85628693,85637281,	0	Ppara	cmpl	cmpl	-1,-1,0,1,0,1,0,1,
WT	1238	NM_197998	chr15	-	85637401	85642127	85637833	85639754	5	85637401,85638685,85639641,85641331,85642068,	85637968,85638797,85639754,85641478,85642127,	0	Cdpf1	cmpl	cmpl	0,2,0,-1,-1,
WT	1238	NM_001164626	chr15	-	85637401	85642127	85637833	85639754	4	85637401,85638685,85639641,85642068,	85637968,85638797,85639754,85642127,	0	Cdpf1	cmpl	cmpl	0,2,0,-1,
WT	1238	NM_001164625	chr15	-	85637401	85642127	85637833	85639754	5	85637401,85638685,85639641,85641272,85642068,	85637968,85638797,85639754,85641478,85642127,	0	Cdpf1	cmpl	cmpl	0,2,0,-1,-1,
WT	1238	NM_011105	chr15	-	85645105	85652163	85645782	85652163	1	85645105,	85652163,	0	Pkdrej	cmpl	cmpl	0,
WT	1238	NM_001033337	chr15	+	85662733	85689252	85662828	85686994	14	85662733,85663576,85664919,85666449,85669135,85671894,85674881,85676760,85678064,85681946,85683249,85684014,85684405,85686900,	85662849,85663654,85665001,85666621,85669309,85671970,85675001,85676820,85678103,85682028,85683415,85684174,85684479,85689252,	0	Ttc38	cmpl	cmpl	0,0,0,1,2,2,0,0,0,0,1,2,0,2,
WT	158	NR_004843	chr15	-	89246835	89260358	89260358	89260358	27	89246835,89247575,89248262,89249162,89249406,89249621,89250322,89250518,89251122,89251775,89252719,89253922,89254086,89254370,89254695,89255147,89255618,89256918,89257241,89257754,89257991,89258222,89258387,89258564,89258841,89259479,89259807,	89247410,89247668,89248376,89249315,89249541,89249786,89250439,89250624,89251308,89251971,89252827,89254000,89254224,89254472,89254873,89255287,89255778,89257092,89257323,89257858,89258100,89258304,89258446,89258660,89259258,89259588,89260358,	0	ChkbCpt1b	unk	unk	-1,-1,-1,-1,-1,-1,-1,-1,-1,-1,-1,-1,-1,-1,-1,-1,-1,-1,-1,-1,-1,-1,-1,-1,-1,-1,-1,
WT	158	NR_037154	chr15	-	89256779	89260358	89260358	89260358	11	89256779,89257241,89257754,89257991,89258222,89258387,89258564,89258841,89259144,89259479,89259807,	89257092,89257323,89257858,89258100,89258304,89258446,89258660,89259009,89259258,89259588,89260358,	0	Chkb	unk	unk	-1,-1,-1,-1,-1,-1,-1,-1,-1,-1,-1,
WT	158	NR_037153	chr15	-	89256779	89260358	89260358	89260358	10	89256779,89257241,89257754,89257991,89258222,89258387,89258564,89258841,89259479,89259807,	89257092,89257323,89257858,89258100,89258304,89258446,89258660,89259258,89259588,89260358,	0	Chkb	unk	unk	-1,-1,-1,-1,-1,-1,-1,-1,-1,-1,
WT	158	NM_007692	chr15	-	89256779	89260358	89257020	89260031	11	89256779,89257241,89257754,89257991,89258222,89258387,89258564,89258841,89259144,89259479,89259807,	89257092,89257323,89257858,89258100,89258304,89258446,89258660,89258975,89259258,89259588,89260358,	0	Chkb	cmpl	cmpl	0,2,0,2,1,2,2,0,0,2,0,
WT	1266	NM_021921	chr15	+	89284341	89292878	89284651	89292142	12	89284341,89285614,89286955,89287350,89287565,89289172,89289346,89289612,89290806,89291082,89291790,89292069,	89284716,89285720,89287234,89287447,89288801,89289248,89289519,89289722,89290914,89291153,89291889,89292878,	0	Mapk8ip2	cmpl	cmpl	0,2,0,0,1,1,2,1,0,0,2,2,
WT	1266	NM_009713	chr15	-	89302906	89307855	89303668	89306153	9	89302906,89304099,89304437,89304658,89304970,89305217,89305552,89305938,89307580,	89303988,89304202,89304565,89304783,89305140,89305436,89305793,89307086,89307855,	0	Arsa	cmpl	cmpl	1,0,1,2,0,0,2,0,-1,
WT	1266	NR_077233	chr15	+	89306682	89315281	89315281	89315281	5	89306682,89307689,89307972,89308300,89314850,	89306716,89307850,89308078,89308440,89315281,	0	C230037L18Rik	unk	unk	-1,-1,-1,-1,-1,
WT	1266	NM_021423	chr15	+	89330287	89390691	89330287	89388754	22	89330287,89330645,89331834,89333550,89333733,89333970,89334227,89334747,89335820,89351533,89354456,89355590,89361773,89362056,89362525,89362759,89363804,89368445,89373530,89374224,89378056,89388165,	89330350,89330849,89331906,89333659,89333885,89334138,89334344,89334825,89335887,89351804,89354650,89355704,89361849,89362139,89362650,89362892,89363885,89368469,89373661,89374309,89380313,89390691,	0	Shank3	cmpl	cmpl	0,0,0,0,1,0,0,0,0,1,2,1,1,2,1,0,1,1,1,0,1,2,
WT	1267	NM_001205049	chr15	+	89398756	89405016	89398792	89404360	5	89398756,89399767,89400176,89403549,89404270,	89398869,89399974,89400460,89403695,89405016,	0	Acr	cmpl	cmpl	0,2,2,1,0,
WT	1267	NM_013455	chr15	+	89398756	89405016	89398792	89404859	5	89398756,89399767,89400176,89403549,89404262,	89398869,89399974,89400460,89403695,89405016,	0	Acr	cmpl	cmpl	0,2,2,1,0,
WT	1267	NM_001277245	chr15	+	89398756	89405016	89399858	89404859	5	89398756,89399704,89400176,89403549,89404262,	89398869,89399974,89400460,89403695,89405016,	0	Acr	cmpl	cmpl	-1,0,2,1,0,
WT	1267	NM_001277246	chr15	+	89398756	89405016	89399858	89404859	5	89398756,89399767,89400176,89403549,89404262,	89398865,89399974,89400460,89403695,89405016,	0	Acr	cmpl	cmpl	-1,0,2,1,0,
WT	1267	NM_001277247	chr15	+	89398756	89405016	89398792	89404859	5	89398756,89399893,89400176,89403549,89404262,	89398869,89399974,89400460,89403695,89405016,	0	Acr	cmpl	cmpl	0,2,2,1,0,
WT	1267	NM_026817	chr15	-	89412957	89422354	89413780	89420810	9	89412957,89414029,89414340,89414709,89416689,89417344,89418618,89420703,89422250,	89413861,89414113,89414438,89414821,89416769,89417424,89418648,89420857,89422354,	0	Rabl2	cmpl	cmpl	0,0,1,0,1,2,2,0,-1,
WT	1334	NR_015496	chr15	+	98228875	98246566	98246566	98246566	11	98228875,98229431,98232199,98232662,98237304,98240018,98242404,98243863,98245644,98246173,98246518,	98228918,98229518,98232227,98232701,98237337,98240043,98242456,98244044,98245819,98246286,98246566,	0	1700031M16Rik	unk	unk	-1,-1,-1,-1,-1,-1,-1,-1,-1,-1,-1,
WT	1334	NM_146457	chr15	+	98267900	98268828	98267901	98268828	1	98267900,	98268828,	0	Olfr282	cmpl	cmpl	0,
WT	1334	NM_146280	chr15	+	98286742	98287678	98286742	98287678	1	98286742,	98287678,	0	Olfr281	cmpl	cmpl	0,
WT	613	NM_001161791	chr16	-	3707214	3718124	3708023	3718062	9	3707214,3708544,3709012,3710363,3710793,3712963,3713485,3715282,3717785,	3708032,3708837,3709128,3710386,3711012,3713059,3713829,3716128,3718124,	0	Mefv	cmpl	cmpl	0,1,2,0,0,0,1,1,0,
WT	613	NM_001161790	chr16	-	3707214	3718124	3707974	3718062	9	3707214,3708544,3709012,3710363,3710793,3712963,3713485,3715192,3717785,	3708097,3708837,3709128,3710386,3711012,3713059,3713829,3716128,3718124,	0	Mefv	cmpl	cmpl	0,1,2,0,0,0,1,1,0,
WT	613	NM_019453	chr16	-	3707214	3718124	3707974	3718062	10	3707214,3708195,3708544,3709012,3710363,3710793,3712963,3713485,3715282,3717785,	3708032,3708227,3708837,3709128,3710386,3711012,3713059,3713829,3716128,3718124,	0	Mefv	cmpl	cmpl	2,0,1,2,0,0,0,1,1,0,
WT	613	NM_148924	chr16	+	3744098	3750788	3744374	3749865	6	3744098,3745776,3746421,3746770,3748148,3748711,	3744767,3745957,3746495,3746894,3748265,3750788,	0	Zfp263	cmpl	cmpl	0,0,1,0,1,1,
WT	649	NM_146247	chr16	+	8470905	8490290	8473941	8490230	11	8470905,8473923,8478059,8482219,8482348,8484354,8484912,8485957,8487451,8488751,8490194,	8470958,8474059,8478422,8482260,8482493,8484426,8484966,8486038,8487554,8488920,8490290,	0	Mettl22	cmpl	cmpl	-1,0,1,1,0,1,1,1,1,2,0,
WT	81	NM_001170978	chr16	+	8513521	8621660	8572973	8618719	15	8513521,8572928,8578323,8581991,8582829,8588978,8601002,8602378,8603562,8603781,8605604,8608948,8614075,8615982,8618597,	8513667,8573043,8578421,8582021,8582947,8589028,8601083,8602471,8603625,8603845,8605753,8609086,8614222,8616094,8621660,	0	Abat	cmpl	cmpl	-1,0,1,0,0,1,0,0,0,0,1,0,0,0,1,
WT	81	NM_172961	chr16	+	8513521	8621660	8572973	8618719	16	8513521,8572928,8578323,8581991,8582829,8588978,8601002,8602378,8603562,8603781,8605604,8608948,8611219,8614075,8615982,8618597,	8513667,8573043,8578421,8582021,8582947,8589028,8601083,8602471,8603625,8603845,8605753,8609086,8611387,8614222,8616094,8621660,	0	Abat	cmpl	cmpl	-1,0,1,0,0,1,0,0,0,0,1,0,0,0,0,1,
WT	10	NM_011159	chr16	+	15637958	15842332	15637981	15842068	86	15637958,15648812,15648980,15650743,15651524,15652331,15652543,15654774,15654913,15656348,15663075,15664300,15667681,15669374,15670605,15672349,15674061,15674531,15675372,15676996,15678295,15684229,15687451,15689364,15690354,15697215,15698889,15700735,15702147,15705263,15706816,15708803,15713672,15714240,15715008,15715958,15717098,15717823,15719437,15725425,15726594,15727676,15729931,15730532,157…	15638135,15648889,15649073,15650818,15651633,15652444,15652643,15654830,15654944,15656506,15663222,15664465,15667850,15669424,15670731,15672502,15674174,15674691,15675459,15677116,15678455,15684336,15687542,15689525,15690504,15697323,15699116,15700830,15702247,15705397,15707071,15709024,15713881,15714373,15715167,15716159,15717284,15717928,15719605,15725553,15726802,15727855,15730100,15730598,157…	0	Prkdc	cmpl	cmpl	0,1,0,0,0,1,0,1,0,1,0,0,0,1,0,0,0,2,0,0,0,1,0,1,0,0,0,2,1,2,1,1,0,2,0,0,0,0,0,0,2,0,2,0,0,1,0,0,0,0,2,2,0,2,2,2,2,0,1,1,0,0,0,2,0,0,0,1,2,0,1,0,1,0,2,0,0,1,0,2,2,2,2,0,0,2,
WT	88	NM_029354	chr16	-	15848533	15863415	15848664	15863016	3	15848533,15862490,15862840,	15848822,15862636,15863415,	0	Mzt2	cmpl	cmpl	1,2,0,
WT	706	NM_007679	chr16	+	15887378	15889638	15887417	15888224	1	15887378,	15889638,	0	Cebpd	cmpl	cmpl	0,
WT	88	NM_146068	chr16	-	15889317	16146944	15889722	16146870	20	15889317,15895235,15895618,15897316,15903001,15904149,15912611,15912761,15915392,15936645,15966694,15968620,16037582,16048096,16053358,16114919,16118899,16140098,16140800,16146837,	15889878,15895289,15895733,15897410,15903148,15904354,15912671,15912902,15915480,15936786,15966945,15968810,16037802,16048197,16053609,16115074,16119076,16140165,16140956,16146944,	0	Spidr	cmpl	cmpl	0,0,2,1,1,0,0,0,2,2,0,2,1,2,0,1,1,0,0,0,
WT	734	NM_146957	chr16	-	19605817	19606759	19605817	19606759	1	19605817,	19606759,	0	Olfr170	cmpl	cmpl	0,
WT	734	NM_146958	chr16	-	19624249	19625194	19624249	19625194	1	19624249,	19625194,	0	Olfr171	cmpl	cmpl	0,
WT	752	NM_001289582	chr16	-	21953890	21995615	21956162	21995442	10	21953890,21958853,21962217,21966026,21968057,21974130,21976305,21981408,21983973,21995393,	21956250,21959027,21962329,21966122,21968225,21974214,21976407,21981517,21984341,21995615,	0	Liph	cmpl	cmpl	2,2,1,1,1,1,1,0,1,0,
WT	752	NM_001289581	chr16	-	21953890	21995615	21956162	21981487	10	21953890,21958853,21962217,21966026,21968057,21974130,21976305,21981408,21983914,21995393,	21956250,21959027,21962329,21966122,21968225,21974220,21976407,21981517,21984341,21995615,	0	Liph	cmpl	cmpl	2,2,1,1,1,1,1,0,-1,-1,
WT	752	NM_001083894	chr16	-	21953890	21995615	21956162	21995442	10	21953890,21958853,21962217,21966026,21968057,21974130,21976305,21981408,21983973,21995393,	21956250,21959027,21962329,21966122,21968225,21974220,21976407,21981517,21984341,21995615,	0	Liph	cmpl	cmpl	2,2,1,1,1,1,1,0,1,0,
WT	752	NM_153404	chr16	-	21953890	21995615	21956162	21995442	9	21953890,21958853,21962217,21966026,21968057,21976305,21981408,21983973,21995393,	21956250,21959027,21962329,21966122,21968225,21976407,21981517,21984341,21995615,	0	Liph	cmpl	cmpl	2,2,1,1,1,1,0,1,0,
WT	11	NM_029457	chr16	+	22009556	22049342	22009714	22046768	17	22009556,22011566,22014196,22016271,22018409,22023712,22026711,22028041,22028613,22032176,22036542,22038609,22040512,22041394,22043042,22044285,22046705,	22009815,22011625,22014330,22016338,22018500,22023881,22026812,22028136,22028665,22032237,22036719,22038741,22040716,22041474,22043127,22044381,22049342,	0	Senp2	cmpl	cmpl	0,2,1,0,1,2,0,2,1,2,0,0,0,0,2,0,0,
WT	11	NR_027488	chr16	+	22009556	22049342	22049342	22049342	17	22009556,22011566,22014196,22016271,22018409,22023712,22026711,22028041,22028613,22032176,22036542,22038609,22040512,22041394,22043042,22044285,22046705,	22009815,22011692,22014330,22016338,22018500,22023881,22026812,22028136,22028665,22032237,22036719,22038741,22040716,22041474,22043127,22044381,22049342,	0	Senp2	unk	unk	-1,-1,-1,-1,-1,-1,-1,-1,-1,-1,-1,-1,-1,-1,-1,-1,-1,
WT	861	NM_029733	chr16	+	36221647	36257513	36253131	36257458	5	36221647,36238909,36253099,36255626,36257332,	36221732,36238971,36253197,36255728,36257513,	0	2010005H15Rik	cmpl	cmpl	-1,-1,0,0,0,
WT	861	NM_001082543	chr16	+	36277233	36285457	36277281	36285381	3	36277233,36280551,36285255,	36277347,36280653,36285457,	0	Stfa1	cmpl	cmpl	0,0,0,
WT	862	NM_001082546	chr16	-	36359467	36367656	36359545	36367587	3	36359467,36364297,36367521,	36359671,36364399,36367656,	0	BC100530	cmpl	cmpl	0,0,0,
WT	126	NM_025483	chr16	+	56075516	56190144	56075651	56188485	24	56075516,56082468,56089496,56097452,56111718,56123891,56139097,56151386,56153487,56155336,56158580,56162487,56165945,56169807,56171862,56173269,56175909,56179069,56179610,56180638,56184259,56184873,56186171,56188347,	56075691,56082521,56089577,56097544,56111916,56124083,56139213,56151571,56153821,56155488,56158727,56162521,56166125,56170070,56171996,56173386,56176032,56179162,56179735,56180691,56184303,56184942,56186322,56190144,	0	Senp7	cmpl	cmpl	0,1,0,0,2,2,2,1,0,1,0,0,1,1,0,2,2,2,2,1,0,2,2,0,
WT	126	NM_001003973	chr16	+	56075516	56126693	56075651	56126362	6	56075516,56082468,56097452,56111718,56123891,56126253,	56075691,56082521,56097544,56111916,56124083,56126693,	0	Senp7	cmpl	cmpl	0,1,0,2,2,2,
WT	126	NM_001003972	chr16	+	56075516	56126693	56075651	56126362	7	56075516,56082468,56089496,56097452,56111718,56123891,56126253,	56075691,56082521,56089577,56097544,56111916,56124083,56126693,	0	Senp7	cmpl	cmpl	0,1,0,0,2,2,2,
WT	126	NM_001304503	chr16	+	56075592	56142018	56075651	56139727	8	56075592,56082468,56089496,56097452,56111718,56123891,56139097,56139623,	56075691,56082521,56089577,56097544,56111916,56124083,56139213,56142018,	0	Senp7	cmpl	cmpl	0,1,0,0,2,2,2,1,
WT	1034	NM_146993	chr16	-	58872040	58872974	58872040	58872974	3	58872040,58872068,58872362,	58872067,58872357,58872974,	0	Olfr176	incmpl	cmpl	0,2,0,
WT	1034	NM_146996	chr16	-	58872044	58872974	58872044	58872974	1	58872044,	58872974,	0	Olfr177	cmpl	cmpl	0,
WT	1034	NM_146997	chr16	-	58889084	58890044	58889084	58890044	1	58889084,	58890044,	0	Olfr178	cmpl	cmpl	0,
WT	1036	NM_146998	chr16	+	59148677	59149604	59148677	59149604	1	59148677,	59149604,	0	Olfr195	cmpl	cmpl	0,
WT	1036	NM_146779	chr16	-	59167037	59167967	59167037	59167967	1	59167037,	59167967,	0	Olfr196	cmpl	cmpl	0,
WT	1036	NM_146998	chr16	+	59148677	59149604	59148677	59149604	1	59148677,	59149604,	0	Olfr195	cmpl	cmpl	0,
WT	1036	NM_146779	chr16	-	59167037	59167967	59167037	59167967	1	59167037,	59167967,	0	Olfr196	cmpl	cmpl	0,
WT	1036	NM_146484	chr16	-	59185381	59186307	59185381	59186307	1	59185381,	59186307,	0	Olfr197	cmpl	cmpl	0,
WT	165	NM_001177886	chr16	+	96583367	96643728	96585633	96643443	9	96583367,96585613,96594436,96599691,96608092,96612626,96617975,96619497,96643341,	96583451,96585691,96594754,96599991,96608233,96612651,96618076,96619571,96643728,	0	Igsf5	cmpl	cmpl	-1,0,1,1,1,1,2,1,0,
WT	1322	NM_008405	chr16	-	96643904	96665221	96644227	96660404	16	96643904,96644563,96646509,96647655,96648335,96649280,96650575,96652172,96654186,96655083,96656191,96657226,96658876,96660070,96660346,96665146,	96644295,96644725,96646703,96647875,96648580,96649468,96650716,96652262,96654282,96655239,96656349,96657397,96659057,96660159,96660407,96665221,	0	Itgb2l	cmpl	cmpl	1,1,2,1,2,0,0,0,0,0,1,1,0,1,0,-1,
WT	165	NM_008791	chr16	+	96689212	96747400	96689388	96747124	3	96689212,96715422,96746996,	96689397,96715474,96747400,	0	Pcp4	cmpl	cmpl	0,0,1,
WT	79	NM_009510	chr17	-	6942479	6987129	6943651	6986992	13	6942479,6943978,6945311,6945769,6946702,6947038,6951612,6957331,6958334,6958959,6960196,6963827,6986980,	6943816,6944230,6945404,6945930,6946833,6947202,6951709,6957478,6958418,6959234,6960292,6963911,6987129,	0	Ezr	cmpl	cmpl	0,0,0,1,2,0,2,2,2,0,0,0,0,
WT	725	NM_001104543	chr17	-	18380533	18414530	18380533	18414472	6	18380533,18390201,18392996,18393926,18395054,18414374,	18381465,18390325,18393212,18394718,18395349,18414530,	0	Vmn2r94	cmpl	cmpl	1,0,0,0,2,0,
WT	725	NM_001104542	chr17	+	18435244	18463405	18435244	18463405	6	18435244,18440927,18441558,18450104,18453541,18462476,	18435462,18441222,18442350,18450320,18453665,18463405,	0	Vmn2r93	cmpl	cmpl	0,2,0,0,0,1,
WT	775	NM_008340	chr17	+	25015714	25018953	25015753	25018693	2	25015714,25016897,	25015769,25018953,	0	Igfals	cmpl	cmpl	0,1,
WT	775	NM_011956	chr17	-	25019555	25023295	25020113	25023251	7	25019555,25020750,25021069,25021345,25022363,25022663,25023223,	25020259,25020820,25021180,25021500,25022562,25022782,25023295,	0	Nubp2	cmpl	cmpl	1,0,0,1,0,1,0,
WT	775	NM_001163751	chr17	+	25023618	25029092	25023624	25028648	7	25023618,25024724,25027227,25027512,25027777,25027955,25028304,	25023705,25024862,25027405,25027700,25027880,25028081,25029092,	0	Spsb3	cmpl	cmpl	0,0,0,1,0,1,1,
WT	775	NM_001163750	chr17	+	25023618	25029092	25023624	25028648	7	25023618,25024724,25027227,25027512,25027777,25027955,25028304,	25024050,25024862,25027405,25027700,25027880,25028081,25029092,	0	Spsb3	cmpl	cmpl	0,0,0,1,0,1,1,
WT	775	NM_027141	chr17	+	25024425	25029092	25024440	25028648	7	25024425,25024724,25027227,25027512,25027777,25027955,25028304,	25024533,25024862,25027405,25027700,25027880,25028081,25029092,	0	Spsb3	cmpl	cmpl	0,0,0,1,0,1,1,
WT	775	NM_001163102	chr17	-	25029096	25032032	25029457	25031994	8	25029096,25029699,25029983,25030249,25030495,25031075,25031515,25031765,	25029628,25029889,25030099,25030343,25030587,25031168,25031652,25032032,	0	Eme2	cmpl	cmpl	0,2,0,2,0,0,1,0,
WT	775	NM_023260	chr17	+	25032064	25033218	25032112	25033025	3	25032064,25032606,25032732,	25032433,25032649,25033218,	0	Mrps34	cmpl	cmpl	0,0,1,
WT	775	NM_019730	chr17	+	25033444	25034474	25033458	25034276	5	25033444,25033572,25033796,25033972,25034158,	25033504,25033703,25033898,25034085,25034474,	0	Nme3	cmpl	cmpl	0,1,0,0,2,
WT	96	NM_001163450	chr17	-	25034450	25073922	25035892	25073799	32	25034450,25036089,25036340,25036619,25036780,25037106,25037442,25037732,25037883,25038050,25038284,25038549,25039222,25039948,25040233,25040869,25041593,25041851,25042112,25043091,25043753,25044273,25045355,25046094,25049692,25050474,25051403,25055032,25060760,25061091,25064773,25073481,	25036014,25036239,25036520,25036658,25036894,25037278,25037591,25037800,25037964,25038170,25038474,25038732,25039388,25040107,25040329,25040996,25041764,25041908,25042243,25043173,25043906,25044331,25045373,25046106,25049811,25050577,25051650,25055084,25060852,25061162,25064894,25073922,	0	Mapk8ip3	cmpl	cmpl	1,1,1,1,1,0,1,2,2,2,1,1,0,0,0,2,2,2,0,2,2,1,1,1,2,1,0,2,0,1,0,0,
WT	96	NM_001163453	chr17	-	25034450	25073922	25035892	25073799	30	25034450,25036089,25036340,25036619,25036780,25037106,25037442,25037732,25037883,25038050,25038284,25038549,25039222,25039948,25040233,25040869,25041593,25041851,25042112,25043091,25043753,25044273,25049686,25050474,25051403,25055032,25060760,25061091,25064773,25073481,	25036014,25036239,25036520,25036658,25036894,25037278,25037591,25037800,25037964,25038170,25038474,25038732,25039388,25040107,25040329,25040996,25041764,25041908,25042243,25043173,25043906,25044337,25049811,25050577,25051650,25055084,25060852,25061162,25064894,25073922,	0	Mapk8ip3	cmpl	cmpl	1,1,1,1,1,0,1,2,2,2,1,1,0,0,0,2,2,2,0,2,2,1,2,1,0,2,0,1,0,0,
WT	96	NM_001163449	chr17	-	25034450	25073922	25035892	25073799	33	25034450,25036089,25036340,25036619,25036780,25037106,25037442,25037732,25037883,25038050,25038284,25038549,25039222,25039948,25040233,25040869,25041593,25041851,25042112,25043091,25043753,25044273,25045355,25046094,25049692,25050474,25051403,25055032,25057416,25060760,25061091,25064773,25073481,	25036014,25036239,25036520,25036658,25036894,25037278,25037591,25037800,25037964,25038170,25038474,25038732,25039388,25040107,25040329,25040996,25041764,25041908,25042243,25043173,25043906,25044331,25045373,25046106,25049811,25050577,25051650,25055084,25057440,25060852,25061162,25064894,25073922,	0	Mapk8ip3	cmpl	cmpl	1,1,1,1,1,0,1,2,2,2,1,1,0,0,0,2,2,2,0,2,2,1,1,1,2,1,0,2,2,0,1,0,0,
WT	96	NM_001163448	chr17	-	25034450	25073922	25035892	25073799	30	25034450,25036089,25036340,25036619,25036780,25037106,25037442,25037732,25037883,25038050,25038284,25038549,25039222,25039948,25040233,25040869,25041593,25041851,25042112,25043118,25043753,25044273,25049686,25050474,25051403,25054939,25060760,25061091,25064773,25073481,	25036014,25036239,25036520,25036658,25036894,25037278,25037591,25037800,25037964,25038170,25038474,25038732,25039388,25040107,25040329,25040996,25041764,25041908,25042243,25043173,25043906,25044337,25049811,25050577,25051650,25055084,25060852,25061162,25064894,25073922,	0	Mapk8ip3	cmpl	cmpl	1,1,1,1,1,0,1,2,2,2,1,1,0,0,0,2,2,2,0,2,2,1,2,1,0,2,0,1,0,0,
WT	96	NM_001163447	chr17	-	25034450	25073922	25035892	25073799	32	25034450,25036089,25036340,25036619,25036780,25037106,25037442,25037732,25037883,25038050,25038284,25038549,25039222,25039948,25040233,25040869,25041593,25041851,25042112,25043091,25043753,25044273,25045355,25046094,25049692,25050474,25051403,25054939,25060760,25061091,25064773,25073481,	25036014,25036239,25036520,25036658,25036894,25037278,25037591,25037800,25037964,25038170,25038474,25038732,25039388,25040107,25040329,25040996,25041764,25041908,25042243,25043173,25043906,25044331,25045373,25046106,25049811,25050577,25051650,25055081,25060852,25061162,25064894,25073922,	0	Mapk8ip3	cmpl	cmpl	1,1,1,1,1,0,1,2,2,2,1,1,0,0,0,2,2,2,0,2,2,1,1,1,2,1,0,2,0,1,0,0,
WT	96	NM_013931	chr17	-	25034450	25073922	25035892	25073799	32	25034450,25036089,25036340,25036619,25036780,25037106,25037442,25037732,25037883,25038050,25038284,25038549,25039222,25039948,25040233,25040869,25041593,25041851,25042112,25043091,25043753,25044273,25045355,25046094,25049692,25050474,25051403,25054939,25060760,25061091,25064773,25073481,	25036014,25036239,25036520,25036658,25036894,25037278,25037591,25037800,25037964,25038170,25038474,25038732,25039388,25040107,25040329,25040996,25041764,25041908,25042243,25043173,25043906,25044331,25045373,25046106,25049811,25050577,25051650,25055084,25060852,25061162,25064894,25073922,	0	Mapk8ip3	cmpl	cmpl	1,1,1,1,1,0,1,2,2,2,1,1,0,0,0,2,2,2,0,2,2,1,1,1,2,1,0,2,0,1,0,0,
WT	96	NM_001163451	chr17	-	25034450	25073922	25035892	25073799	32	25034450,25036089,25036340,25036619,25036780,25037106,25037442,25037732,25037883,25038050,25038284,25038549,25039222,25039948,25040233,25040869,25041593,25041851,25042112,25043091,25043753,25044273,25045355,25046094,25049692,25050474,25051403,25055032,25060760,25061091,25064773,25073481,	25036014,25036239,25036520,25036658,25036894,25037278,25037591,25037800,25037964,25038170,25038474,25038732,25039388,25040107,25040329,25040996,25041764,25041908,25042243,25043173,25043906,25044331,25045373,25046106,25049811,25050577,25051650,25055081,25060852,25061162,25064894,25073922,	0	Mapk8ip3	cmpl	cmpl	1,1,1,1,1,0,1,2,2,2,1,1,0,0,0,2,2,2,0,2,2,1,1,1,2,1,0,2,0,1,0,0,
WT	776	NM_198937	chr17	-	25079414	25097568	25081435	25097556	5	25079414,25082524,25085582,25092962,25097512,	25081623,25082573,25085725,25093111,25097568,	0	Hn1l	cmpl	cmpl	1,0,1,2,0,
WT	776	NM_020608	chr17	-	25098170	25152175	25101726	25150969	21	25098170,25105870,25107359,25108321,25109280,25110025,25110448,25111649,25114276,25114440,25116430,25119168,25120888,25121919,25122466,25129214,25131530,25134397,25140156,25150632,25152071,	25101891,25106016,25107524,25108553,25109346,25110204,25110553,25111731,25114351,25114622,25116608,25120341,25120970,25122043,25122552,25129263,25131614,25134551,25140350,25150970,25152175,	0	Cramp1l	cmpl	cmpl	0,1,1,0,0,1,1,0,0,1,0,0,2,1,2,1,1,0,1,0,-1,
WT	824	NM_025290	chr17	-	31391964	31414301	31392120	31414200	9	31391964,31395042,31395732,31398699,31402758,31403287,31410261,31410469,31414146,	31392164,31395171,31395892,31398771,31402894,31403378,31410367,31410583,31414301,	0	Rsph1	cmpl	cmpl	1,1,0,0,2,1,0,0,0,
WT	12	NM_153062	chr17	+	31432427	31487643	31437396	31486742	20	31432427,31437234,31444224,31452438,31453085,31455999,31457992,31459043,31462610,31465093,31470516,31472678,31474314,31474935,31475887,31477156,31477878,31483354,31486299,31486726,	31432699,31437452,31444306,31452571,31453164,31456135,31458069,31459210,31462648,31465174,31470642,31472769,31474377,31475021,31475936,31477230,31477957,31483452,31486364,31487643,	0	Slc37a1	cmpl	cmpl	-1,0,2,0,1,2,0,2,1,0,0,0,1,1,0,1,0,1,0,2,
WT	12	NM_001242427	chr17	+	31433168	31487643	31437396	31486742	20	31433168,31437234,31444224,31452438,31453085,31455999,31457992,31459043,31462610,31465093,31470516,31472678,31474314,31474935,31475887,31477156,31477878,31483354,31486299,31486726,	31433860,31437452,31444306,31452571,31453164,31456135,31458069,31459210,31462648,31465174,31470642,31472769,31474377,31475021,31475936,31477230,31477957,31483452,31486364,31487643,	0	Slc37a1	cmpl	cmpl	-1,0,2,0,1,2,0,2,1,0,0,0,1,1,0,1,0,1,0,2,
WT	846	NM_010238	chr17	-	34248963	34258692	34249519	34255576	13	34248963,34249800,34250121,34250514,34250876,34251294,34251834,34252306,34252612,34253142,34253852,34255550,34258427,	34249653,34249923,34250426,34250777,34251122,34251423,34252209,34252521,34252751,34253280,34254156,34256845,34258692,	0	Brd2	cmpl	cmpl	1,1,2,0,0,0,0,1,0,0,2,0,-1,
WT	846	NM_001204973	chr17	-	34248963	34259552	34249519	34255576	13	34248963,34249800,34250121,34250514,34250876,34251294,34251834,34252306,34252612,34253142,34253852,34255550,34259106,	34249653,34249923,34250426,34250777,34251122,34251423,34252209,34252521,34252751,34253280,34254156,34256845,34259552,	0	Brd2	cmpl	cmpl	1,1,2,0,0,0,0,1,0,0,2,0,-1,
WT	846	NR_037970	chr17	-	34248963	34256845	34256845	34256845	13	34248963,34249800,34250121,34250514,34250876,34251294,34251834,34252306,34252612,34253142,34253542,34253852,34255550,	34249653,34249923,34250426,34250777,34251122,34251423,34252209,34252521,34252751,34253280,34253634,34254156,34256845,	0	Brd2	unk	unk	-1,-1,-1,-1,-1,-1,-1,-1,-1,-1,-1,-1,-1,
WT	846	NM_010386	chr17	+	34259776	34276046	34272615	34275766	6	34259776,34272126,34274058,34274847,34275351,34275761,	34259879,34272703,34274343,34275126,34275480,34276046,	0	H2-DMa	cmpl	cmpl	-1,0,1,1,1,1,
WT	846	NM_010388	chr17	+	34282360	34288040	34282360	34288040	6	34282360,34284595,34285495,34287450,34287734,34288029,	34282415,34284877,34285780,34287567,34287770,34288040,	0	H2-DMb2	cmpl	cmpl	0,1,1,1,1,1,
WT	846	NM_010387	chr17	+	34290135	34297174	34290343	34296884	6	34290135,34292377,34294190,34296288,34296573,34296873,	34290398,34292659,34294475,34296405,34296609,34297174,	0	H2-DMb1	cmpl	cmpl	0,1,1,1,1,1,
WT	869	NM_146513	chr17	-	37347857	37348796	37347857	37348796	1	37347857,	37348796,	0	Olfr95	cmpl	cmpl	0,
WT	870	NM_146514	chr17	+	37362071	37363013	37362071	37363013	1	37362071,	37363013,	0	Olfr96	cmpl	cmpl	0,
WT	870	NM_146512	chr17	-	37368380	37369313	37368380	37369313	1	37368380,	37369313,	0	Olfr97	cmpl	cmpl	0,
WT	876	NM_146327	chr17	-	38191543	38196729	38191543	38192509	4	38191543,38192799,38195010,38196532,	38192512,38192834,38195047,38196729,	0	Olfr129	cmpl	cmpl	0,-1,-1,-1,
WT	876	NM_146487	chr17	+	38204117	38205071	38204117	38205071	1	38204117,	38205071,	0	Olfr130	cmpl	cmpl	0,
WT	876	NM_146867	chr17	-	38218976	38219921	38218976	38219921	1	38218976,	38219921,	0	Olfr131	cmpl	cmpl	0,
WT	876	NM_001005481	chr17	-	38267193	38268135	38267193	38268135	1	38267193,	38268135,	0	Olfr132	cmpl	cmpl	0,
WT	877	NM_146831	chr17	+	38285534	38286473	38285534	38286473	1	38285534,	38286473,	0	Olfr133	cmpl	cmpl	0,
WT	1017	NM_001163300	chr17	+	56724404	56745717	56724584	56745528	21	56724404,56728204,56733112,56733257,56735074,56737210,56738066,56739045,56739760,56740244,56740470,56740649,56740865,56742299,56742954,56743568,56743788,56744706,56744979,56745219,56745398,	56724773,56728289,56733177,56733464,56735137,56737238,56738643,56739095,56739855,56740394,56740553,56740789,56740954,56742406,56743245,56743706,56743831,56744822,56745080,56745286,56745717,	0	Safb	cmpl	cmpl	0,0,1,0,0,0,1,2,1,0,0,2,1,0,2,2,2,0,2,1,2,
WT	1017	NM_153152	chr17	-	56746874	56749194	56747166	56749091	4	56746874,56748060,56748268,56749062,	56747264,56748115,56748446,56749194,	0	2410015M20Rik	cmpl	cmpl	1,0,2,0,
WT	1017	NM_018730	chr17	+	56752817	56753669	56753010	56753636	4	56752817,56753008,56753329,56753546,	56752871,56753103,56753464,56753669,	0	Rpl36	cmpl	cmpl	-1,0,0,0,
WT	127	NM_028782	chr17	-	56753721	56766326	56753806	56766296	18	56753721,56754058,56754296,56754672,56754926,56755348,56755552,56755781,56757176,56757740,56758594,56759408,56759645,56759936,56761346,56761856,56762559,56765903,	56753986,56754223,56754514,56754838,56755067,56755465,56755675,56755869,56757355,56757879,56758815,56759492,56759775,56759998,56761581,56761976,56762648,56766326,	0	Lonp1	cmpl	cmpl	0,0,1,0,0,0,0,2,0,2,0,0,2,0,2,2,0,0,
WT	1018	NM_175350	chr17	+	56767565	56803879	56767611	56803778	22	56767565,56770958,56771712,56772932,56774912,56775693,56780899,56787150,56790165,56791217,56791879,56793002,56793857,56794519,56795411,56797495,56798951,56799593,56800664,56802084,56802690,56803456,	56767673,56771013,56771789,56773005,56775030,56775758,56781013,56787234,56790316,56791313,56791962,56793179,56793971,56794609,56795470,56797574,56799004,56799668,56800793,56802268,56802848,56803879,	0	Catsperd	cmpl	cmpl	0,2,0,2,0,1,0,0,0,1,1,0,0,0,0,2,0,2,2,2,0,2,
WT	128	NM_001081653	chr17	+	57908992	58549765	57908992	58549765	24	57908992,58015805,58031322,58153238,58174267,58181849,58194994,58231635,58241515,58244019,58278035,58301600,58338278,58426164,58433317,58433640,58444920,58453099,58469541,58498613,58503586,58534539,58547090,58549568,	57909074,58015910,58031516,58153386,58174471,58182034,58195135,58231900,58241665,58244191,58278142,58301720,58338479,58426321,58433445,58433811,58445139,58453339,58469766,58498744,58503671,58534758,58547162,58549765,	0	Cntnap5c	cmpl	cmpl	0,1,1,0,1,1,0,0,1,1,2,1,1,1,2,1,1,1,1,1,0,1,1,1,
WT	743	NM_013697	chr18	+	20823750	20832827	20823939	20832239	4	20823750,20824956,20828479,20832131,	20824008,20825087,20828615,20832827,	0	Ttr	cmpl	cmpl	0,0,2,0,
WT	744	NM_019737	chr18	-	20843099	20904905	20846821	20903968	9	20843099,20847435,20847721,20850892,20859239,20864905,20878529,20886462,20903853,	20846969,20847537,20847844,20851080,20859356,20865030,20878643,20886579,20904905,	0	B4galt6	cmpl	cmpl	2,2,2,0,0,1,1,1,0,
WT	11	NM_027007	chr18	+	24113188	24123171	24114940	24119544	4	24113188,24114839,24115555,24118516,	24113362,24115354,24115697,24123171,	0	Zfp397	cmpl	cmpl	-1,0,0,1,
WT	769	NM_011755	chr18	+	24148134	24163872	24148842	24162844	3	24148134,24148678,24161150,	24148232,24148891,24163872,	0	Zfp35	cmpl	cmpl	-1,0,1,
WT	96	NM_021448	chr18	+	24762461	24797331	24762495	24797072	22	24762461,24765357,24768130,24770413,24770948,24772916,24773661,24774389,24775901,24777578,24777882,24780579,24780979,24784012,24784625,24784888,24785495,24789859,24791259,24792839,24793401,24796894,	24762633,24765436,24768201,24770570,24771026,24772981,24773728,24774527,24775997,24777679,24778014,24780738,24781168,24784079,24784718,24784946,24785568,24790052,24791381,24792973,24793509,24797331,	0	Elp2	cmpl	cmpl	0,0,1,0,1,1,0,1,1,1,0,0,0,0,1,1,2,0,1,0,2,2,
WT	774	NM_026779	chr18	+	24812191	24860057	24812426	24859997	15	24812191,24818490,24822517,24824510,24829065,24832731,24835060,24837886,24841629,24845127,24847438,24851018,24854374,24858353,24859886,	24812568,24818580,24822584,24825152,24829142,24832931,24835177,24838312,24841792,24845206,24847563,24851124,24854513,24858458,24860057,	0	Mocos	cmpl	cmpl	0,1,1,2,2,1,0,0,0,1,2,1,2,0,0,
WT	106	NM_010280	chr18	-	34849556	34880041	34850187	34879874	8	34849556,34850469,34850918,34851202,34855217,34864134,34870769,34879792,	34850277,34850558,34851053,34851306,34855530,34864227,34871057,34880041,	0	Gfra3	cmpl	cmpl	0,1,1,2,1,1,1,0,
WT	851	NM_009860	chr18	-	34892648	34911187	34892894	34910582	15	34892648,34893230,34894372,34895024,34897869,34899981,34903591,34904524,34906877,34907263,34908568,34909170,34910391,34910767,34910967,	34893047,34893342,34894506,34895123,34897932,34900083,34903717,34904623,34906967,34907297,34908614,34909265,34910617,34910865,34911187,	0	Cdc25c	cmpl	cmpl	0,2,0,0,0,0,0,0,0,2,1,2,0,-1,-1,
WT	851	NM_009860	chr18	-	34892648	34911187	34892894	34910582	15	34892648,34893230,34894372,34895024,34897869,34899981,34903591,34904524,34906877,34907263,34908568,34909170,34910391,34910767,34910967,	34893047,34893342,34894506,34895123,34897932,34900083,34903717,34904623,34906967,34907297,34908614,34909265,34910617,34910865,34911187,	0	Cdc25c	cmpl	cmpl	0,2,0,0,0,0,0,0,0,2,1,2,0,-1,-1,
WT	851	NM_175104	chr18	+	34918559	34933414	34922300	34930512	5	34918559,34922148,34922726,34927821,34930251,	34918798,34922378,34922784,34928606,34933414,	0	Fam53c	cmpl	cmpl	-1,0,0,1,0,
WT	106	NM_001081256	chr18	+	34936661	34999024	34936784	34997324	24	34936661,34952657,34954103,34955328,34956441,34958938,34963103,34967894,34969912,34972025,34973062,34979434,34982025,34983085,34984355,34986992,34988067,34988592,34988821,34989782,34991077,34992964,34993870,34997243,	34936979,34952825,34954217,34955434,34956566,34959013,34963703,34969143,34970114,34972240,34973215,34979542,34982153,34983365,34984612,34987259,34988239,34988683,34988952,34989902,34991217,34993141,34994005,34999024,	0	Kdm3b	cmpl	cmpl	0,0,0,0,1,0,0,0,1,2,1,1,1,0,1,0,0,1,2,1,1,0,0,0,
WT	13	NM_001174154	chr18	+	37112301	38001526	37112419	37999783	4	37112301,37984674,37992918,37999556,	37114804,37984733,37993007,38001526,	0	Gm37013	cmpl	cmpl	0,0,2,1,
WT	13	NM_001301256	chr18	+	37127284	38001526	37127382	37999783	4	37127284,37984674,37992918,37999556,	37129791,37984733,37993007,38001526,	0	Gm38666	cmpl	cmpl	0,0,2,1,
WT	13	NM_001301259	chr18	+	37133455	38001526	37133550	37999783	4	37133455,37984674,37992918,37999556,	37135932,37984733,37993007,38001526,	0	Pcdha7-g	cmpl	cmpl	0,0,2,1,
WT	872	NM_053143	chr18	+	37649118	37654157	37649272	37651651	1	37649118,	37654157,	0	Pcdhb18	cmpl	cmpl	0,
WT	872	NM_053144	chr18	+	37656651	37661365	37656807	37659213	1	37656651,	37661365,	0	Pcdhb19	cmpl	cmpl	0,
WT	872	NM_053145	chr18	+	37663917	37667314	37664076	37666476	1	37663917,	37667314,	0	Pcdhb20	cmpl	cmpl	0,
WT	872	NM_053146	chr18	+	37673305	37676017	37673473	37675798	1	37673305,	37676017,	0	Pcdhb21	cmpl	cmpl	0,
WT	872	NM_053147	chr18	+	37678006	37681073	37678134	37680519	1	37678006,	37681073,	0	Pcdhb22	cmpl	cmpl	0,
WT	13	NM_001174154	chr18	+	37112301	38001526	37112419	37999783	4	37112301,37984674,37992918,37999556,	37114804,37984733,37993007,38001526,	0	Gm37013	cmpl	cmpl	0,0,2,1,
WT	13	NM_001301256	chr18	+	37127284	38001526	37127382	37999783	4	37127284,37984674,37992918,37999556,	37129791,37984733,37993007,38001526,	0	Gm38666	cmpl	cmpl	0,0,2,1,
WT	13	NM_001301259	chr18	+	37133455	38001526	37133550	37999783	4	37133455,37984674,37992918,37999556,	37135932,37984733,37993007,38001526,	0	Pcdha7-g	cmpl	cmpl	0,0,2,1,
WT	109	NM_033584	chr18	+	37821598	38001524	37821598	37999783	4	37821598,37984674,37992918,37999556,	37824019,37984733,37993007,38001524,	0	Pcdhga1	cmpl	cmpl	0,0,2,1,
WT	109	NM_033585	chr18	+	37828758	38001524	37828758	37999783	4	37828758,37984674,37992918,37999556,	37831179,37984733,37993007,38001524,	0	Pcdhga2	cmpl	cmpl	0,0,2,1,
WT	109	NM_033586	chr18	+	37833988	38001526	37834149	37999783	4	37833988,37984674,37992918,37999556,	37836561,37984733,37993007,38001526,	0	Pcdhga3	cmpl	cmpl	0,0,2,1,
WT	109	NM_033574	chr18	+	37840111	38001524	37840111	37999783	4	37840111,37984674,37992918,37999556,	37842493,37984733,37993007,38001524,	0	Pcdhgb1	cmpl	cmpl	0,0,2,1,
WT	109	NM_033587	chr18	+	37845053	38001524	37845053	37999783	4	37845053,37984674,37992918,37999556,	37847471,37984733,37993007,38001524,	0	Pcdhga4	cmpl	cmpl	0,0,2,1,
WT	109	NM_033575	chr18	+	37849512	38001526	37849611	37999783	4	37849512,37984674,37992918,37999556,	37852023,37984733,37993007,38001526,	0	Pcdhgb2	cmpl	cmpl	0,0,2,1,
WT	109	NM_033588	chr18	+	37854154	38001524	37854154	37999783	4	37854154,37984674,37992918,37999556,	37856578,37984733,37993007,38001524,	0	Pcdhga5	cmpl	cmpl	0,0,2,1,
WT	109	NM_033589	chr18	+	37866882	38001524	37866882	37999783	4	37866882,37984674,37992918,37999556,	37869306,37984733,37993007,38001524,	0	Pcdhga6	cmpl	cmpl	0,0,2,1,
WT	109	NM_033590	chr18	+	37874487	38001526	37874595	37999783	4	37874487,37984674,37992918,37999556,	37877028,37984733,37993007,38001526,	0	Pcdhga7	cmpl	cmpl	0,0,2,1,
WT	922	NM_001013797	chr18	+	44231046	44243264	44231122	44243071	5	44231046,44234056,44239759,44241894,44243025,	44231180,44234079,44239834,44242010,44243264,	0	Spink6	cmpl	cmpl	0,1,0,0,2,
WT	922	NM_030061	chr18	+	44264176	44268197	44264310	44267758	4	44264176,44266167,44267343,44267709,	44264425,44266193,44267471,44268197,	0	Spink12	cmpl	cmpl	0,1,0,2,
WT	938	NM_178872	chr18	-	46324953	46372261	46327066	46372018	10	46324953,46328798,46332031,46335201,46335524,46338054,46345775,46348044,46355727,46371955,	46327421,46329096,46332322,46335326,46335778,46338150,46345922,46348370,46355962,46372261,	0	Trim36	cmpl	cmpl	2,1,1,2,0,0,0,1,0,0,
WT	938	NM_001170855	chr18	-	46324953	46358472	46327066	46358194	10	46324953,46328798,46332031,46335201,46335524,46338054,46345775,46348044,46355727,46358167,	46327421,46329096,46332322,46335326,46335778,46338150,46345922,46348370,46355962,46358472,	0	Trim36	cmpl	cmpl	2,1,1,2,0,0,0,1,0,0,
WT	1149	NM_001305882	chr18	+	74019038	74038788	74029611	74037552	9	74019038,74022822,74023573,74029607,74031571,74032874,74036336,74037083,74037498,	74019110,74022928,74023716,74029701,74031718,74033060,74036492,74037191,74038788,	0	Mro	cmpl	cmpl	-1,-1,-1,0,0,0,0,0,0,
WT	1149	NM_027741	chr18	+	74019038	74038788	74029611	74037552	8	74019038,74023573,74029607,74031571,74032877,74036336,74037083,74037498,	74019110,74023716,74029701,74031718,74033060,74036492,74037191,74038788,	0	Mro	cmpl	cmpl	-1,-1,0,0,0,0,0,0,
WT	159	NM_198295	chr18	+	90679545	90712659	90679714	90709588	16	90679545,90680670,90683596,90686785,90688496,90690348,90692921,90693672,90697267,90699451,90702374,90702612,90703773,90706466,90707890,90709330,	90679769,90680725,90683636,90686909,90688542,90690429,90693021,90693750,90697334,90699550,90702432,90702666,90703830,90706596,90707959,90712659,	0	Tmx3	cmpl	cmpl	0,1,2,0,1,2,2,0,0,1,1,2,2,2,0,0,
WT	617	NM_198113	chr19	-	4261667	4269172	4262353	4269080	14	4261667,4263546,4263907,4264313,4265102,4265291,4265609,4265809,4266106,4266374,4266521,4267746,4268544,4269014,	4262632,4263817,4264108,4264460,4265149,4265420,4265703,4265998,4266172,4266446,4266637,4267978,4268585,4269172,	0	Ssh3	cmpl	cmpl	0,2,2,2,0,0,2,2,2,2,0,2,0,0,
WT	617	NR_105951	chr19	-	4263817	4263878	4263878	4263878	1	4263817,	4263878,	0	Mir6985	unk	unk	-1,
WT	617	NM_026720	chr19	-	4270179	4283137	4270335	4282970	15	4270179,4270793,4270965,4271218,4271441,4272569,4272799,4273020,4273535,4280536,4280936,4281162,4281917,4282168,4282880,	4270549,4270885,4271129,4271335,4271599,4272700,4272861,4273102,4273602,4280726,4281080,4281208,4282042,4282304,4283137,	0	Ankrd13d	cmpl	cmpl	2,0,1,1,2,0,1,0,2,1,1,0,1,0,0,
WT	617	NM_001290818	chr19	-	4285998	4306222	4287099	4306014	21	4285998,4287352,4287557,4287822,4288411,4288591,4289312,4289672,4289897,4290073,4290394,4290603,4290771,4291238,4291589,4292169,4292361,4292543,4292766,4294849,4305901,	4287264,4287466,4287694,4287985,4288507,4288658,4289413,4289739,4290005,4290168,4290525,4290682,4290871,4291330,4291641,4292231,4292436,4292645,4292840,4294926,4306222,	0	Adrbk1	cmpl	cmpl	0,0,1,0,0,2,0,2,2,0,1,0,2,0,2,0,0,0,1,2,0,
WT	617	NM_130863	chr19	-	4285998	4306222	4287099	4294913	22	4285998,4287352,4287557,4287822,4288411,4288591,4289312,4289672,4289897,4290073,4290394,4290603,4290771,4291238,4291589,4292169,4292361,4292543,4292766,4294849,4305121,4305901,	4287264,4287466,4287694,4287985,4288507,4288658,4289413,4289739,4290005,4290168,4290525,4290682,4290871,4291330,4291641,4292231,4292436,4292645,4292840,4294926,4305193,4306222,	0	Adrbk1	cmpl	cmpl	0,0,1,0,0,2,0,2,2,0,1,0,2,0,2,0,0,0,1,0,-1,-1,
WT	628	NM_053252	chr19	-	5707373	5726317	5708325	5726020	19	5707373,5708555,5708757,5710210,5710573,5710792,5710968,5715795,5716895,5717038,5720184,5720563,5720808,5721441,5721666,5721956,5722645,5722949,5725916,	5708425,5708670,5708831,5710310,5710697,5710848,5711038,5716494,5716944,5717196,5720407,5720726,5720877,5721584,5721845,5722010,5722741,5723007,5726317,	0	Ehbp1l1	cmpl	cmpl	2,1,2,1,0,1,0,0,2,0,2,1,1,2,0,0,0,2,0,
WT	628	NM_001114597	chr19	-	5707373	5726317	5708325	5726020	19	5707373,5708555,5708757,5710210,5710573,5710792,5710968,5715795,5716895,5717038,5717661,5720563,5720808,5721441,5721666,5721956,5722645,5722949,5725916,	5708425,5708670,5708831,5710310,5710697,5710848,5711038,5716494,5716944,5717196,5720407,5720726,5720877,5721584,5721845,5722010,5722741,5723007,5726317,	0	Ehbp1l1	cmpl	cmpl	2,1,2,1,0,1,0,0,2,0,2,1,1,2,0,0,0,2,0,
WT	628	NM_001114596	chr19	-	5707373	5726317	5708325	5726020	19	5707373,5708555,5708757,5710210,5710573,5710792,5710968,5715795,5716895,5717038,5720685,5720808,5720971,5721441,5721666,5721956,5722645,5722949,5725916,	5708425,5708670,5708831,5710310,5710697,5710848,5711038,5716494,5716944,5717196,5720726,5720877,5721007,5721584,5721845,5722010,5722741,5723007,5726317,	0	Ehbp1l1	cmpl	cmpl	2,1,2,1,0,1,0,0,2,0,1,1,1,2,0,0,0,2,0,
WT	628	NM_001114595	chr19	-	5707373	5726317	5708325	5726020	18	5707373,5708555,5708757,5710210,5710573,5710792,5710968,5715795,5716895,5717038,5720685,5720808,5721441,5721666,5721956,5722645,5722949,5725916,	5708425,5708670,5708831,5710310,5710697,5710848,5711038,5716494,5716944,5717196,5720726,5720877,5721584,5721845,5722010,5722741,5723007,5726317,	0	Ehbp1l1	cmpl	cmpl	2,1,2,1,0,1,0,0,2,0,1,1,2,0,0,0,2,0,
WT	628	NM_023166	chr19	-	5728086	5729666	5728589	5729527	2	5728086,5729236,	5728829,5729666,	0	Fam89b	cmpl	cmpl	0,0,
WT	628	NM_181452	chr19	-	5728086	5729666	5728589	5729527	2	5728086,5729236,	5728868,5729666,	0	Fam89b	cmpl	cmpl	0,0,
WT	628	NM_020491	chr19	-	5730305	5731732	5730368	5731694	4	5730305,5731240,5731443,5731675,	5730712,5731325,5731595,5731732,	0	Sssca1	cmpl	cmpl	1,0,1,0,
WT	628	NM_008520	chr19	+	5740903	5758532	5742240	5758092	28	5740903,5741334,5745439,5745917,5746298,5746642,5746900,5747412,5747670,5748574,5748665,5748869,5750948,5751171,5751398,5751753,5752018,5753632,5753928,5755545,5755931,5756246,5756583,5756793,5757310,5757546,5757710,5757940,	5740985,5742562,5745769,5746120,5746404,5746735,5747023,5747571,5747856,5748591,5748738,5748968,5751074,5751303,5751527,5751876,5752141,5753755,5754048,5755674,5756099,5756330,5756712,5756931,5757472,5757627,5757842,5758532,	0	Ltbp3	cmpl	cmpl	-1,0,1,1,0,1,1,1,1,1,0,1,1,1,1,1,1,1,1,1,1,1,1,1,1,1,1,1,
WT	78	NM_023912	chr19	-	5758426	5771401	5758571	5771330	17	5758426,5758799,5758939,5759270,5759664,5759980,5760532,5760712,5761652,5764668,5765309,5766157,5769468,5769720,5770202,5770722,5771219,	5758696,5758860,5759146,5759342,5759804,5760145,5760608,5760901,5761808,5764782,5765417,5766316,5769624,5769811,5770552,5770863,5771401,	0	Scyl1	cmpl	cmpl	1,0,0,0,1,1,0,0,0,0,0,0,0,2,0,0,0,
WT	673	NM_001164202	chr19	+	11566527	11587067	11576697	11586341	5	11566527,11576648,11579288,11582780,11586071,	11566625,11576769,11579345,11582882,11587067,	0	Gm8369	cmpl	cmpl	-1,0,0,0,0,
WT	673	NM_027209	chr19	+	11593048	11604893	11594828	11604073	7	11593048,11594812,11596160,11598399,11601189,11603063,11603977,	11593164,11594975,11596295,11598456,11601387,11603165,11604893,	0	Ms4a6b	cmpl	cmpl	-1,0,0,0,0,0,0,
WT	673	NM_025658	chr19	+	11611338	11632956	11622993	11632507	7	11611338,11622968,11624755,11627321,11629293,11630681,11632366,	11611650,11623128,11624875,11627378,11629416,11630783,11632956,	0	Ms4a4d	cmpl	cmpl	-1,0,0,0,0,0,0,
WT	677	NM_146681	chr19	-	12133298	12134240	12133298	12134240	1	12133298,	12134240,	0	Olfr1424	cmpl	cmpl	0,
WT	677	NM_001011853	chr19	-	12148184	12149120	12148184	12149120	1	12148184,	12149120,	0	Olfr1425	cmpl	cmpl	0,
WT	677	NM_146809	chr19	-	12162099	12166337	12162344	12163280	3	12162099,12163934,12166172,	12163436,12164105,12166337,	0	Olfr1426	cmpl	cmpl	0,-1,-1,
WT	677	NM_146679	chr19	-	12173191	12174127	12173191	12174127	1	12173191,	12174127,	0	Olfr1427	cmpl	cmpl	0,
WT	681	NM_026640	chr19	+	12648014	12664186	12658534	12663088	4	12648014,12651579,12658412,12661324,	12648070,12651660,12658612,12664186,	0	Fam111a	cmpl	cmpl	-1,-1,0,0,
WT	681	NR_015503	chr19	-	12660357	12671056	12671056	12671056	2	12660357,12670427,	12660834,12671056,	0	A330040F15Rik	unk	unk	-1,-1,
WT	681	NM_001167907	chr19	+	12674473	12702106	12687973	12701606	6	12674473,12687955,12692815,12698093,12699032,12701203,	12674579,12688051,12692923,12698220,12699207,12702106,	0	Gm4952	cmpl	cmpl	-1,0,0,0,1,2,
WT	681	NM_001013762	chr19	+	12674505	12702106	12687973	12701606	6	12674505,12687955,12692815,12698093,12699032,12701203,	12674673,12688051,12692923,12698220,12699207,12702106,	0	Gm4952	cmpl	cmpl	-1,0,0,0,1,2,
WT	690	NM_146796	chr19	-	13889133	13890078	13889133	13890078	1	13889133,	13890078,	0	Olfr1499	cmpl	cmpl	0,
WT	691	NM_001011831	chr19	-	13901948	13902884	13901948	13902884	1	13901948,	13902884,	0	Olfr1500	cmpl	cmpl	0,
WT	691	NM_146633	chr19	-	13912713	13913661	13912713	13913661	1	13912713,	13913661,	0	Olfr1501	cmpl	cmpl	0,
WT	86	NM_001302950	chr19	-	14522561	14672673	14524223	14671902	19	14522561,14526132,14526553,14526909,14528068,14529230,14538798,14539233,14539775,14541038,14541669,14542641,14590848,14592261,14638878,14668873,14670079,14671246,14671857,	14524331,14526209,14526704,14527057,14528316,14529480,14538875,14539427,14539908,14541191,14541723,14542761,14590865,14592466,14638941,14668918,14670143,14671344,14672673,	0	Tle4	cmpl	cmpl	0,1,0,2,0,2,0,1,0,0,0,0,1,0,0,0,2,0,0,
WT	86	NM_001302947	chr19	-	14522561	14672673	14524223	14671902	20	14522561,14526132,14526553,14526909,14528068,14529230,14538798,14539233,14539775,14541038,14541669,14542641,14590848,14592261,14619277,14638878,14668873,14670079,14671246,14671857,	14524331,14526209,14526704,14527057,14528316,14529480,14538875,14539427,14539908,14541191,14541723,14542761,14590865,14592466,14619352,14638941,14668918,14670143,14671344,14672673,	0	Tle4	cmpl	cmpl	0,1,0,2,0,2,0,1,0,0,0,0,1,0,0,0,0,2,0,0,
WT	86	NM_011600	chr19	-	14522561	14672673	14524223	14671902	20	14522561,14526132,14526553,14526909,14528068,14529230,14538798,14539233,14539775,14541038,14541669,14542641,14590848,14592261,14619277,14638878,14668873,14670079,14671246,14671857,	14524331,14526209,14526704,14527057,14528316,14529480,14538875,14539427,14539908,14541191,14541723,14542761,14590865,14592463,14619352,14638941,14668918,14670143,14671344,14672673,	0	Tle4	cmpl	cmpl	0,1,0,2,0,2,0,1,0,0,0,0,1,0,0,0,0,2,0,0,
WT	86	NM_001302951	chr19	-	14522561	14671703	14524223	14671617	20	14522561,14526132,14526553,14526909,14528068,14529230,14538798,14539233,14539775,14541038,14541669,14542641,14590848,14592261,14619277,14638878,14668873,14670079,14671246,14671578,	14524331,14526209,14526704,14527057,14528316,14529480,14538875,14539427,14539908,14541191,14541723,14542761,14590865,14592466,14619352,14638941,14668918,14670143,14671344,14671703,	0	Tle4	cmpl	cmpl	0,1,0,2,0,2,0,1,0,0,0,0,1,0,0,0,0,2,0,0,
WT	95	NM_174857	chr19	-	23377098	23522812	23378111	23522548	14	23377098,23378301,23385251,23405375,23408480,23425088,23427793,23433639,23438199,23448407,23451755,23453152,23522069,23522514,	23378176,23378386,23385511,23405528,23408574,23425354,23427937,23433733,23438456,23448545,23451840,23453424,23522183,23522812,	0	Mamdc2	cmpl	cmpl	1,0,1,1,0,1,1,0,1,1,0,1,1,0,
WT	781	NR_045347	chr19	-	25745623	25746729	25746729	25746729	2	25745623,25746567,	25745935,25746729,	0	2610016A17Rik	unk	unk	-1,-1,
WT	781	NM_145831	chr19	+	25746900	25753481	25747941	25753214	4	25746900,25747905,25750040,25752156,	25747248,25748466,25750143,25753481,	0	Dmrt2	cmpl	cmpl	-1,0,0,1,
WT	100	NM_009199	chr19	+	28909655	28988450	28909731	28986390	12	28909655,28953502,28967324,28968943,28970573,28971996,28975931,28977175,28979101,28979822,28983920,28986143,	28909822,28953643,28967417,28969058,28970616,28972092,28976116,28977283,28979224,28980017,28984055,28988450,	0	Slc1a1	cmpl	cmpl	0,1,1,1,2,0,0,2,2,2,2,2,
WT	114	NM_031396	chr19	+	43514925	43571703	43514934	43569528	11	43514925,43539610,43542730,43544098,43546338,43546866,43559334,43565910,43566253,43568199,43569448,	43516507,43539754,43542871,43544268,43546438,43546914,43559498,43566094,43566403,43568301,43571703,	0	Cnnm1	cmpl	cmpl	0,1,1,1,0,1,1,0,1,1,1,
WT	927	NM_011037	chr19	+	44831883	44912359	44831883	44910517	10	44831883,44835364,44836177,44863266,44865172,44890397,44892915,44907655,44909880,44910440,	44831926,44835533,44836375,44863352,44865292,44890573,44893042,44907757,44909967,44912359,	0	Pax2	cmpl	cmpl	0,1,2,2,1,1,0,1,1,1,
WT	116	NM_009771	chr19	+	45438223	45607833	45438328	45601915	14	45438223,45531022,45545504,45577421,45582173,45587134,45587876,45588497,45590347,45591504,45593298,45593931,45601753,45603462,	45438376,45531100,45545594,45577653,45582360,45587231,45588014,45588616,45590597,45591623,45593409,45594010,45601946,45607833,	0	Btrc	cmpl	cmpl	0,0,0,0,1,2,0,0,2,0,2,2,0,-1,
WT	116	NM_001037758	chr19	+	45438223	45607833	45438328	45601915	15	45438223,45497622,45531022,45545504,45577421,45582173,45587134,45587876,45588497,45590347,45591504,45593298,45593931,45601753,45603462,	45438376,45497730,45531100,45545594,45577653,45582360,45587231,45588014,45588616,45590597,45591623,45593409,45594010,45601946,45607833,	0	Btrc	cmpl	cmpl	0,0,0,0,0,1,2,0,0,2,0,2,2,0,-1,
WT	116	NM_001286466	chr19	+	45438223	45607833	45582283	45601915	14	45438223,45497622,45531022,45545504,45582173,45587134,45587876,45588497,45590347,45591504,45593298,45593931,45601753,45603462,	45438376,45497730,45531100,45545594,45582360,45587231,45588014,45588616,45590597,45591623,45593409,45594010,45601946,45607833,	0	Btrc	cmpl	cmpl	-1,-1,-1,-1,0,2,0,0,2,0,2,2,0,-1,
WT	116	NM_001286465	chr19	+	45438223	45607833	45438328	45601915	15	45438223,45497622,45531022,45545504,45577421,45582173,45587134,45587876,45588497,45590347,45591504,45593298,45593931,45601753,45603480,	45438376,45497730,45531100,45545594,45577653,45582360,45587231,45588014,45588616,45590597,45591623,45593409,45594010,45601946,45607833,	0	Btrc	cmpl	cmpl	0,0,0,0,0,1,2,0,0,2,0,2,2,0,-1,
WT	117	NM_001164363	chr19	-	46961320	47089679	46963307	47089246	18	46961320,46964259,46964558,46964735,46965998,46966724,46966994,46968008,46969010,46970997,46972065,46973111,46973292,46978367,46979464,46998751,47025335,47089187,	46963541,46964436,46964619,46964787,46966169,46966791,46967102,46968050,46969094,46971051,46972159,46973169,46973384,46978463,46979582,46998825,47025455,47089679,	0	Nt5c2	cmpl	cmpl	0,0,2,1,1,0,0,0,0,0,2,1,2,2,1,2,2,0,
WT	944	NM_146100	chr19	+	47089187	47098836	47089244	47098140	3	47089187,47096322,47097824,	47090309,47096447,47098836,	0	Ina	cmpl	cmpl	0,0,2,
WT	944	NM_027654	chr19	-	47108108	47125335	47109118	47125309	10	47108108,47111727,47114533,47117255,47120299,47122436,47122597,47123289,47123479,47124940,	47109175,47111814,47114632,47117283,47120408,47122496,47122653,47123386,47123579,47125335,	0	Pcgf6	cmpl	cmpl	0,0,0,2,1,1,2,1,0,0,
WT	1037	NM_207261	chr19	+	59294137	59311860	59294223	59310099	3	59294137,59299900,59309299,	59294479,59300029,59311860,	0	Kcnk18	cmpl	cmpl	0,1,1,
WT	868	NM_001081010	chr2	+	37122470	37126907	37126064	37126907	2	37122470,37125965,	37122631,37126907,	0	Olfr367-ps	cmpl	cmpl	-1,0,
WT	115	NM_001289521	chr2	-	44839031	44965797	44844092	44965608	9	44839031,44849998,44851545,44854403,44857119,44858035,44872916,44878366,44965535,	44844673,44850179,44853515,44854512,44857334,44858224,44872988,44878624,44965797,	0	Zeb2	cmpl	cmpl	1,0,1,0,1,1,1,1,0,
WT	115	NM_015753	chr2	-	44839031	44968799	44844092	44965608	10	44839031,44849998,44851545,44854403,44857119,44858035,44872916,44878366,44965535,44968342,	44844673,44850179,44853515,44854512,44857334,44858224,44872988,44878624,44965677,44968799,	0	Zeb2	cmpl	cmpl	1,0,1,0,1,1,1,1,0,-1,
WT	928	NR_110572	chr2	+	44966657	44969604	44969604	44969604	3	44966657,44968362,44968618,	44966822,44968513,44969604,	0	Zeb2os	unk	unk	-1,-1,-1,
WT	928	NR_110571	chr2	+	44967779	44969604	44969604	44969604	3	44967779,44968362,44968618,	44967862,44968513,44969604,	0	Zeb2os	unk	unk	-1,-1,-1,
WT	135	NM_001099298	chr2	+	65508501	65605504	65508552	65602886	26	65508501,65509658,65519054,65520053,65520559,65521727,65524840,65526374,65526664,65528101,65539773,65545284,65549763,65551724,65553716,65555444,65564384,65566442,65568162,65571285,65573665,65581121,65586350,65586828,65589920,65601690,	65508819,65509777,65519144,65520182,65520651,65522000,65524904,65526516,65526871,65528389,65540121,65545417,65550002,65551898,65554073,65555924,65564505,65566597,65568336,65571408,65573947,65581175,65586488,65586933,65590191,65605504,	0	Scn2a1	cmpl	cmpl	0,0,2,2,2,1,1,2,0,0,0,0,1,0,0,0,0,1,0,0,0,0,0,0,0,1,
WT	1111	NM_025565	chr2	-	69031951	69044270	69032477	69042973	6	69031951,69035191,69038041,69040628,69042912,69044120,	69032602,69035290,69038146,69040775,69042978,69044270,	0	Spc25	cmpl	cmpl	1,1,1,1,0,-1,
WT	1111	NM_001199123	chr2	-	69031951	69044270	69032477	69043221	7	69031951,69035191,69038041,69040628,69042912,69043082,69043886,	69032602,69035290,69038146,69040775,69042978,69043235,69044270,	0	Spc25	cmpl	cmpl	1,1,1,1,1,0,-1,
WT	1111	NM_001305800	chr2	-	69031951	69044270	69032477	69043221	7	69031951,69035191,69038041,69040628,69042912,69043082,69043645,	69032602,69035290,69038146,69040775,69042978,69043235,69044270,	0	Spc25	cmpl	cmpl	1,1,1,1,1,0,-1,
WT	1111	NM_001199124	chr2	-	69031951	69044270	69032477	69043221	7	69031951,69035191,69038041,69040628,69042912,69043082,69044120,	69032602,69035290,69038146,69040775,69042978,69043235,69044270,	0	Spc25	cmpl	cmpl	1,1,1,1,1,0,-1,
WT	1111	NM_001289856	chr2	+	69049129	69066050	69061008	69065136	5	69049129,69058839,69060988,69063868,69064624,	69049211,69058949,69061100,69063984,69066050,	0	G6pc2	cmpl	cmpl	-1,-1,0,2,1,
WT	1111	NM_021331	chr2	+	69058005	69066050	69058089	69065136	5	69058005,69058839,69060988,69063868,69064624,	69058307,69058949,69061100,69063984,69066050,	0	G6pc2	cmpl	cmpl	0,2,1,2,1,
WT	1111	NM_001289857	chr2	+	69058005	69066050	69058089	69064649	4	69058005,69058839,69060988,69064624,	69058307,69058949,69061100,69066050,	0	G6pc2	cmpl	cmpl	0,2,1,2,
WT	1112	NM_021022	chr2	-	69076338	69180673	69077140	69167402	28	69076338,69081471,69083801,69086770,69095263,69097539,69099419,69103441,69103694,69112054,69115827,69120647,69122646,69123266,69124721,69125655,69127422,69129997,69134368,69137859,69141993,69144561,69146515,69161888,69163200,69166033,69167326,69180573,	69077341,69081618,69084008,69086968,69095420,69097781,69099623,69103603,69103799,69112216,69115927,69120717,69122848,69123437,69124925,69125781,69127533,69130111,69134543,69137984,69142165,69144695,69146603,69162127,69163252,69166055,69167429,69180673,	0	Abcb11	cmpl	cmpl	0,0,0,0,2,0,0,0,0,0,2,1,0,0,0,0,0,0,2,0,2,0,2,0,2,1,0,-1,
WT	1115	NM_177244	chr2	-	69524880	69550663	69525101	69550518	14	69524880,69528119,69529291,69531925,69532572,69534899,69538180,69540419,69542309,69543478,69545364,69546567,69549550,69550183,	69525197,69528234,69529421,69532039,69532704,69535028,69538295,69540906,69542441,69543589,69545763,69546693,69549619,69550663,	0	Fastkd1	cmpl	cmpl	0,2,1,1,1,1,0,2,2,2,2,2,2,0,
WT	1115	NM_001081086	chr2	+	69561144	69592116	69570270	69588439	14	69561144,69569802,69570253,69570436,69570874,69571245,69572347,69573924,69574045,69579542,69581669,69584084,69587017,69587328,	69561420,69569870,69570331,69570511,69570982,69571290,69572435,69573954,69574185,69579750,69581837,69584172,69587154,69592116,	0	Ppig	cmpl	cmpl	-1,-1,0,1,1,1,1,2,2,1,2,2,0,2,
WT	143	NM_001113246	chr2	-	73448716	73613403	73451081	73613098	13	73448716,73452718,73455977,73462171,73462933,73469802,73497736,73517671,73544975,73548511,73554420,73559459,73613079,	73451253,73452824,73456115,73462249,73463107,73469887,73497814,73517960,73545089,73548543,73554476,73559498,73613403,	0	Chn1	cmpl	cmpl	2,1,1,1,1,0,0,2,2,0,1,1,0,
WT	143	NM_001166603	chr2	-	73448716	73613403	73451081	73613098	12	73448716,73452718,73455977,73462171,73469802,73497736,73517671,73544975,73548511,73554420,73559459,73613079,	73451253,73452824,73456115,73462249,73469887,73497814,73517960,73545089,73548543,73554476,73559498,73613403,	0	Chn1	cmpl	cmpl	2,1,1,1,0,0,2,2,0,1,1,0,
WT	145	NM_172666	chr2	+	75670233	75769407	75670269	75764100	20	75670233,75689550,75690778,75692226,75692587,75695073,75696955,75699990,75704803,75706361,75715527,75726172,75729848,75732101,75738238,75740974,75742915,75747657,75749677,75763978,	75670568,75689640,75690869,75692347,75692662,75695145,75697035,75700071,75704929,75706470,75715655,75726224,75729925,75732214,75738308,75741036,75743005,75747757,75749735,75769407,	0	Agps	cmpl	cmpl	0,2,2,0,1,1,1,0,0,0,1,0,1,0,2,0,2,2,0,1,
WT	1166	NM_153405	chr2	+	76208040	76221824	76208185	76218614	10	76208040,76210091,76211616,76213412,76214375,76216437,76216734,76216974,76218421,76221511,	76208485,76210214,76211743,76213535,76214561,76216567,76216819,76217138,76218622,76221824,	0	Rbm45	cmpl	cmpl	0,0,0,1,1,1,2,0,2,-1,
WT	145	NM_145525	chr2	+	76244564	76438704	76362099	76434039	27	76244564,76337313,76361945,76378160,76384034,76386375,76387496,76387717,76390174,76393070,76393946,76398242,76402840,76406165,76407076,76415068,76417229,76422517,76423072,76424170,76424771,76426608,76428370,76429840,76431396,76432820,76433930,	76244746,76337479,76362201,76378253,76384157,76386429,76387610,76387888,76390307,76393174,76394039,76398317,76403006,76406299,76407100,76415176,76417367,76422605,76423326,76424308,76424835,76426687,76428515,76429985,76431523,76432943,76438704,	0	Osbpl6	cmpl	cmpl	-1,-1,0,0,0,0,0,0,0,1,0,0,0,1,0,0,0,0,1,0,0,1,2,0,1,2,2,
WT	145	NM_001290733	chr2	+	76244564	76438704	76362099	76434039	27	76244564,76337313,76351973,76361945,76378160,76384034,76386375,76387496,76387717,76390174,76393070,76393946,76398242,76402840,76406165,76415068,76417229,76422517,76423072,76424170,76424771,76426608,76428370,76429840,76431396,76432820,76433930,	76244746,76337479,76352213,76362201,76378253,76384157,76386429,76387610,76387888,76390307,76393174,76394039,76398317,76403006,76406299,76415176,76417367,76422605,76423326,76424308,76424835,76426687,76428515,76429985,76431523,76432943,76438704,	0	Osbpl6	cmpl	cmpl	-1,-1,-1,0,0,0,0,0,0,0,1,0,0,0,1,0,0,0,1,0,0,1,2,0,1,2,2,
WT	145	NM_001290734	chr2	+	76244564	76438704	76362099	76434039	25	76244564,76337313,76361945,76378160,76384034,76386375,76387496,76387717,76390174,76393070,76398242,76402840,76406165,76415068,76417229,76422517,76423072,76424170,76424771,76426608,76428370,76429840,76431396,76432820,76433930,	76244746,76337479,76362201,76378253,76384157,76386429,76387610,76387888,76390307,76393174,76398317,76403006,76406299,76415176,76417367,76422605,76423326,76424308,76424835,76426687,76428515,76429985,76431523,76432943,76438704,	0	Osbpl6	cmpl	cmpl	-1,-1,0,0,0,0,0,0,0,1,0,0,1,0,0,0,1,0,0,1,2,0,1,2,2,
WT	1230	NM_024230	chr2	-	84651332	84662809	84651551	84659065	8	84651332,84655447,84655763,84656040,84657134,84657280,84658432,84662649,	84651696,84655599,84655878,84656196,84657180,84657413,84659067,84662809,	0	Smtnl1	cmpl	cmpl	2,0,2,2,1,0,0,-1,
WT	1230	NM_013899	chr2	+	84667177	84670370	84667799	84670148	3	84667177,84667755,84669946,	84667304,84667870,84670370,	0	Timm10	cmpl	cmpl	-1,0,2,
WT	1231	NM_001081349	chr2	+	84679564	84703743	84679722	84703186	15	84679564,84680995,84689822,84690108,84690272,84692824,84694568,84695627,84696913,84697217,84697440,84699845,84700246,84701532,84703039,	84679838,84681162,84690000,84690164,84690349,84692917,84694702,84695806,84697060,84697253,84697594,84699987,84700320,84701656,84703743,	0	Slc43a1	cmpl	cmpl	0,2,1,2,1,0,0,2,1,1,1,2,0,2,0,
WT	1231	NM_024497	chr2	+	84680479	84703743	84681008	84703186	15	84680479,84680995,84689822,84690108,84690272,84692824,84694568,84695627,84696913,84697217,84697440,84699845,84700246,84701532,84703039,	84680651,84681162,84690000,84690164,84690349,84692917,84694702,84695806,84697060,84697253,84697594,84699987,84700320,84701656,84703743,	0	Slc43a1	cmpl	cmpl	-1,0,1,2,1,0,0,2,1,1,1,2,0,2,0,
WT	1231	NM_001083809	chr2	+	84680782	84703743	84680930	84703186	14	84680782,84689822,84690108,84690272,84692824,84694568,84695627,84696913,84697217,84697440,84699845,84700246,84701532,84703039,	84681162,84690000,84690164,84690349,84692917,84694702,84695806,84697060,84697253,84697594,84699987,84700320,84701656,84703743,	0	Slc43a1	cmpl	cmpl	0,1,2,1,0,0,2,1,1,1,2,0,2,0,
WT	1241	NM_147017	chr2	-	86037959	86038907	86037959	86038907	1	86037959,	86038907,	0	Olfr1045	cmpl	cmpl	0,
WT	1241	NM_146582	chr2	-	86056914	86057865	86056914	86057865	1	86056914,	86057865,	0	Olfr1046	cmpl	cmpl	0,
WT	1241	NM_147012	chr2	-	86068166	86069126	86068166	86069126	1	86068166,	86069126,	0	Olfr1047	cmpl	cmpl	0,
WT	1241	NM_147014	chr2	-	86076027	86076990	86076027	86076990	1	86076027,	86076990,	0	Olfr1048	cmpl	cmpl	0,
WT	1246	NM_146365	chr2	+	86668832	86669979	86668910	86669903	1	86668832,	86669979,	0	Olfr1094	cmpl	cmpl	0,
WT	1246	NM_146730	chr2	-	86690926	86691853	86690926	86691853	1	86690926,	86691853,	0	Olfr1095	cmpl	cmpl	0,
WT	1246	NM_146843	chr2	-	86730382	86732320	86730382	86731330	2	86730382,86732056,	86731341,86732320,	0	Olfr1097	cmpl	cmpl	0,-1,
WT	1247	NM_146768	chr2	-	86798674	86799613	86798674	86799613	1	86798674,	86799613,	0	Olfr1099	cmpl	cmpl	0,
WT	1247	NM_146594	chr2	-	86817985	86818951	86817985	86818951	1	86817985,	86818951,	0	Olfr1100	cmpl	cmpl	0,
WT	1247	NM_146591	chr2	-	86828398	86829331	86828398	86829331	1	86828398,	86829331,	0	Olfr1101	cmpl	cmpl	0,
WT	1247	NM_207154	chr2	+	86842088	86843151	86842127	86843102	1	86842088,	86843151,	0	Olfr1102	cmpl	cmpl	0,
WT	1247	NM_207154	chr2	+	86842088	86843151	86842127	86843102	1	86842088,	86843151,	0	Olfr1102	cmpl	cmpl	0,
WT	1247	NM_146767	chr2	-	86861766	86862699	86861766	86862699	1	86861766,	86862699,	0	Olfr1104	cmpl	cmpl	0,
WT	1247	NM_001011825	chr2	-	86873437	86874376	86873437	86874376	1	86873437,	86874376,	0	Olfr1105	cmpl	cmpl	0,
WT	1247	NM_146752	chr2	-	86888452	86889391	86888452	86889391	1	86888452,	86889391,	0	Olfr1106	cmpl	cmpl	0,
WT	1252	NM_146660	chr2	-	87511589	87512522	87511589	87512522	1	87511589,	87512522,	0	Olfr1135	cmpl	cmpl	0,
WT	1252	NM_146659	chr2	-	87533037	87534104	87533104	87534037	1	87533037,	87534104,	0	Olfr1136	cmpl	cmpl	0,
WT	1252	NM_001011833	chr2	-	87551128	87552061	87551128	87552061	1	87551128,	87552061,	0	Olfr1137	cmpl	cmpl	0,
WT	1258	NM_001011535	chr2	-	88286175	88289278	88286175	88287093	3	88286175,88288691,88289181,	88287125,88288822,88289278,	0	Olfr1182	cmpl	cmpl	0,-1,-1,
WT	1258	NM_146529	chr2	+	88301498	88302410	88301498	88302410	1	88301498,	88302410,	0	Olfr1183	cmpl	cmpl	0,
WT	172	NM_001111060	chr2	+	103935957	103955567	103944345	103954337	5	103935957,103937881,103944327,103950896,103954131,	103936084,103938001,103944406,103951001,103955567,	0	Cd59a	cmpl	cmpl	-1,-1,0,1,1,
WT	172	NM_007652	chr2	+	103935957	103955567	103944345	103954337	4	103935957,103944327,103950896,103954131,	103936084,103944406,103951001,103955567,	0	Cd59a	cmpl	cmpl	-1,0,1,1,
WT	1378	NM_026634	chr2	+	103962925	103964903	103962987	103964731	2	103962925,103964645,	103963486,103964903,	0	A930018P22Rik	cmpl	cmpl	0,1,
WT	172	NM_001033347	chr2	-	103983231	104250491	103988937	104250320	21	103983231,103993088,103995066,103996939,104007994,104032591,104041268,104045215,104048238,104054247,104061291,104070440,104073570,104078806,104081230,104088409,104089310,104092748,104095112,104098320,104250085,	103989219,103993240,103995215,103997037,104008345,104032721,104041483,104045397,104048363,104054432,104061455,104070612,104073722,104078866,104081393,104088543,104089530,104092864,104095727,104098665,104250491,	0	D430041D05Rik	cmpl	cmpl	0,1,2,0,0,2,0,1,2,0,1,0,1,1,0,1,0,1,1,1,0,
WT	1422	NM_011699	chr2	+	109731034	109741093	109731041	109737558	5	109731034,109734621,109735264,109736392,109737402,	109731078,109734740,109735336,109736602,109741093,	0	Lin7c	cmpl	cmpl	0,1,0,0,0,
WT	1422	NR_033473	chr2	-	109742552	109753476	109753476	109753476	5	109742552,109746720,109748127,109749536,109753277,	109743418,109746815,109748235,109749617,109753476,	0	Gm13939	unk	unk	-1,-1,-1,-1,-1,
WT	1437	NM_146401	chr2	-	111713071	111714010	111713071	111714010	1	111713071,	111714010,	0	Olfr1305	cmpl	cmpl	0,
WT	1556	NM_001111331	chr2	-	127282233	127308235	127284076	127307843	8	127282233,127285065,127285718,127286168,127290783,127291084,127291589,127307740,	127284124,127285128,127285823,127286276,127290854,127291154,127291714,127308235,	0	Kcnip3	cmpl	cmpl	0,0,0,0,1,0,1,0,
WT	1556	NM_019789	chr2	-	127282233	127347128	127284076	127346988	9	127282233,127285065,127285718,127286168,127290783,127291084,127291589,127336564,127346973,	127284124,127285128,127285823,127286276,127290854,127291154,127291714,127336730,127347128,	0	Kcnip3	cmpl	cmpl	0,0,0,0,1,0,1,0,0,
WT	1556	NM_001291005	chr2	-	127282233	127347128	127284076	127347076	9	127282233,127285065,127285718,127286168,127290783,127291084,127291589,127336564,127346973,	127284124,127285128,127285823,127286276,127290854,127291154,127291710,127336730,127347128,	0	Kcnip3	cmpl	cmpl	0,0,0,0,1,0,2,1,0,
WT	1556	NR_110989	chr2	-	127282233	127347830	127347830	127347830	9	127282233,127285065,127285718,127286168,127290783,127291084,127291589,127336564,127347511,	127284124,127285128,127285823,127286276,127290854,127291154,127291710,127336730,127347830,	0	Kcnip3	unk	unk	-1,-1,-1,-1,-1,-1,-1,-1,-1,
WT	195	NM_008587	chr2	+	128524732	128627924	128524781	128627403	19	128524732,128554921,128562298,128563931,128575835,128577642,128584778,128587812,128597082,128602021,128603148,128604650,128605527,128608258,128609627,128615952,128618681,128620177,128626889,	128524839,128555330,128562399,128564105,128575922,128577758,128584962,128587964,128597236,128602175,128603234,128604746,128605608,128608351,128609746,128616062,128618841,128620314,128627924,	0	Mertk	cmpl	cmpl	0,1,2,1,1,1,0,1,0,1,2,1,1,1,1,0,2,0,2,
WT	1566	NM_028248	chr2	+	128644038	128679997	128644074	128677079	19	128644038,128648818,128650151,128651992,128654141,128656245,128656933,128657185,128659850,128663037,128664883,128666970,128667160,128668331,128671196,128672464,128674740,128676039,128677019,	128644239,128648879,128650246,128652124,128654192,128656336,128656995,128657369,128659950,128663131,128664955,128667079,128667219,128668435,128671270,128672535,128674793,128676070,128679997,	0	Tmem87b	cmpl	cmpl	0,0,1,0,0,0,1,0,1,2,0,0,1,0,2,1,0,2,0,
WT	1593	NM_144944	chr2	-	132196064	132211183	132199129	132207356	3	132196064,132206907,132210991,	132199826,132207486,132211183,	0	Prokr2	cmpl	cmpl	2,0,-1,
WT	1688	NM_025490	chr2	+	144649401	144650151	144649478	144649949	1	144649401,	144650151,	0	Scp2d1	cmpl	cmpl	0,
WT	1745	NM_007788	chr2	+	152052575	152107587	152076246	152104820	13	152052575,152076137,152079945,152083113,152083676,152084411,152086494,152088918,152098363,152099828,152101133,152102682,152104704,	152052727,152076347,152080057,152083215,152083727,152084471,152086578,152089029,152098465,152099929,152101282,152102769,152107587,	0	Csnk2a1	cmpl	cmpl	-1,0,2,0,0,0,0,0,0,0,2,1,1,
WT	219	NM_194357	chr2	+	153743965	153758732	153745368	153758473	16	153743965,153745357,153746225,153747881,153748302,153749572,153750496,153751270,153751479,153753021,153754389,153755045,153756242,153757148,153757625,153758443,	153744094,153745483,153746382,153747986,153748443,153749636,153750557,153751362,153751659,153753075,153754560,153755113,153756285,153757212,153757702,153758732,	0	Bpifb3	cmpl	cmpl	-1,0,1,2,2,2,0,1,0,0,0,0,2,0,1,0,
WT	1758	NM_001034875	chr2	+	153766597	153789588	153766612	153789342	16	153766597,153767579,153768278,153769720,153770453,153772942,153773359,153774341,153775922,153777850,153779998,153782865,153783454,153785385,153787251,153789318,	153766718,153767642,153768792,153769825,153770597,153773006,153773420,153774433,153776126,153777904,153780169,153782933,153783497,153785449,153787328,153789588,	0	Bpifb4	cmpl	cmpl	0,1,1,2,2,2,0,1,0,0,0,0,2,0,1,0,
WT	228	NM_001098799	chr2	+	163051189	163148838	163051203	163148746	9	163051189,163073502,163101704,163140057,163141530,163145297,163146033,163147156,163148679,	163051323,163073568,163101950,163140297,163141758,163145378,163146426,163147284,163148838,	0	Tox2	cmpl	cmpl	0,0,0,0,0,0,0,0,2,
WT	1840	NM_133763	chr2	+	164571514	164593719	164571553	164593501	13	164571514,164572206,164572962,164579609,164582889,164583182,164583500,164584751,164588568,164588720,164590660,164593206,164593362,	164571658,164572277,164573059,164579708,164582958,164583236,164583559,164584797,164588627,164588781,164590732,164593262,164593719,	0	Dnttip1	cmpl	cmpl	0,0,2,0,0,0,0,2,0,2,0,0,2,
WT	1840	NM_026785	chr2	+	164595428	164598402	164595479	164598062	6	164595428,164595866,164596792,164597353,164597666,164598003,	164595580,164595894,164596879,164597558,164597726,164598402,	0	Ube2c	cmpl	cmpl	0,2,0,0,1,1,
WT	1840	NM_009394	chr2	-	164602661	164605234	164602801	164605165	6	164602661,164602971,164603230,164603443,164603675,164605162,	164602833,164603108,164603345,164603587,164603727,164605234,	0	Tnnc2	cmpl	cmpl	1,2,1,1,0,0,
WT	1840	NM_133924	chr2	+	164611520	164618270	164611565	164617887	3	164611520,164612197,164617212,	164611824,164612355,164618270,	0	Snx21	cmpl	cmpl	0,1,0,
WT	28	NM_133240	chr2	-	164618267	164630381	164618391	164630317	6	164618267,164620484,164621151,164625219,164628496,164630189,	164618510,164620679,164621309,164625445,164628633,164630381,	0	Acot8	cmpl	cmpl	1,1,2,1,2,0,
WT	1965	NM_025598	chr2	+	180922047	180923209	180922386	180923004	5	180922047,180922254,180922513,180922708,180922886,	180922159,180922441,180922591,180922805,180923209,	0	Ppdpf	cmpl	cmpl	-1,0,1,1,2,
WT	1965	NM_009184	chr2	-	180929828	180937494	180930473	180937209	8	180929828,180931005,180931649,180933084,180933781,180934303,180934835,180936979,	180930661,180931159,180931831,180933246,180933935,180934467,180934957,180937494,	0	Ptk6	cmpl	cmpl	1,0,1,1,0,1,2,0,
WT	1965	NM_011481	chr2	-	180940267	180947876	180940891	180947477	8	180940267,180941339,180941577,180942323,180942568,180943379,180944153,180947076,	180941085,180941496,180941759,180942482,180942710,180943546,180944275,180947876,	0	Srms	cmpl	cmpl	1,0,1,1,0,1,2,0,
WT	833	NM_019673	chr3	+	32607467	32625893	32607777	32625524	14	32607467,32610789,32611022,32613438,32614337,32616952,32617289,32617488,32618822,32619107,32619356,32621541,32624168,32625443,	32607802,32610866,32611197,32613539,32614435,32617047,32617396,32617578,32618884,32619222,32619437,32621637,32624255,32625893,	0	Actl6a	cmpl	cmpl	0,1,0,1,0,2,1,0,0,2,0,0,0,0,
WT	833	NM_029017	chr3	-	32626418	32635677	32626515	32635661	7	32626418,32627353,32629002,32630081,32632510,32633029,32635563,	32626639,32627449,32629133,32630178,32632571,32633181,32635677,	0	Mrpl47	cmpl	cmpl	2,2,0,2,1,2,0,
WT	104	NM_025316	chr3	+	32635984	32650481	32636003	32650071	6	32635984,32643775,32645369,32646649,32647382,32649950,	32636127,32643864,32645436,32646711,32647489,32650481,	0	Ndufb5	cmpl	cmpl	0,1,0,1,0,2,
WT	1000	NM_019995	chr3	+	54497026	54520759	54499126	54520573	20	54497026,54499044,54500405,54500872,54502514,54505408,54506992,54510781,54511009,54512178,54512952,54513194,54514322,54516013,54517097,54517654,54518609,54519075,54519455,54520559,	54497130,54499129,54500441,54500931,54502581,54505538,54507096,54510898,54511063,54512318,54513109,54513251,54514394,54516171,54517124,54517687,54518718,54519178,54519611,54520759,	0	Supt20	cmpl	cmpl	-1,0,0,0,2,0,1,0,0,0,2,0,0,0,2,2,2,0,1,1,
WT	133	NM_183191	chr3	-	63500155	63654913	63501354	63654913	23	63500155,63505705,63506485,63508055,63508438,63511638,63513442,63514885,63515089,63519905,63523109,63525094,63526671,63535538,63544544,63548400,63557049,63559173,63571378,63577562,63585231,63587912,63654870,	63503402,63506060,63506545,63508135,63508585,63511723,63513567,63514993,63515269,63520003,63523204,63525166,63526833,63535646,63544716,63548521,63557253,63559267,63571549,63577690,63585477,63588059,63654913,	0	Plch1	cmpl	cmpl	1,0,0,1,1,0,1,1,1,2,0,0,0,0,2,1,1,0,0,1,1,1,0,
WT	133	NM_001177733	chr3	-	63500155	63654913	63503204	63654913	24	63500155,63503701,63505705,63506485,63508055,63508438,63511638,63513442,63514885,63515089,63519905,63523109,63525094,63526671,63535538,63544544,63548400,63557049,63559173,63571378,63577562,63585231,63587912,63654870,	63503402,63503724,63506060,63506545,63508135,63508585,63511723,63513567,63514993,63515269,63520003,63523204,63525166,63526833,63535646,63544716,63548521,63557253,63559267,63571549,63577690,63585477,63588059,63654913,	0	Plch1	cmpl	cmpl	0,1,0,0,1,1,0,1,1,1,2,0,0,0,0,2,1,1,0,0,1,1,1,0,
WT	133	NM_001177732	chr3	-	63500155	63654913	63503718	63654913	24	63500155,63503701,63505705,63506485,63508055,63508438,63511638,63513442,63514885,63515089,63519905,63523109,63525094,63526671,63535538,63544544,63548400,63557049,63559173,63571378,63577562,63585231,63587912,63654870,	63503402,63503729,63506060,63506545,63508135,63508585,63511723,63513567,63514993,63515269,63520003,63523204,63525166,63526833,63535646,63544716,63548521,63557253,63559267,63571549,63577690,63585477,63588059,63654913,	0	Plch1	cmpl	cmpl	-1,1,0,0,1,1,0,1,1,1,2,0,0,0,0,2,1,1,0,0,1,1,1,0,
WT	1073	NM_001104614	chr3	-	64062882	64091339	64062882	64091333	6	64062882,64065271,64075123,64078788,64082657,64091221,	64063865,64065395,64075354,64079671,64082988,64091339,	0	Vmn2r3	cmpl	cmpl	1,0,0,2,1,0,
WT	1099	NM_025813	chr3	+	67386689	67408153	67386739	67406620	16	67386689,67388565,67389519,67391222,67391839,67393752,67396491,67398220,67398689,67400090,67400515,67401949,67403861,67404514,67405243,67406616,	67386899,67388618,67389632,67391265,67391907,67393861,67396594,67398319,67398801,67400147,67400672,67402047,67403974,67404562,67405301,67408153,	0	Mfsd1	cmpl	cmpl	0,1,0,2,0,2,0,1,1,2,2,0,2,1,1,2,
WT	1257	NM_029801	chr3	-	88086681	88100760	88086688	88099349	4	88086681,88091019,88099312,88100684,	88086906,88091139,88099372,88100760,	0	Tsacc	cmpl	cmpl	1,1,0,-1,
WT	1257	NM_009836	chr3	+	88101056	88125688	88101157	88125470	14	88101056,88103263,88104721,88104850,88106689,88108934,88113082,88115594,88117163,88117477,88122267,88124381,88124935,88125365,	88101188,88103325,88104772,88104913,88106786,88109052,88113269,88115744,88117296,88117559,88122448,88124627,88125067,88125688,	0	Cct3	cmpl	cmpl	0,1,0,0,0,1,2,0,0,1,2,0,0,0,
WT	158	NM_029937	chr3	+	89908053	90015939	89908088	90015939	40	89908053,89910820,89918976,89922454,89923788,89926608,89928128,89933037,89936241,89938484,89939970,89940767,89948080,89955024,89958390,89963751,89971655,89973215,89973911,89974480,89975970,89978251,89979759,89984071,89985292,89985804,89986401,89989346,89989953,89993342,89994774,89996876,90001972,90003720,90005838,90007629,90011204,90014275,90015677,90015838,	89908279,89910957,89919108,89922548,89923939,89926741,89928287,89933106,89936348,89938625,89940108,89940923,89948279,89955170,89958612,89963925,89971848,89973304,89974016,89974582,89976099,89978379,89979892,89984134,89985472,89985885,89986533,89989505,89990045,89993517,89994950,89997094,90002109,90003844,90005988,90007877,90011406,90014380,90015752,90015939,	0	Nup210l	cmpl	cmpl	0,2,1,1,2,0,1,1,1,0,0,0,0,1,0,0,0,1,0,0,0,0,2,0,0,0,0,0,0,2,0,2,1,0,1,1,0,1,1,1,
WT	1271	NM_027015	chr3	-	90016588	90017570	90016646	90017537	4	90016588,90016855,90017114,90017531,	90016675,90016966,90017223,90017570,	0	Rps27	cmpl	cmpl	1,1,0,0,
WT	1271	NM_001190258	chr3	-	90016588	90017569	90016646	90017537	4	90016588,90016855,90017114,90017531,	90016675,90016966,90017223,90017569,	0	Rps27rt	cmpl	cmpl	1,1,0,0,
WT	1271	NR_033727	chr3	-	90016588	90017570	90017570	90017570	4	90016588,90016855,90017114,90017302,	90016675,90016966,90017223,90017570,	0	Rps27	unk	unk	-1,-1,-1,-1,
WT	1271	NM_001293741	chr3	+	90017636	90030309	90027506	90029505	8	90017636,90026158,90027448,90027711,90028415,90028623,90028769,90029430,	90017744,90026219,90027509,90027789,90028505,90028689,90028823,90030309,	0	Rab13	cmpl	cmpl	-1,-1,0,0,0,0,0,0,
WT	1271	NM_026677	chr3	+	90024705	90030309	90024820	90029505	8	90024705,90026158,90027448,90027711,90028415,90028623,90028769,90029430,	90024944,90026219,90027509,90027789,90028505,90028689,90028823,90030309,	0	Rab13	cmpl	cmpl	0,1,2,0,0,0,0,0,
WT	1271	NM_206924	chr3	+	90035518	90039762	90035879	90039461	5	90035518,90036116,90036350,90037844,90039304,	90035962,90036154,90036433,90037924,90039762,	0	Jtb	cmpl	cmpl	0,2,1,0,2,
WT	158	NM_030080	chr3	-	90041419	90047434	90041652	90046754	10	90041419,90041971,90042233,90042404,90042566,90042805,90045853,90046132,90046643,90047229,	90041843,90042068,90042318,90042473,90042673,90042901,90045975,90046367,90046758,90047434,	0	Creb3l4	cmpl	cmpl	1,0,2,2,0,0,1,0,0,-1,
WT	158	NM_001307935	chr3	-	90041419	90046472	90041652	90046313	8	90041419,90041971,90042233,90042404,90042566,90042805,90045853,90046132,	90041843,90042068,90042318,90042473,90042673,90042901,90045975,90046472,	0	Creb3l4	cmpl	cmpl	1,0,2,2,0,0,1,0,
WT	158	NM_001307934	chr3	-	90041419	90047065	90041652	90046754	10	90041419,90041971,90042233,90042404,90042566,90042805,90045853,90046132,90046643,90046939,	90041843,90042068,90042318,90042473,90042673,90042901,90045975,90046367,90046758,90047065,	0	Creb3l4	cmpl	cmpl	1,0,2,2,0,0,1,0,0,-1,
WT	1272	NM_013901	chr3	+	90052113	90057534	90052898	90056264	4	90052113,90052867,90053247,90055607,	90052181,90053085,90053378,90057534,	0	Slc39a1	cmpl	cmpl	-1,0,1,0,
WT	1285	NM_207247	chr3	+	91818504	91835506	91818548	91835485	7	91818504,91826526,91829601,91830368,91831913,91834553,91835306,	91818624,91826728,91829720,91830518,91832112,91834672,91835506,	0	Pglyrp3	cmpl	cmpl	0,1,2,1,1,2,1,
WT	1288	NM_011475	chr3	+	92211912	92213193	92212637	92212868	2	92211912,92212618,	92211954,92213193,	0	Sprr2i	cmpl	cmpl	-1,0,
WT	1288	NR_003185	chr3	+	92222008	92223318	92223318	92223318	2	92222008,92222722,	92222085,92223318,	0	Sprr2j-ps	unk	unk	-1,-1,
WT	1288	NM_011477	chr3	+	92236503	92237849	92237266	92237473	2	92236503,92237250,	92236543,92237849,	0	Sprr2k	cmpl	cmpl	-1,0,
WT	1288	NM_009265	chr3	-	92240730	92242701	92241027	92241489	2	92240730,92242659,	92241508,92242701,	0	Sprr1b	cmpl	cmpl	0,-1,
WT	1307	NM_001165948	chr3	+	94641488	94687489	94657872	94684254	19	94641488,94657871,94659964,94664717,94666343,94668009,94668406,94674001,94674909,94676194,94678515,94679021,94680557,94680835,94681157,94681852,94682077,94682443,94682582,	94641662,94657996,94660123,94664893,94666452,94668300,94668589,94674108,94675247,94676349,94678616,94679168,94680692,94681005,94681298,94681909,94682190,94682468,94687489,	0	Pogz	cmpl	cmpl	-1,0,1,1,0,1,1,1,0,2,1,0,0,0,2,2,2,1,2,
WT	1307	NM_172683	chr3	+	94641488	94687489	94657872	94684254	19	94641488,94657871,94659964,94664717,94666343,94668009,94668379,94674001,94674909,94676194,94678515,94679021,94680557,94680835,94681157,94681852,94682077,94682443,94682582,	94641662,94657996,94660123,94664893,94666452,94668300,94668589,94674108,94675247,94676349,94678616,94679168,94680692,94681005,94681298,94681909,94682190,94682468,94687489,	0	Pogz	cmpl	cmpl	-1,0,1,1,0,1,1,1,0,2,1,0,0,0,2,2,2,1,2,
WT	1307	NM_009150	chr3	+	94737004	94748680	94737080	94748490	12	94737004,94740618,94740816,94741129,94741876,94743567,94743969,94746385,94746546,94747760,94747996,94748327,	94737084,94740675,94740929,94741315,94741997,94743750,94744148,94746464,94746668,94747853,94748115,94748680,	0	Selenbp1	cmpl	cmpl	0,1,1,0,0,1,1,0,1,0,0,2,
WT	163	NM_017395	chr3	+	94758936	94765483	94758955	94763290	9	94758936,94759273,94759667,94760193,94760408,94760642,94761018,94761703,94762171,	94759068,94759307,94759750,94760313,94760528,94760724,94761220,94761807,94765483,	0	Rfx5	cmpl	cmpl	0,2,0,2,2,2,0,1,0,
WT	1469	NM_022427	chr3	-	115952571	115956402	115954423	115955578	2	115952571,115956031,	115955650,115956402,	0	Gpr88	cmpl	cmpl	0,-1,
WT	183	NM_001080818	chr3	-	115975470	116126950	115977596	116126403	16	115975470,115996643,115997668,116000048,116001354,116011057,116024999,116031396,116035712,116051371,116054123,116069544,116095739,116107460,116125484,116126354,	115977626,115997004,115997791,116000096,116001467,116011217,116025138,116031627,116035800,116051434,116054190,116069624,116095832,116107536,116125575,116126950,	0	Cdc14a	cmpl	cmpl	0,2,2,2,0,2,1,1,0,0,2,0,0,2,1,0,
WT	183	NM_001173553	chr3	-	115975470	116126950	115977596	116126403	14	115975470,115996643,115997668,116000048,116001354,116011057,116024999,116031396,116035712,116051371,116095739,116107460,116125484,116126354,	115977626,115997004,115997791,116000096,116001467,116011217,116025138,116031627,116035800,116051434,116095832,116107536,116125575,116126950,	0	Cdc14a	cmpl	cmpl	0,2,2,2,0,2,1,1,0,0,0,2,1,0,
WT	1472	NM_027321	chr3	+	116265890	116276030	116268725	116273907	5	116265890,116268647,116271676,116272916,116273755,	116266041,116268838,116271782,116273073,116276030,	0	Lrrc39	cmpl	cmpl	-1,0,2,0,1,
WT	1472	NM_175413	chr3	+	116265890	116286052	116268725	116284203	9	116265890,116268647,116271676,116272916,116273755,116280336,116281162,116282422,116284138,	116266041,116268838,116271782,116273073,116273892,116280482,116281315,116282559,116286052,	0	Lrrc39	cmpl	cmpl	-1,0,2,0,1,0,2,2,1,
WT	1472	NM_030016	chr3	-	116284253	116317505	116284329	116297703	12	116284253,116285411,116288113,116288672,116291389,116292408,116292651,116293147,116295110,116295381,116297556,116316676,	116284528,116285841,116288188,116288745,116291557,116292515,116292721,116293210,116295177,116295428,116298511,116317505,	0	Trmt13	cmpl	cmpl	2,1,1,0,0,1,0,0,2,0,0,-1,
WT	1472	NM_001289571	chr3	+	116297875	116333904	116298075	116331732	16	116297875,116308114,116308582,116310240,116311301,116313181,116316823,116321173,116321477,116321641,116322168,116322975,116324300,116329990,116331435,116331625,	116298096,116308194,116308687,116310412,116311367,116313301,116317015,116321368,116321567,116321821,116322250,116323109,116324426,116330085,116331530,116333904,	0	Sass6	cmpl	cmpl	0,0,2,2,0,0,0,0,0,0,0,1,0,0,2,1,
WT	1472	NM_001289568	chr3	+	116297875	116333904	116308658	116331732	18	116297875,116306379,116307182,116308114,116308582,116310240,116311301,116313181,116316823,116321173,116321477,116321641,116322168,116322975,116324300,116329990,116331435,116331625,	116298096,116306440,116307265,116308194,116308687,116310412,116311367,116313301,116317015,116321368,116321567,116321821,116322250,116323109,116324426,116330085,116331530,116333904,	0	Sass6	cmpl	cmpl	-1,-1,-1,-1,0,2,0,0,0,0,0,0,0,1,0,0,2,1,
WT	1472	NM_028349	chr3	+	116297875	116333904	116298031	116331732	17	116297875,116306379,116308114,116308582,116310240,116311301,116313181,116316823,116321173,116321477,116321641,116322168,116322975,116324300,116329990,116331435,116331625,	116298096,116306440,116308194,116308687,116310412,116311367,116313301,116317015,116321368,116321567,116321821,116322250,116323109,116324426,116330085,116331530,116333904,	0	Sass6	cmpl	cmpl	0,2,0,2,2,0,0,0,0,0,0,0,1,0,0,2,1,
WT	1631	NM_177665	chr3	-	137213008	137215586	137213486	137215186	3	137213008,137215076,137215491,	137213697,137215249,137215586,	0	Gm4861	cmpl	cmpl	2,0,-1,
WT	675	NM_001290391	chr4	-	11885329	11893128	11887719	11892791	3	11885329,11892760,11893030,	11889380,11892795,11893128,	0	Pdp1	cmpl	cmpl	1,0,-1,
WT	675	NM_001290387	chr4	-	11885329	11893128	11887719	11893106	2	11885329,11893030,	11889380,11893128,	0	Pdp1	cmpl	cmpl	1,0,
WT	675	NM_001033453	chr4	-	11885331	11893597	11887719	11889336	2	11885331,11893448,	11889380,11893597,	0	Pdp1	cmpl	cmpl	0,-1,
WT	675	NM_001098231	chr4	-	11885331	11892860	11887719	11892824	2	11885331,11892760,	11889380,11892860,	0	Pdp1	cmpl	cmpl	1,0,
WT	675	NM_001098230	chr4	-	11885331	11893597	11887719	11892791	3	11885331,11892760,11893448,	11889380,11892795,11893597,	0	Pdp1	cmpl	cmpl	1,0,-1,
WT	675	NR_040577	chr4	+	11893720	11921442	11921442	11921442	5	11893720,11903590,11904603,11907288,11921011,	11893830,11903734,11904717,11907555,11921442,	0	1700123M08Rik	unk	unk	-1,-1,-1,-1,-1,
WT	112	NM_026872	chr4	-	41141347	41222168	41142183	41198666	29	41141347,41142366,41142640,41142778,41142976,41143360,41143762,41146250,41146526,41146748,41148496,41149306,41150565,41152556,41153185,41153865,41156385,41158737,41163598,41165343,41168588,41170388,41173312,41174231,41176727,41180636,41182549,41198567,41222072,	41142279,41142558,41142705,41142886,41143076,41143566,41143841,41146298,41146618,41146935,41148566,41149490,41150605,41152770,41153358,41154137,41156602,41158927,41163666,41165396,41168654,41170492,41173367,41174309,41176881,41180747,41182627,41198704,41222168,	0	Ubap2	cmpl	cmpl	0,0,1,1,0,1,0,0,1,0,2,1,0,2,0,1,0,2,0,1,1,2,1,1,0,0,0,0,-1,
WT	899	NM_026893	chr4	-	41238332	41261934	41240088	41261598	9	41238332,41240965,41243343,41245318,41246439,41248366,41249646,41260243,41261520,	41240247,41241144,41243506,41245384,41246633,41248427,41249853,41260498,41261934,	0	Dcaf12	cmpl	cmpl	0,1,0,0,1,0,0,0,0,
WT	112	NM_175138	chr4	+	41516826	41585191	41517024	41585004	20	41516826,41543276,41544611,41544891,41549550,41549898,41550255,41551251,41552728,41557237,41561262,41561682,41572136,41576824,41577029,41577629,41579172,41579421,41581994,41584905,	41517051,41543309,41544710,41544972,41549677,41550035,41550375,41551311,41552863,41557322,41561380,41561726,41572384,41576914,41577117,41577709,41579321,41579521,41582180,41585191,	0	Dnaic1	cmpl	cmpl	0,0,0,0,0,1,0,0,0,0,1,2,1,0,0,1,0,2,0,0,
WT	902	NM_027147	chr4	-	41585176	41587335	41585644	41585875	2	41585176,41586946,	41586034,41587335,	0	Enho	cmpl	cmpl	0,-1,
WT	902	NM_016673	chr4	-	41604528	41644123	41605182	41622136	10	41604528,41605271,41605811,41609003,41610232,41610570,41617874,41622051,41633828,41644009,	41605183,41605440,41605992,41609167,41610399,41610688,41618108,41622136,41633918,41644123,	0	Cntfr	cmpl	cmpl	2,1,0,1,2,1,1,0,-1,-1,
WT	902	NM_001136056	chr4	-	41604528	41642477	41605182	41622136	10	41604528,41605271,41605811,41609003,41610232,41610570,41617874,41622051,41633828,41642342,	41605183,41605440,41605992,41609167,41610399,41610688,41618108,41622136,41633918,41642477,	0	Cntfr	cmpl	cmpl	2,1,0,1,2,1,1,0,-1,-1,
WT	916	NM_001037709	chr4	+	43394853	43439964	43427567	43439521	12	43394853,43427499,43434476,43435312,43435590,43436546,43436791,43437055,43437769,43438168,43439099,43439319,	43395071,43429590,43435121,43435498,43435731,43436623,43436966,43437161,43437816,43439000,43439237,43439964,	0	Rusc2	cmpl	cmpl	-1,0,1,1,1,1,0,1,2,1,2,2,
WT	916	NM_199057	chr4	+	43419373	43439964	43427567	43439521	12	43419373,43427499,43434476,43435312,43435590,43436546,43436791,43437055,43437769,43438168,43439099,43439319,	43419552,43429590,43435121,43435498,43435731,43436623,43436966,43437161,43437816,43439000,43439237,43439964,	0	Rusc2	cmpl	cmpl	-1,0,1,1,1,1,0,1,2,1,2,2,
WT	916	NM_001162381	chr4	-	43439891	43442006	43440379	43441961	5	43439891,43440659,43440844,43441114,43441899,	43440582,43440711,43441041,43441338,43442006,	0	Fam166b	cmpl	cmpl	1,0,1,2,0,
WT	916	NM_177377	chr4	-	43439891	43442006	43440054	43441961	4	43439891,43440844,43441114,43441899,	43440711,43441041,43441338,43442006,	0	Fam166b	cmpl	cmpl	0,1,2,0,
WT	916	NM_011571	chr4	+	43455148	43460947	43456306	43460369	10	43455148,43456654,43456902,43457444,43457912,43458155,43458394,43458600,43458810,43459485,	43456510,43456776,43456951,43457591,43457995,43458246,43458478,43458690,43458940,43460947,	0	Tesk1	cmpl	cmpl	0,0,2,0,0,2,0,0,0,1,
WT	916	NM_001110320	chr4	-	43460595	43467498	43461136	43467399	9	43460595,43461131,43462323,43462941,43465178,43465954,43466512,43467113,43467317,	43460908,43461287,43462421,43463093,43465511,43466044,43466584,43467221,43467498,	0	Cd72	cmpl	cmpl	-1,2,0,1,1,1,1,1,0,
WT	916	NM_007654	chr4	-	43460595	43467498	43461136	43467399	9	43460595,43461131,43462323,43462941,43465178,43465954,43466512,43467113,43467317,	43460908,43461287,43462400,43463093,43465511,43466044,43466584,43467221,43467498,	0	Cd72	cmpl	cmpl	-1,2,0,1,1,1,1,1,0,
WT	916	NM_001110322	chr4	-	43460595	43467498	43461136	43467399	7	43460595,43461131,43462323,43462941,43465178,43467113,43467317,	43460908,43461287,43462400,43463093,43465511,43467221,43467498,	0	Cd72	cmpl	cmpl	-1,2,0,1,1,1,0,
WT	916	NM_001110321	chr4	-	43460595	43467498	43461136	43467399	8	43460595,43461131,43462323,43462941,43465178,43465954,43467113,43467317,	43460908,43461287,43462421,43463093,43465511,43466044,43467221,43467498,	0	Cd72	cmpl	cmpl	-1,2,0,1,1,1,1,0,
WT	917	NM_139305	chr4	+	43519897	43526597	43519927	43525982	11	43519897,43521185,43521474,43521764,43521989,43523068,43524698,43525013,43525283,43525723,43525915,	43520267,43521215,43521645,43521907,43522082,43523135,43524856,43525149,43525310,43525805,43526597,	0	Car9	cmpl	cmpl	0,1,1,1,0,0,1,0,1,1,2,
WT	917	NM_001277876	chr4	-	43526597	43536426	43527650	43536226	9	43526597,43531101,43531273,43531874,43532098,43532260,43532482,43535546,43536112,	43527733,43531171,43531336,43531950,43532169,43532378,43532616,43535672,43536426,	0	Tpm2	cmpl	cmpl	1,0,0,2,0,2,0,0,0,
WT	917	NM_001277875	chr4	-	43526597	43536426	43527650	43536226	9	43526597,43531101,43531273,43531515,43532098,43532260,43532482,43535546,43536112,	43527733,43531171,43531336,43531591,43532169,43532378,43532616,43535672,43536426,	0	Tpm2	cmpl	cmpl	1,0,0,2,0,2,0,0,0,
WT	917	NM_009416	chr4	-	43526597	43536426	43528792	43536226	9	43526597,43531101,43531273,43531515,43532098,43532260,43532482,43535546,43536112,	43528875,43531171,43531336,43531591,43532169,43532378,43532616,43535672,43536426,	0	Tpm2	cmpl	cmpl	1,0,0,2,0,2,0,0,0,
WT	917	NM_011602	chr4	-	43544384	43575455	43544831	43569622	57	43544384,43545063,43545701,43545997,43546175,43546425,43546734,43547261,43547451,43548391,43548609,43548824,43549115,43549395,43550659,43550857,43551061,43551303,43551549,43551962,43552237,43552508,43552847,43553401,43555352,43555573,43555746,43556015,43556307,43556688,43557151,43557447,43557712,43557965,43558278,43558477,43558731,43559621,43560373,43560850,43561957,43562192,43562594,43562809,435…	43544957,43545192,43545884,43546060,43546301,43546550,43546840,43547369,43547637,43548508,43548735,43549008,43549282,43549542,43550779,43550959,43551211,43551474,43551651,43552095,43552419,43552649,43553009,43553545,43555475,43555663,43555840,43556155,43556505,43556808,43557360,43557550,43557841,43558100,43558392,43558594,43558860,43559788,43560668,43561018,43562056,43562401,43562703,43562923,435…	0	Tln1	cmpl	cmpl	0,0,0,0,0,1,0,0,0,0,0,2,0,0,0,0,0,0,0,2,0,0,0,0,0,0,2,0,0,0,1,0,0,0,0,0,0,1,0,0,0,1,0,0,2,0,0,0,0,2,0,1,1,0,1,0,-1,
WT	132	NM_028326	chr4	+	62626607	62795064	62626707	62794879	15	62626607,62722554,62740873,62750399,62751038,62755465,62756381,62756510,62757924,62760313,62764547,62779582,62782364,62792141,62793362,	62626740,62722598,62741130,62750477,62751077,62755555,62756417,62756588,62757968,62760329,62764637,62779663,62782442,62792243,62795064,	0	Zfp618	cmpl	cmpl	0,0,2,1,1,1,1,1,1,0,1,1,1,1,1,
WT	1064	NM_007443	chr4	-	62804312	62815176	62804408	62815089	10	62804312,62804700,62805184,62806298,62809735,62810452,62811361,62812487,62813617,62814975,	62804434,62804874,62805352,62806380,62809782,62810554,62811478,62812564,62813760,62815176,	0	Ambp	cmpl	cmpl	1,1,1,0,1,1,1,2,0,0,
WT	1064	NM_010616	chr4	-	62826670	62833165	62826865	62833039	19	62826670,62827242,62827440,62827967,62828141,62828510,62828762,62828935,62829527,62829720,62830398,62830734,62831464,62831721,62832187,62832352,62832685,62832854,62833013,	62827005,62827361,62827541,62828066,62828226,62828597,62828853,62829038,62829632,62829839,62830555,62830826,62831600,62831856,62832263,62832465,62832764,62832920,62833165,	0	Kif12	cmpl	cmpl	1,2,0,0,2,2,1,0,0,1,0,1,0,0,2,0,2,2,0,
WT	16	NM_207109	chr4	-	65041836	66065517	65042485	66065394	23	65041836,65056104,65057991,65096185,65201972,65203684,65242573,65305731,65309288,65312896,65390354,65407332,65455512,65572693,65573594,65574746,65611160,65653321,65720163,65780090,65846157,65927226,66064916,	65042723,65056288,65058092,65096327,65202121,65203818,65242839,65305911,65309393,65313021,65390543,65407499,65455663,65572831,65573669,65574831,65611328,65653468,65720271,65780246,65846542,65927414,66065517,	0	Astn2	cmpl	cmpl	2,1,2,1,2,0,1,1,1,2,2,0,2,2,2,1,1,1,1,1,0,1,0,
WT	16	NM_019514	chr4	-	65041836	66065517	65042485	66065394	22	65041836,65056104,65057991,65096185,65201972,65203684,65242573,65305731,65309288,65312896,65390354,65407332,65455512,65572693,65573594,65574746,65611160,65653321,65720163,65846157,65927226,66064916,	65042723,65056288,65058092,65096327,65202121,65203818,65242839,65305911,65309393,65313021,65390543,65407499,65455663,65572831,65573669,65574831,65611328,65653468,65720271,65846542,65927414,66065517,	0	Astn2	cmpl	cmpl	2,1,2,1,2,0,1,1,1,2,2,0,2,2,2,1,1,1,1,0,1,0,
WT	135	NM_001161782	chr4	+	65266019	65277274	65274241	65276209	2	65266019,65274165,	65266103,65277274,	0	Trim32	cmpl	cmpl	-1,0,
WT	135	NM_053084	chr4	+	65266019	65277274	65274241	65276209	2	65266019,65274162,	65266103,65277274,	0	Trim32	cmpl	cmpl	-1,0,
WT	1259	NM_001085533	chr4	+	88445478	88447034	88446223	88446772	1	88445478,	88447034,	0	Gm13275	cmpl	cmpl	0,
WT	1259	NM_001161610	chr4	+	88446223	88446772	88446223	88446772	1	88446223,	88446772,	0	Gm13287	cmpl	cmpl	0,
WT	1259	NM_001161609	chr4	+	88446223	88446772	88446223	88446772	1	88446223,	88446772,	0	Gm13285	cmpl	cmpl	0,
WT	1259	NM_001161610	chr4	+	88449157	88449706	88449157	88449706	1	88449157,	88449706,	0	Gm13287	cmpl	cmpl	0,
WT	1259	NM_001161609	chr4	+	88449157	88449706	88449157	88449706	1	88449157,	88449706,	0	Gm13285	cmpl	cmpl	0,
WT	1259	NM_001243167	chr4	+	88451434	88454284	88452089	88452638	1	88451434,	88454284,	0	Gm13288	cmpl	cmpl	0,
WT	1259	NM_001243155	chr4	+	88451929	88452897	88452089	88452638	1	88451929,	88452897,	0	Gm13290	cmpl	cmpl	0,
WT	1259	NM_001243165	chr4	+	88451929	88452897	88452089	88452638	1	88451929,	88452897,	0	Gm13289	cmpl	cmpl	0,
WT	1259	NM_001161609	chr4	+	88452089	88452638	88452089	88452638	1	88452089,	88452638,	0	Gm13285	cmpl	cmpl	0,
WT	1259	NM_008334	chr4	+	88462128	88462704	88462131	88462704	1	88462128,	88462704,	0	Ifna7	cmpl	cmpl	0,
WT	1259	NM_008333	chr4	+	88465822	88466469	88465862	88466435	1	88465822,	88466469,	0	Ifna11	cmpl	cmpl	0,
WT	157	NM_206871	chr4	+	88473319	88473889	88473319	88473889	1	88473319,	88473889,	0	Ifna6	cmpl	cmpl	0,
WT	1260	NM_010505	chr4	+	88481428	88481998	88481428	88481998	1	88481428,	88481998,	0	Ifna5	cmpl	cmpl	0,
WT	1260	NM_010504	chr4	+	88487719	88488363	88487764	88488325	1	88487719,	88488363,	0	Ifna4	cmpl	cmpl	0,
WT	1504	NM_182929	chr4	+	120550473	120564165	120550473	120564112	6	120550473,120555679,120559538,120561592,120561959,120563899,	120550690,120555821,120559648,120561694,120562099,120564165,	0	Rims3	cmpl	cmpl	0,1,2,1,1,0,
WT	199	NM_175307	chr4	+	133036047	133043855	133036214	133043018	2	133036047,133041998,	133036478,133043855,	0	Fam46b	cmpl	cmpl	0,0,
WT	1600	NM_001081156	chr4	-	133047014	133054465	133053700	133054372	2	133047014,133053542,	133047745,133054465,	0	Trnp1	cmpl	cmpl	-1,0,
WT	1600	NM_133707	chr4	+	133074877	133086705	133083888	133086284	4	133074877,133083856,133085745,133086201,	133074967,133084924,133085820,133086705,	0	Kdf1	cmpl	cmpl	-1,0,1,1,
WT	1600	NM_001083916	chr4	+	133074877	133086705	133083888	133086284	4	133074877,133083856,133085745,133086201,	133075026,133084924,133085820,133086705,	0	Kdf1	cmpl	cmpl	-1,0,1,1,
WT	1600	NM_172876	chr4	+	133130659	133140157	133130674	133139747	7	133130659,133133821,133135700,133136565,133138386,133138896,133139533,	133131125,133134249,133135875,133136625,133138508,133139024,133140157,	0	Gpatch3	cmpl	cmpl	0,1,0,1,1,0,2,
WT	1600	NM_001290742	chr4	+	133140287	133147650	133140373	133147313	5	133140287,133141824,133144414,133145681,133147240,	133140715,133141981,133144575,133145812,133147650,	0	Gpn2	cmpl	cmpl	0,0,1,0,2,
WT	1600	NM_133884	chr4	+	133140287	133147650	133140373	133147313	5	133140287,133141824,133144414,133145681,133147240,	133140784,133141981,133144575,133145812,133147650,	0	Gpn2	cmpl	cmpl	0,0,1,0,2,
WT	1600	NM_018754	chr4	-	133156470	133158083	133156937	133157684	1	133156470,	133158083,	0	Sfn	cmpl	cmpl	0,
WT	24	NM_001017968	chr4	-	133162906	133189344	133164570	133189304	8	133162906,133166284,133168837,133169553,133169715,133171094,133183114,133188993,	133164688,133166397,133168940,133169602,133169853,133171244,133183275,133189344,	0	Zdhhc18	cmpl	cmpl	2,0,2,1,1,1,2,0,
WT	1657	NM_001164366	chr4	+	140542787	140563616	140542981	140562905	29	140542787,140548046,140548252,140549710,140549862,140550226,140551240,140551472,140552216,140552438,140552582,140555042,140556257,140556457,140556599,140557798,140558371,140558538,140558813,140559065,140559800,140560096,140560282,140560916,140561180,140561957,140562266,140562667,140562855,	140542991,140548141,140548435,140549769,140549977,140550306,140551318,140551542,140552351,140552505,140552714,140555198,140556368,140556504,140556788,140558005,140558461,140558698,140558934,140559190,140559961,140560201,140560362,140561069,140561277,140562181,140562418,140562763,140563616,	0	Atp13a2	cmpl	cmpl	0,1,0,0,2,0,2,2,0,0,1,1,1,1,0,0,0,0,1,2,1,0,0,2,2,0,2,1,1,
WT	1657	NM_029097	chr4	+	140542787	140563616	140542981	140562993	29	140542787,140548046,140548252,140549710,140549862,140550226,140551240,140551472,140552216,140552438,140552582,140555042,140556257,140556457,140556599,140557798,140558371,140558538,140558813,140559065,140559800,140560096,140560282,140560916,140561180,140561957,140562266,140562593,140562855,	140542991,140548141,140548435,140549769,140549977,140550306,140551318,140551542,140552351,140552505,140552714,140555198,140556368,140556504,140556788,140558005,140558461,140558698,140558934,140559190,140559961,140560201,140560362,140561069,140561277,140562181,140562418,140562763,140563616,	0	Atp13a2	cmpl	cmpl	0,1,0,0,2,0,2,2,0,0,1,1,1,1,0,0,0,0,1,2,1,0,0,2,2,0,2,1,0,
WT	1657	NM_001161799	chr4	+	140566338	140571899	140568773	140571495	9	140566338,140568740,140569687,140569970,140570103,140570309,140570897,140571129,140571391,	140566397,140568816,140569774,140569997,140570184,140570363,140570985,140571203,140571899,	0	Mfap2	cmpl	cmpl	-1,0,1,1,1,1,1,2,1,
WT	1657	NM_008546	chr4	+	140566551	140571899	140568773	140571495	9	140566551,140568740,140569687,140569970,140570103,140570309,140570897,140571129,140571391,	140566636,140568816,140569774,140569997,140570184,140570363,140570985,140571203,140571899,	0	Mfap2	cmpl	cmpl	-1,0,1,1,1,1,1,2,1,
WT	1657	NM_001145958	chr4	-	140572551	140616460	140572960	140607090	36	140572551,140573768,140574164,140574582,140575077,140575622,140576188,140577568,140577958,140578182,140581110,140582015,140584255,140585012,140585607,140586063,140586806,140588716,140589888,140590273,140591067,140591601,140592598,140593762,140596874,140597537,140598066,140598835,140599322,140601855,140602306,140602550,140606955,140608864,140613976,140616437,	140573047,140573948,140574296,140574783,140575227,140575847,140576404,140577732,140578079,140578352,140581459,140582183,140584415,140585251,140585751,140586198,140586986,140588886,140590016,140590467,140591298,140591748,140592743,140593945,140597074,140597768,140598150,140598932,140599559,140601962,140602472,140602612,140607110,140609006,140614112,140616460,	0	Crocc	cmpl	cmpl	0,0,0,0,0,0,0,1,0,1,0,0,2,0,0,0,0,1,2,0,0,0,2,2,0,0,0,2,2,0,2,0,0,-1,-1,-1,
WT	1657	NM_172122	chr4	-	140572551	140609576	140572960	140609494	37	140572551,140573768,140574164,140574582,140575077,140575622,140576188,140577568,140577958,140578182,140581110,140582015,140584255,140585012,140585607,140586063,140586806,140588716,140589888,140590273,140591067,140591601,140592598,140593762,140596874,140597537,140598066,140598835,140599322,140601855,140602306,140602550,140602686,140602858,140606955,140608864,140609434,	140573047,140573948,140574296,140574783,140575227,140575847,140576404,140577732,140578079,140578352,140581459,140582183,140584415,140585251,140585751,140586198,140586986,140588886,140590016,140590467,140591298,140591748,140592743,140593945,140597074,140597768,140598150,140598932,140599559,140601962,140602472,140602612,140602770,140603044,140607110,140609006,140609576,	0	Crocc	cmpl	cmpl	0,0,0,0,0,0,0,1,0,1,0,0,2,0,0,0,0,1,2,0,0,0,2,2,0,0,0,2,2,0,2,0,0,0,1,0,0,
WT	1660	NM_001085513	chr4	+	140924106	140940089	140924217	140939562	7	140924106,140935592,140936233,140936516,140938241,140938658,140939302,	140924239,140935708,140936269,140936610,140938424,140938769,140940089,	0	Fam131c	cmpl	cmpl	0,1,0,0,1,1,1,
WT	1660	NM_024412	chr4	-	140940525	140954621	140940815	140953963	20	140940525,140941191,140942987,140943203,140944048,140945231,140945991,140946256,140947260,140947687,140948439,140948655,140950327,140950873,140951033,140951510,140952428,140953144,140953863,140954571,	140940863,140941278,140943071,140943292,140944182,140945445,140946102,140946326,140947434,140947772,140948541,140948740,140950453,140950952,140951111,140951650,140952557,140953273,140953968,140954621,	0	Clcnka	cmpl	cmpl	0,0,0,1,2,1,1,0,0,2,2,1,1,0,0,1,1,1,0,-1,
WT	1660	NM_001146307	chr4	-	140940525	140954014	140940815	140953963	19	140940525,140941191,140942987,140943203,140944048,140945231,140945991,140946256,140947260,140947687,140948439,140948655,140950327,140950873,140951033,140951510,140952428,140953144,140953863,	140940863,140941278,140943071,140943292,140944182,140945445,140946102,140946326,140947434,140947772,140948541,140948740,140950453,140950952,140951111,140951650,140952557,140953273,140954014,	0	Clcnka	cmpl	cmpl	0,0,0,1,2,1,1,0,0,2,2,1,1,0,0,1,1,1,0,
WT	217	NM_010598	chr4	-	151764848	151851658	151767143	151809990	16	151764848,151767850,151768398,151769037,151769233,151770864,151775056,151776033,151777144,151778708,151781235,151786093,151786925,151808890,151809913,151851509,	151767233,151767939,151768519,151769132,151769354,151770950,151775143,151776077,151777189,151778753,151781315,151786131,151786969,151808932,151810046,151851658,	0	Kcnab2	cmpl	cmpl	0,1,0,1,0,1,1,2,2,2,0,1,2,2,0,-1,
WT	217	NM_001252654	chr4	-	151764848	151851658	151767143	151809990	15	151764848,151767850,151768398,151769037,151769233,151770864,151775056,151776033,151777144,151778708,151781235,151786093,151786925,151809913,151851509,	151767233,151767939,151768519,151769132,151769354,151770950,151775143,151776077,151777189,151778753,151781315,151786131,151786969,151810046,151851658,	0	Kcnab2	cmpl	cmpl	0,1,0,1,0,1,1,2,2,2,0,1,2,0,-1,
WT	217	NM_153424	chr4	+	151852250	151937293	151858514	151936887	30	151852250,151858468,151862850,151870757,151872285,151873040,151876982,151880469,151881465,151892201,151898350,151910018,151911291,151911883,151912128,151912931,151918407,151921054,151925912,151928630,151929581,151930327,151931100,151933436,151933786,151934372,151935286,151935682,151936114,151936746,	151852548,151858649,151863003,151870930,151872350,151873196,151877113,151880651,151881592,151892384,151898477,151910080,151911408,151912032,151912320,151913119,151918568,151921235,151926038,151928836,151929808,151930514,151931184,151933593,151933872,151934458,151935458,151935862,151936258,151937293,	0	Nphp4	cmpl	cmpl	-1,0,0,0,2,1,1,0,2,0,0,1,0,0,2,2,1,0,1,1,0,2,0,0,1,0,2,0,0,0,
WT	1762	NM_001113360	chr4	-	154357223	154385093	154357770	154385093	22	154357223,154360827,154363226,154363528,154363838,154364001,154364797,154365123,154365393,154366641,154367033,154370240,154372561,154372959,154374173,154374556,154374912,154376863,154380710,154381026,154383099,154384747,	154359074,154361125,154363306,154363675,154363923,154364126,154364905,154365306,154365491,154366724,154367132,154370399,154372669,154373131,154374294,154374760,154375006,154377034,154380840,154381270,154383246,154385093,	0	Plch2	cmpl	cmpl	1,0,1,1,0,1,1,1,2,0,0,0,0,2,1,1,0,0,2,1,1,0,
WT	1762	NM_175556	chr4	-	154357223	154385093	154359490	154385093	23	154357223,154359474,154360323,154363226,154363528,154363838,154364001,154364797,154365123,154365393,154366641,154367033,154370240,154372561,154372959,154374173,154374556,154374912,154376863,154380710,154381026,154383099,154384747,	154359074,154359501,154361125,154363306,154363675,154363923,154364126,154364905,154365306,154365491,154366724,154367132,154370399,154372669,154373131,154374294,154374760,154375006,154377034,154380840,154381270,154383246,154385093,	0	Plch2	cmpl	cmpl	-1,1,0,1,1,0,1,1,1,2,0,0,0,0,2,1,1,0,0,2,1,1,0,
WT	76	NM_001003909	chr5	-	3689998	3803124	3692755	3772704	20	3689998,3693771,3694778,3700355,3701804,3702891,3704525,3704787,3706188,3713107,3722545,3727488,3729634,3732539,3733975,3747020,3755593,3769428,3772516,3802596,	3693496,3693905,3694875,3700407,3701983,3703037,3704592,3704874,3706323,3713238,3722634,3727655,3729779,3732628,3734184,3747138,3755776,3769729,3772787,3803124,	0	Ankib1	cmpl	cmpl	0,1,0,2,0,1,0,0,0,1,2,0,2,0,1,0,0,2,0,-1,
WT	76	NM_001289528	chr5	-	3689998	3803124	3692755	3734152	19	3689998,3693771,3694778,3700355,3701804,3702891,3704525,3704787,3706188,3713107,3722545,3727488,3729634,3732539,3733975,3755593,3769428,3772516,3802596,	3693496,3693905,3694875,3700407,3701983,3703037,3704592,3704874,3706323,3713238,3722634,3727655,3729779,3732628,3734184,3755776,3769729,3772787,3803124,	0	Ankib1	cmpl	cmpl	0,1,0,2,0,1,0,0,0,1,2,0,2,0,0,-1,-1,-1,-1,
WT	76	NM_001289527	chr5	-	3689998	3803124	3692755	3772704	20	3689998,3693771,3694778,3700355,3701804,3702891,3704525,3704787,3706188,3713107,3722545,3727488,3729634,3732539,3733975,3747020,3755593,3769428,3772516,3802596,	3693496,3693905,3694893,3700407,3701983,3703037,3704592,3704874,3706323,3713238,3722634,3727655,3729779,3732628,3734184,3747138,3755776,3769729,3772787,3803124,	0	Ankib1	cmpl	cmpl	0,1,0,2,0,1,0,0,0,1,2,0,2,0,1,0,0,2,0,-1,
WT	614	NM_030675	chr5	+	3803164	3844515	3806466	3840942	17	3803164,3806464,3807298,3809635,3811255,3812331,3812741,3813050,3818526,3819309,3822086,3823633,3830605,3831495,3832019,3836777,3840873,	3803483,3806568,3807458,3809728,3811385,3812575,3812857,3813194,3818683,3819417,3822243,3823785,3830772,3831583,3832226,3836894,3844515,	0	Krit1	cmpl	cmpl	-1,0,0,1,1,2,0,2,2,0,0,1,0,2,0,0,0,
WT	614	NM_001170552	chr5	+	3803164	3844515	3806466	3840942	16	3803164,3806418,3807298,3809635,3811255,3812331,3812741,3813050,3818526,3819309,3822086,3823633,3830605,3831495,3832019,3840873,	3803483,3806568,3807458,3809728,3811385,3812575,3812857,3813194,3818683,3819417,3822243,3823785,3830772,3831583,3832226,3844515,	0	Krit1	cmpl	cmpl	-1,0,0,1,1,2,0,2,2,0,0,1,0,2,0,0,
WT	614	NR_033173	chr5	+	3803180	3844515	3844515	3844515	18	3803180,3806464,3807298,3809635,3811255,3812331,3812741,3813050,3813271,3818526,3819309,3822086,3823633,3830605,3831495,3832019,3836777,3840873,	3803598,3806568,3807458,3809728,3811385,3812575,3812857,3813194,3813419,3818683,3819417,3822243,3823785,3830772,3831583,3832226,3836894,3844515,	0	Krit1	unk	unk	-1,-1,-1,-1,-1,-1,-1,-1,-1,-1,-1,-1,-1,-1,-1,-1,-1,-1,
WT	762	NM_178403	chr5	-	23245982	23289529	23247657	23284285	16	23245982,23248161,23249234,23252243,23253611,23254500,23255622,23258079,23260275,23266039,23268180,23274585,23281486,23281701,23283890,23289329,	23247794,23248253,23249364,23252345,23253738,23254661,23255684,23258205,23260404,23266117,23268292,23274730,23281588,23281786,23284317,23289529,	0	Pus7	cmpl	cmpl	1,2,1,1,0,1,2,2,2,2,1,0,0,2,0,-1,
WT	762	NM_001289781	chr5	-	23245982	23285481	23247657	23284285	16	23245982,23248161,23249234,23252243,23253611,23254500,23255622,23258079,23260275,23266039,23268180,23274585,23281486,23281701,23283890,23284930,	23247794,23248253,23249364,23252345,23253738,23254661,23255684,23258205,23260404,23266117,23268292,23274730,23281588,23281786,23284317,23285481,	0	Pus7	cmpl	cmpl	1,2,1,1,0,1,2,2,2,2,1,0,0,2,0,-1,
WT	762	NM_001289780	chr5	-	23245982	23289529	23247657	23284285	17	23245982,23248161,23249234,23252243,23253611,23254500,23255622,23258079,23260275,23266039,23268180,23269151,23274585,23281486,23281701,23283890,23289329,	23247794,23248253,23249364,23252345,23253738,23254661,23255684,23258205,23260404,23266117,23268292,23269169,23274730,23281588,23281786,23284317,23289529,	0	Pus7	cmpl	cmpl	1,2,1,1,0,1,2,2,2,2,1,1,0,0,2,0,-1,
WT	762	NM_177323	chr5	+	23293561	23326187	23293658	23325398	15	23293561,23294107,23300120,23306412,23311127,23311388,23312856,23315601,23315786,23316714,23317527,23321469,23322556,23322852,23325205,	23293700,23294153,23300305,23306654,23311301,23311538,23313013,23315712,23316012,23316852,23317727,23321684,23322737,23322971,23326187,	0	Rint1	cmpl	cmpl	0,0,1,0,2,2,2,0,0,1,1,0,2,0,2,
WT	96	NM_145401	chr5	-	24368552	24606460	24369673	24605942	16	24368552,24371896,24374948,24376872,24377311,24379701,24380978,24382806,24384522,24386501,24394899,24414140,24453241,24527609,24534282,24605828,	24369705,24371990,24375095,24376910,24377477,24379828,24381033,24382852,24384581,24386583,24395003,24414210,24453456,24527889,24534354,24606460,	0	Prkag2	cmpl	cmpl	1,0,0,1,0,2,1,0,1,0,1,0,1,0,0,0,
WT	772	NR_027851	chr5	+	24606792	24608825	24608825	24608825	1	24606792,	24608825,	0	2900005J15Rik	unk	unk	-1,
WT	824	NM_021447	chr5	+	31418984	31439999	31419282	31439866	9	31418984,31433414,31434360,31436422,31438415,31439125,31439260,31439493,31439849,	31419450,31433587,31434532,31436518,31438649,31439148,31439385,31439586,31439999,	0	Trim54	cmpl	cmpl	0,0,2,0,0,0,2,1,1,
WT	824	NM_021290	chr5	-	31440361	31441268	31440524	31440893	2	31440361,31441169,	31440906,31441268,	0	Ucn	cmpl	cmpl	0,-1,
WT	824	NM_001294324	chr5	-	31443035	31456553	31444153	31456110	8	31443035,31447072,31447618,31447867,31448056,31448345,31456040,31456463,	31444223,31447125,31447651,31447963,31448149,31448461,31456115,31456553,	0	Mpv17	cmpl	cmpl	2,0,0,0,0,1,0,-1,
WT	824	NM_001294322	chr5	-	31443035	31456624	31444153	31456110	7	31443035,31447072,31447867,31448056,31448345,31456040,31456563,	31444223,31447125,31447963,31448149,31448461,31456115,31456624,	0	Mpv17	cmpl	cmpl	2,0,0,0,1,0,-1,
WT	824	NM_008622	chr5	-	31443035	31456624	31444153	31456110	8	31443035,31447072,31447618,31447867,31448056,31448345,31456040,31456563,	31444223,31447125,31447651,31447963,31448149,31448461,31456115,31456624,	0	Mpv17	cmpl	cmpl	2,0,0,0,0,1,0,-1,
WT	825	NM_027901	chr5	-	31458378	31482517	31459921	31476845	19	31458378,31460515,31460715,31461433,31461806,31462072,31462320,31468258,31468733,31470068,31470361,31470623,31471423,31472208,31472552,31475154,31476140,31476604,31482256,	31460140,31460623,31460868,31461562,31461894,31462234,31462465,31468388,31468759,31470177,31470473,31470851,31471522,31472286,31472647,31475434,31476462,31476868,31482517,	0	Gtf3c2	cmpl	cmpl	0,0,0,0,2,2,1,0,1,0,2,2,2,2,0,2,1,0,-1,
WT	105	NM_001289804	chr5	-	34349827	34512175	34350077	34492504	25	34349827,34351488,34352235,34356150,34356891,34375394,34419745,34421564,34422550,34446546,34447824,34449735,34450962,34451999,34455957,34456727,34458008,34459457,34461534,34465254,34471751,34475759,34492365,34511043,34512038,	34350158,34351550,34352303,34356229,34357002,34375477,34419860,34421642,34422608,34446612,34447878,34449792,34451058,34452083,34456022,34456788,34458077,34459615,34461647,34465445,34472252,34475839,34492510,34511092,34512175,	0	Poln	cmpl	cmpl	0,1,2,1,1,2,1,1,0,0,0,0,0,0,1,0,0,1,2,0,0,1,0,-1,-1,
WT	105	NM_001289803	chr5	-	34349827	34512175	34350077	34492504	24	34349827,34351488,34352235,34356150,34356891,34366954,34375394,34419745,34421564,34422550,34446546,34449735,34450962,34451999,34455957,34456727,34458008,34459457,34461534,34465254,34471751,34475759,34492365,34512038,	34350158,34351550,34352303,34356229,34357002,34367086,34375477,34419860,34421642,34422608,34446612,34449792,34451058,34452083,34456022,34456788,34458077,34459615,34461647,34465445,34472252,34475839,34492510,34512175,	0	Poln	cmpl	cmpl	0,1,2,1,1,1,2,1,1,0,0,0,0,0,1,0,0,1,2,0,0,1,0,-1,
WT	105	NM_181857	chr5	-	34349827	34512175	34350077	34492504	25	34349827,34351488,34352235,34356150,34356891,34366954,34375394,34419745,34421564,34422550,34446546,34447824,34449735,34450962,34451999,34455957,34456727,34458008,34459457,34461534,34465254,34471751,34475759,34492365,34512038,	34350158,34351550,34352303,34356229,34357002,34367086,34375477,34419860,34421642,34422608,34446612,34447878,34449792,34451058,34452083,34456022,34456788,34458077,34459615,34461647,34465445,34472252,34475839,34492510,34512175,	0	Poln	cmpl	cmpl	0,1,2,1,1,1,2,1,1,0,0,0,0,0,0,1,0,0,1,2,0,0,1,0,-1,
WT	848	NM_146159	chr5	-	34496547	34512073	34496620	34510962	5	34496547,34506171,34508564,34510053,34512038,	34496755,34506400,34509004,34511092,34512073,	0	Haus3	cmpl	cmpl	0,2,0,0,-1,
WT	848	NM_010753	chr5	-	34519228	34530359	34519640	34530222	6	34519228,34520246,34521458,34526962,34529977,34530158,	34519798,34520409,34521573,34526992,34530077,34530359,	0	Mxd4	cmpl	cmpl	1,0,2,2,1,0,
WT	13	NM_001015039	chr5	-	34537542	34630973	34538617	34630786	13	34537542,34539225,34540130,34541427,34542241,34559209,34567600,34574802,34575953,34576933,34578651,34585821,34630747,	34538749,34539329,34540235,34541544,34542393,34560514,34567702,34574892,34576043,34577136,34578789,34585962,34630973,	0	Zfyve28	cmpl	cmpl	0,1,1,1,2,2,2,2,2,0,0,0,0,
WT	1103	NM_001033415	chr5	+	67999121	68005226	67999646	68002714	2	67999121,68002274,	67999923,68005226,	0	Shisa3	cmpl	cmpl	0,1,
WT	17	NM_009727	chr5	-	68009377	68238670	68013837	68238449	36	68009377,68015248,68021929,68022725,68038931,68039763,68042826,68047144,68051108,68051332,68058559,68058762,68073996,68094218,68097144,68121030,68123407,68129651,68136818,68138516,68140289,68142251,68152352,68153754,68156102,68158258,68160290,68165961,68167367,68172226,68177864,68196895,68203326,68204330,68205847,68238400,	68013935,68015340,68022022,68022814,68039039,68039820,68042888,68047223,68051231,68051407,68058670,68058946,68074169,68094283,68097283,68121170,68123492,68129721,68136868,68138599,68140395,68142324,68152441,68153832,68156230,68158424,68160402,68166089,68167437,68172300,68177905,68196941,68203425,68204430,68205962,68238670,	0	Atp8a1	cmpl	cmpl	1,2,2,0,0,0,1,0,0,0,0,2,0,1,0,1,0,2,0,1,0,2,0,0,1,0,2,0,2,0,1,0,0,2,1,0,
WT	17	NM_001038999	chr5	-	68009377	68238670	68013837	68238449	37	68009377,68015248,68021929,68022725,68038931,68039763,68042826,68047144,68051108,68051332,68058559,68058762,68073996,68094218,68097144,68121030,68123407,68129651,68136818,68138516,68140289,68142251,68147888,68152352,68153754,68156102,68158258,68160290,68165961,68167367,68170198,68177864,68196895,68203326,68204330,68205847,68238400,	68013935,68015340,68022022,68022814,68039039,68039820,68042888,68047223,68051231,68051407,68058670,68058946,68074169,68094283,68097283,68121170,68123492,68129721,68136868,68138599,68140395,68142324,68147933,68152441,68153832,68156230,68158424,68160402,68166089,68167437,68170272,68177905,68196941,68203425,68204430,68205962,68238670,	0	Atp8a1	cmpl	cmpl	1,2,2,0,0,0,1,0,0,0,0,2,0,1,0,1,0,2,0,1,0,2,2,0,0,1,0,2,0,2,0,1,0,0,2,1,0,
WT	17	NM_001284345	chr5	-	68009377	68238670	68013837	68238449	37	68009377,68015248,68021929,68022725,68038931,68039763,68042826,68047144,68051108,68051332,68058559,68058762,68073996,68094218,68097144,68121030,68123407,68129651,68136818,68138516,68140289,68142251,68147888,68152352,68153754,68156102,68158258,68160290,68165961,68167367,68172226,68177864,68196895,68203326,68204330,68205847,68238400,	68013935,68015340,68022022,68022814,68039039,68039820,68042888,68047223,68051231,68051407,68058670,68058946,68074169,68094283,68097283,68121170,68123492,68129721,68136868,68138599,68140395,68142324,68147933,68152441,68153832,68156230,68158424,68160402,68166089,68167437,68172300,68177905,68196941,68203425,68204430,68205962,68238670,	0	Atp8a1	cmpl	cmpl	1,2,2,0,0,0,1,0,0,0,0,2,0,1,0,1,0,2,0,1,0,2,2,0,0,1,0,2,0,2,0,1,0,0,2,1,0,
WT	1172	NM_001289771	chr5	+	76958335	76999323	76961789	76998795	18	76958335,76961779,76964578,76966722,76971075,76972479,76972902,76974278,76978476,76983124,76988028,76988742,76989354,76990316,76992254,76995981,76996991,76998642,	76958487,76961913,76964709,76966882,76971263,76972707,76973035,76974388,76978626,76983230,76988192,76988850,76989431,76990545,76992438,76996181,76997186,76999323,	0	Exoc1	cmpl	cmpl	-1,0,1,0,1,0,0,1,0,0,1,0,0,2,0,1,0,0,
WT	1172	NM_001289770	chr5	+	76958335	76999323	76961789	76998795	19	76958335,76961779,76964578,76966722,76971075,76972479,76972902,76974278,76978476,76983124,76986843,76988028,76988742,76989354,76990316,76992254,76995981,76996991,76998642,	76958487,76961913,76964709,76966882,76971263,76972707,76973035,76974388,76978626,76983230,76986888,76988192,76988850,76989431,76990545,76992438,76996181,76997186,76999323,	0	Exoc1	cmpl	cmpl	-1,0,1,0,1,0,0,1,0,0,1,1,0,0,2,0,1,0,0,
WT	1172	NM_027270	chr5	+	76958335	76999323	76961789	76998795	20	76958335,76961779,76964578,76966722,76969771,76971075,76972479,76972902,76974278,76978476,76983124,76986843,76988028,76988742,76989354,76990316,76992254,76995981,76996991,76998642,	76958487,76961913,76964709,76966882,76969792,76971263,76972707,76973035,76974388,76978626,76983230,76986888,76988192,76988850,76989431,76990545,76992438,76996181,76997186,76999323,	0	Exoc1	cmpl	cmpl	-1,0,1,0,1,1,0,0,1,0,0,1,1,0,0,2,0,1,0,0,
WT	146	NM_199032	chr5	+	77020738	77075491	77020783	77070009	25	77020738,77022216,77023047,77024417,77026381,77030411,77032161,77035746,77038655,77040674,77044662,77045827,77050308,77053651,77059689,77059877,77060449,77061183,77062697,77063176,77065886,77067088,77067946,77069906,77073656,	77020896,77022407,77023215,77024559,77026466,77030540,77032377,77035812,77038794,77040898,77044815,77045980,77050386,77053803,77059805,77060032,77060505,77061352,77062808,77063362,77066096,77067291,77068051,77070020,77075491,	0	Cep135	cmpl	cmpl	0,2,1,1,2,0,0,0,0,1,0,0,0,0,2,1,0,2,0,0,0,0,2,2,-1,
WT	1251	NM_153598	chr5	-	87318794	87335962	87320226	87335945	6	87318794,87321767,87322757,87330178,87333281,87335215,	87320506,87321987,87322845,87330310,87333430,87335962,	0	Ugt2b34	cmpl	cmpl	2,1,0,0,1,0,
WT	1251	NM_152811	chr5	-	87345663	87355528	87346613	87355523	6	87345663,87348274,87348629,87350900,87353572,87354799,	87346890,87348494,87348717,87351032,87353721,87355528,	0	Ugt2b1	cmpl	cmpl	2,1,0,0,1,0,
WT	1256	NM_016771	chr5	-	87983674	87998031	87984961	87995208	8	87983674,87985878,87987512,87988785,87992894,87993734,87995060,87997821,	87985074,87986059,87987607,87988912,87992992,87993860,87995217,87998031,	0	Sult1d1	cmpl	cmpl	1,0,1,0,1,1,0,-1,
WT	1256	NM_023135	chr5	-	88004992	88020636	88005233	88019245	8	88004992,88007503,88008852,88010942,88015738,88016568,88019097,88020518,	88005346,88007684,88008947,88011069,88015836,88016694,88019258,88020636,	0	Sult1e1	cmpl	cmpl	1,0,1,0,1,1,0,-1,
WT	1256	NR_039550	chr5	-	88024926	88025018	88025018	88025018	1	88024926,	88025018,	0	Mir3969	unk	unk	-1,
WT	165	NM_175473	chr5	+	96802973	97213747	96803831	97210790	74	96802973,96815087,96957519,96963877,96972251,96973968,96981741,96983803,96984184,96988900,96997011,96998451,96999999,97001929,97017097,97025801,97027907,97029643,97043793,97047377,97065076,97065750,97071506,97074096,97074846,97076516,97079439,97083258,97086164,97096416,97102530,97106285,97111302,97113374,97115729,97120359,97121555,97123918,97129174,97129518,97131159,97136323,97137640,97138883,971…	96803904,96815119,96957627,96963970,96972411,96974102,96981825,96983905,96984376,96988990,96997047,96998599,97000143,97002064,97017241,97025942,97028048,97029820,97043934,97047521,97065229,97065897,97071653,97074237,97074987,97076657,97079710,97083343,97086491,97096570,97102718,97106402,97111417,97113512,97115762,97120491,97121681,97124166,97129323,97129681,97131295,97136514,97137794,97139147,971…	0	Fras1	cmpl	cmpl	0,1,0,0,0,1,0,0,0,0,0,0,1,1,1,1,1,1,1,1,1,1,1,1,1,1,1,2,0,0,1,0,0,1,1,1,1,1,0,2,0,1,0,1,1,1,1,1,0,0,0,0,1,2,0,1,1,0,1,0,1,1,0,0,2,1,0,1,1,2,2,1,0,0,
WT	1415	NM_172883	chr5	-	108870072	108877910	108871002	108877883	10	108870072,108872042,108872457,108872873,108873489,108873690,108874224,108874469,108874954,108877736,	108871280,108872152,108872615,108873026,108873606,108873828,108874301,108874683,108875113,108877910,	0	Mfsd7a	cmpl	cmpl	1,2,0,0,0,0,1,0,0,0,
WT	176	NM_172716	chr5	+	108890350	108932118	108902816	108929423	11	108890350,108901090,108901395,108902807,108904128,108907321,108915158,108916854,108924852,108928645,108929375,	108890470,108901130,108901536,108902925,108904225,108907377,108915266,108916943,108924990,108928726,108932118,	0	Pcgf3	cmpl	cmpl	-1,-1,-1,0,1,2,1,1,0,0,0,
WT	192	NM_001253904	chr5	-	125497522	125659584	125498536	125590328	48	125497522,125499180,125500188,125503240,125503870,125504502,125505378,125505787,125506021,125507171,125508981,125509251,125509489,125510341,125511055,125512384,125513695,125514353,125514725,125516345,125517190,125517431,125517643,125518230,125519258,125522165,125523114,125528309,125529711,125531280,125536102,125546209,125548145,125549301,125559377,125561499,125565250,125567210,125568163,125572023…	125498718,125499360,125500416,125503294,125504016,125504652,125505572,125505933,125506174,125507587,125509168,125509383,125509639,125510596,125511277,125512739,125513991,125514434,125514866,125516496,125517288,125517536,125517749,125518367,125519423,125522334,125523235,125528904,125529765,125531428,125536245,125546272,125548318,125549447,125559476,125561554,125565429,125567304,125568336,125572090…	0	Ncor2	cmpl	cmpl	1,1,1,1,2,2,0,1,1,2,1,1,1,1,1,0,1,1,1,0,1,1,0,1,1,0,2,1,1,0,1,1,2,0,0,2,0,2,0,2,0,0,0,0,-1,-1,-1,-1,
WT	192	NM_001253905	chr5	-	125497522	125659584	125498536	125605244	43	125497522,125499180,125500188,125503240,125503870,125504502,125505378,125505787,125506021,125507171,125508981,125509251,125509489,125510341,125511055,125512384,125513695,125514353,125514725,125516345,125517190,125517643,125518230,125519258,125522165,125523114,125528309,125529711,125531280,125536102,125546209,125548145,125549301,125559377,125561499,125565250,125567210,125568163,125572023,125578316…	125498718,125499360,125500416,125503294,125504016,125504652,125505572,125505933,125506174,125507587,125509168,125509383,125509639,125510596,125511277,125512739,125513991,125514434,125514866,125516496,125517288,125517749,125518367,125519423,125522334,125523235,125528904,125529765,125531428,125536245,125546272,125548318,125549447,125559476,125561554,125565429,125567304,125568336,125572090,125578369…	0	Ncor2	cmpl	cmpl	1,1,1,1,2,2,0,1,1,2,1,1,1,1,1,0,1,1,1,0,1,0,1,1,0,2,1,1,0,1,1,2,0,0,2,0,2,0,2,0,0,-1,-1,
WT	192	NM_011424	chr5	-	125497522	125659584	125498536	125605244	47	125497522,125499180,125500188,125503240,125503870,125504502,125505378,125505787,125506021,125507171,125508990,125509251,125509489,125510341,125511055,125512384,125513695,125514353,125514725,125516345,125517190,125517643,125518230,125519258,125522165,125523114,125528309,125529711,125531280,125536102,125546209,125548145,125549301,125559377,125561499,125565250,125567210,125568163,125572023,125578316…	125498718,125499360,125500416,125503294,125504016,125504652,125505572,125505933,125506174,125507587,125509168,125509383,125509639,125510596,125511277,125512739,125513991,125514434,125514866,125516496,125517288,125517746,125518367,125519423,125522334,125523235,125528904,125529765,125531428,125536245,125546272,125548318,125549447,125559476,125561554,125565429,125567304,125568336,125572090,125578369…	0	Ncor2	cmpl	cmpl	1,1,1,1,2,2,0,1,1,2,1,1,1,1,1,0,1,1,1,0,1,0,1,1,0,2,1,1,0,1,1,2,0,0,2,0,2,0,2,0,0,0,0,2,0,0,-1,
WT	1580	NM_007761	chr5	+	130505175	130536653	130505269	130535724	6	130505175,130510781,130513689,130518075,130524795,130535574,	130505277,130510818,130513788,130518170,130524853,130536653,	0	Crcp	cmpl	cmpl	0,2,0,0,2,0,
WT	1581	NM_013837	chr5	+	130549195	130611603	130577560	130610346	6	130549195,130577459,130590337,130605377,130610328,130611077,	130549304,130578405,130590536,130605428,130610368,130611603,	0	Tpst1	cmpl	cmpl	-1,0,2,0,0,-1,
WT	1581	NM_001130476	chr5	+	130555239	130611603	130577560	130610346	6	130555239,130577459,130590337,130605377,130610328,130611077,	130555531,130578405,130590536,130605428,130610368,130611603,	0	Tpst1	cmpl	cmpl	-1,0,2,0,0,-1,
WT	198	NM_145218	chr5	-	131350820	131783392	131352297	131782470	11	131350820,131353530,131371337,131376433,131382447,131439864,131557407,131561766,131587558,131626755,131782232,	131352426,131353698,131371433,131376571,131382633,131439982,131557605,131561941,131587725,131626939,131783392,	0	Wbscr17	cmpl	cmpl	0,0,0,0,0,2,2,1,2,1,0,
WT	1635	NM_009599	chr5	+	137729481	137735694	137731261	137735466	5	137729481,137731239,137732706,137734395,137735344,	137729595,137732329,137733191,137734565,137735694,	0	Ache	cmpl	cmpl	-1,0,0,2,1,
WT	1635	NM_001290010	chr5	+	137729481	137735694	137731261	137735466	5	137729481,137731236,137732706,137734395,137735344,	137729595,137732329,137733191,137734565,137735694,	0	Ache	cmpl	cmpl	-1,0,0,2,1,
WT	1635	NR_106196	chr5	+	137735007	137735104	137735104	137735104	1	137735007,	137735104,	0	Mir8116	unk	unk	-1,
WT	1635	NM_027356	chr5	+	137735896	137736892	137736017	137736671	1	137735896,	137736892,	0	Ufsp1	cmpl	cmpl	0,
WT	1635	NM_031405	chr5	-	137736931	137748902	137737058	137748395	20	137736931,137737214,137737445,137737694,137738002,137738306,137738567,137739026,137739455,137739618,137739953,137740785,137740981,137741194,137741471,137743353,137743754,137744139,137748273,137748651,	137737134,137737341,137737547,137737851,137738196,137738460,137738741,137739215,137739534,137739680,137740111,137740900,137741080,137741379,137741641,137743542,137743901,137744268,137748413,137748902,	0	Srrt	cmpl	cmpl	2,1,1,0,1,0,0,0,2,0,1,0,0,1,2,2,2,2,0,-1,
WT	1635	NM_001109909	chr5	-	137736931	137748902	137737058	137748395	20	137736931,137737214,137737445,137737694,137738002,137738306,137738567,137739026,137739455,137739618,137739953,137740785,137740981,137741194,137741471,137743353,137743754,137744139,137748273,137748651,	137737134,137737320,137737547,137737851,137738196,137738460,137738741,137739215,137739534,137739680,137740111,137740900,137741080,137741379,137741641,137743542,137743901,137744268,137748413,137748902,	0	Srrt	cmpl	cmpl	2,1,1,0,1,0,0,0,2,0,1,0,0,1,2,2,2,2,0,-1,
WT	1635	NM_001109910	chr5	-	137736931	137748902	137737058	137748395	20	137736931,137737214,137737445,137737694,137738002,137738306,137738567,137739026,137739455,137739618,137739953,137740785,137740981,137741194,137741471,137743353,137743754,137744139,137748273,137748651,	137737134,137737320,137737535,137737851,137738196,137738460,137738741,137739215,137739534,137739680,137740111,137740900,137741080,137741379,137741641,137743542,137743901,137744268,137748413,137748902,	0	Srrt	cmpl	cmpl	2,1,1,0,1,0,0,0,2,0,1,0,0,1,2,2,2,2,0,-1,
WT	1635	NR_106003	chr5	-	137737851	137737916	137737916	137737916	1	137737851,	137737916,	0	Mir7036	unk	unk	-1,
WT	1635	NM_011639	chr5	-	137751126	137755469	137751270	137755296	9	137751126,137751512,137751880,137753101,137753367,137753933,137754578,137754808,137755187,	137751402,137751633,137752059,137753271,137753461,137754317,137754704,137754936,137755469,	0	Trip6	cmpl	cmpl	0,2,0,1,0,0,0,1,0,
WT	204	NM_031406	chr5	-	137755785	137774810	137756178	137773864	14	137755785,137762621,137763623,137763943,137764274,137766550,137766744,137768598,137768824,137769664,137772170,137773353,137773683,137774675,	137757065,137762768,137763798,137764136,137764399,137766633,137766902,137768710,137768932,137769973,137772302,137773488,137773906,137774810,	0	Slc12a9	cmpl	cmpl	1,1,0,2,0,1,2,1,1,1,1,1,0,-1,
WT	1698	NM_178576	chr5	+	145928081	145942910	145928225	145942073	7	145928081,145931383,145934175,145936979,145938098,145939704,145942004,	145928328,145931434,145934328,145937073,145938171,145939797,145942910,	0	Cpsf4	cmpl	cmpl	0,1,1,1,2,0,0,
WT	1698	NM_001291249	chr5	+	145928081	145942910	145928225	145942073	8	145928081,145931383,145934175,145936425,145936979,145938098,145939704,145942004,	145928328,145931434,145934328,145936521,145937073,145938171,145939797,145942910,	0	Cpsf4	cmpl	cmpl	0,1,1,1,1,2,0,0,
WT	1698	NM_001291248	chr5	+	145928081	145942910	145928225	145942073	8	145928081,145931383,145934175,145936425,145936979,145938098,145939701,145942004,	145928328,145931434,145934328,145936521,145937073,145938171,145939797,145942910,	0	Cpsf4	cmpl	cmpl	0,1,1,1,1,2,0,0,
WT	1698	NM_020582	chr5	-	145944574	145952461	145944707	145952384	4	145944574,145945400,145947994,145952371,	145944736,145945517,145948102,145952461,	0	Atp5j2	cmpl	cmpl	1,1,1,0,
WT	1698	NM_023322	chr5	-	145955814	145962751	145956022	145962544	3	145955814,145959545,145962148,	145957068,145959669,145962751,	0	Zkscan14	cmpl	cmpl	1,0,0,
WT	1698	NM_016683	chr5	+	145965427	145982619	145966163	145982018	6	145965427,145968444,145972614,145973373,145979155,145980921,	145966577,145968577,145972697,145973509,145979752,145982619,	0	Zkscan5	cmpl	cmpl	0,0,1,0,1,1,
WT	1698	NM_001167944	chr5	+	145965427	145982619	145966163	145982018	4	145965427,145968444,145979155,145980921,	145966577,145968577,145979752,145982619,	0	Zkscan5	cmpl	cmpl	0,0,1,1,
WT	212	NM_007818	chr5	-	146666182	146691430	146666642	146691352	13	146666182,146670296,146671887,146673922,146676500,146677459,146680111,146680531,146680699,146685007,146686997,146689213,146691281,	146666738,146670459,146672114,146674083,146676570,146677587,146680260,146680620,146680813,146685107,146687050,146689307,146691430,	0	Cyp3a11	cmpl	cmpl	0,2,0,1,0,1,2,0,0,2,0,2,0,
WT	216	NM_001289566	chr5	+	150821249	150884761	150821442	150883779	17	150821249,150837964,150840781,150845641,150846624,150851348,150852154,150854092,150855415,150858485,150862454,150862635,150866252,150868794,150869674,150872754,150883519,	150821485,150838111,150840859,150845747,150846696,150851420,150852226,150854206,150855487,150858557,150862526,150862707,150866324,150869024,150870085,150872973,150884761,	0	Rxfp2	cmpl	cmpl	0,1,1,1,2,2,2,2,2,2,2,2,2,2,1,1,1,
WT	216	NM_001289564	chr5	+	150821249	150884761	150821442	150883779	17	150821249,150837964,150840781,150845641,150846624,150851348,150852154,150854134,150855415,150858485,150862454,150862635,150866252,150868794,150869674,150872754,150883519,	150821485,150838111,150840859,150845747,150846696,150851420,150852226,150854206,150855487,150858557,150862526,150862707,150866324,150869024,150870085,150872973,150884761,	0	Rxfp2	cmpl	cmpl	0,1,1,1,2,2,2,2,2,2,2,2,2,2,1,1,1,
WT	216	NM_080468	chr5	+	150821249	150884761	150821442	150883779	18	150821249,150837964,150840781,150845641,150846624,150851348,150852154,150854134,150855415,150858485,150859365,150862454,150862635,150866252,150868794,150869674,150872754,150883519,	150821485,150838111,150840859,150845747,150846696,150851420,150852226,150854206,150855487,150858557,150859437,150862526,150862707,150866324,150869024,150870085,150872973,150884761,	0	Rxfp2	cmpl	cmpl	0,1,1,1,2,2,2,2,2,2,2,2,2,2,2,1,1,1,
WT	87	NM_053242	chr6	+	14851348	15391977	15146960	15388021	19	14851348,14938322,15034481,15146950,15236680,15326688,15327887,15329652,15344639,15346738,15353816,15355558,15359740,15361025,15361241,15363800,15365034,15365869,15387876,	14851761,14938464,15034575,15147128,15236770,15326826,15328088,15329827,15344853,15346843,15353904,15355642,15359942,15361102,15361343,15363922,15365104,15366033,15391977,	0	Foxp2	cmpl	cmpl	-1,-1,-1,0,0,0,0,0,1,2,2,0,0,1,0,0,2,0,2,
WT	87	NM_212435	chr6	+	15135505	15391977	15146960	15388021	17	15135505,15146950,15236680,15326688,15327887,15329652,15344639,15346738,15353816,15355558,15359740,15361025,15361241,15363800,15365034,15365869,15387876,	15135817,15147128,15236770,15326826,15328088,15329827,15344853,15346843,15353904,15355642,15359942,15361102,15361343,15363922,15365104,15366033,15391977,	0	Foxp2	cmpl	cmpl	-1,0,0,0,0,0,1,2,2,0,0,1,0,0,2,0,2,
WT	87	NM_001286607	chr6	+	15135505	15391977	15146960	15388021	17	15135505,15146950,15236680,15326688,15327950,15329652,15344639,15346738,15353816,15355558,15359740,15361025,15361241,15363800,15365034,15365869,15387876,	15135817,15147128,15236770,15326826,15328088,15329827,15344853,15346843,15353904,15355642,15359942,15361102,15361343,15363922,15365104,15366033,15391977,	0	Foxp2	cmpl	cmpl	-1,0,0,0,0,0,1,2,2,0,0,1,0,0,2,0,2,
WT	87	NM_053242	chr6	+	14851348	15391977	15146960	15388021	19	14851348,14938322,15034481,15146950,15236680,15326688,15327887,15329652,15344639,15346738,15353816,15355558,15359740,15361025,15361241,15363800,15365034,15365869,15387876,	14851761,14938464,15034575,15147128,15236770,15326826,15328088,15329827,15344853,15346843,15353904,15355642,15359942,15361102,15361343,15363922,15365104,15366033,15391977,	0	Foxp2	cmpl	cmpl	-1,-1,-1,0,0,0,0,0,1,2,2,0,0,1,0,0,2,0,2,
WT	87	NM_212435	chr6	+	15135505	15391977	15146960	15388021	17	15135505,15146950,15236680,15326688,15327887,15329652,15344639,15346738,15353816,15355558,15359740,15361025,15361241,15363800,15365034,15365869,15387876,	15135817,15147128,15236770,15326826,15328088,15329827,15344853,15346843,15353904,15355642,15359942,15361102,15361343,15363922,15365104,15366033,15391977,	0	Foxp2	cmpl	cmpl	-1,0,0,0,0,0,1,2,2,0,0,1,0,0,2,0,2,
WT	87	NM_001286607	chr6	+	15135505	15391977	15146960	15388021	17	15135505,15146950,15236680,15326688,15327950,15329652,15344639,15346738,15353816,15355558,15359740,15361025,15361241,15363800,15365034,15365869,15387876,	15135817,15147128,15236770,15326826,15328088,15329827,15344853,15346843,15353904,15355642,15359942,15361102,15361343,15363922,15365104,15366033,15391977,	0	Foxp2	cmpl	cmpl	-1,0,0,0,0,0,1,2,2,0,0,1,0,0,2,0,2,
WT	906	NM_181275	chr6	+	42090934	42091894	42090934	42091894	1	42090934,	42091894,	0	Tas2r139	cmpl	cmpl	0,
WT	956	NM_146167	chr6	+	48668619	48674635	48673480	48674362	2	48668619,48673447,	48668700,48674635,	0	Gimap7	cmpl	cmpl	-1,0,
WT	956	NM_008376	chr6	+	48689045	48693794	48691373	48693357	3	48689045,48691318,48692497,	48689155,48691416,48693794,	0	Gimap1	cmpl	cmpl	-1,0,1,
WT	956	NM_175860	chr6	+	48689045	48693794	48691373	48693357	3	48689045,48691324,48692497,	48689155,48691416,48693794,	0	Gimap1	cmpl	cmpl	-1,0,1,
WT	956	NM_175035	chr6	+	48696195	48704199	48700458	48703423	3	48696195,48700452,48702539,	48696429,48700501,48704199,	0	Gimap5	cmpl	cmpl	-1,0,1,
WT	1007	NM_001003685	chr6	+	55326288	55338524	55326378	55338288	13	55326288,55328869,55329077,55329681,55330745,55331697,55333261,55333695,55334108,55334725,55335387,55336805,55338162,	55326435,55328972,55329185,55329779,55330843,55331830,55333415,55333756,55334178,55334817,55335517,55336847,55338524,	0	Ghrhr	cmpl	cmpl	0,0,1,1,0,2,0,1,2,0,2,0,0,
WT	1007	NR_046179	chr6	+	55346880	55362279	55362279	55362279	4	55346880,55355535,55357346,55359464,	55346967,55355709,55357421,55362279,	0	6430584L05Rik	unk	unk	-1,-1,-1,-1,
WT	126	NM_011153	chr6	+	55967508	55982682	55972377	55981550	5	55967508,55972312,55976014,55976444,55981470,	55967569,55972471,55976167,55976597,55982682,	0	Ppp1r17	cmpl	cmpl	-1,0,1,1,1,
WT	1220	NM_145571	chr6	+	83276032	83290943	83276247	83290247	6	83276032,83279860,83282447,83284069,83288274,83290169,	83276261,83280027,83282541,83284203,83288438,83290943,	0	Mob1a	cmpl	cmpl	0,2,1,2,1,0,
WT	1220	NM_175277	chr6	+	83299477	83308386	83299494	83308206	4	83299477,83301259,83303035,83308140,	83299548,83301383,83303124,83308386,	0	Bola3	cmpl	cmpl	0,0,1,0,
WT	152	NM_183138	chr6	-	83312367	83391672	83318035	83354773	11	83312367,83320376,83323187,83323776,83325743,83326759,83329865,83335978,83352660,83391210,83391543,	83319819,83320713,83323325,83323866,83325894,83326968,83329959,83336069,83354818,83391267,83391672,	0	Tet3	cmpl	cmpl	1,0,0,0,2,0,2,1,0,-1,-1,
WT	1275	NM_027406	chr6	+	90500841	90549165	90507218	90548936	23	90500841,90507195,90509235,90509819,90512612,90513358,90514339,90516632,90519466,90519786,90520777,90521860,90526621,90527778,90530469,90533166,90539330,90540731,90541794,90544476,90546861,90548179,90548880,	90500964,90507345,90509470,90509985,90512714,90513448,90514477,90516758,90519558,90519934,90520897,90521988,90526772,90527849,90530575,90533254,90539424,90540831,90541893,90544642,90546967,90548379,90549165,	0	Aldh1l1	cmpl	cmpl	-1,0,1,2,0,0,0,0,0,2,0,0,2,0,2,0,1,2,0,0,1,2,1,
WT	161	NM_001134461	chr6	-	92320885	92517360	92325939	92408612	8	92320885,92360750,92366729,92370136,92372324,92375573,92408468,92517297,	92326814,92361626,92366916,92370340,92372462,92375687,92408652,92517360,	0	Prickle2	cmpl	cmpl	1,1,0,0,0,0,0,-1,
WT	161	NM_001081146	chr6	-	92320885	92656178	92325939	92656139	9	92320885,92360750,92366729,92370136,92372324,92375573,92408468,92655339,92656097,	92326814,92361626,92366916,92370340,92372462,92375687,92408652,92655425,92656178,	0	Prickle2	cmpl	cmpl	1,1,0,0,0,0,2,0,0,
WT	1539	NM_009496	chr6	+	125165598	125172324	125165743	125170084	5	125165598,125168591,125168928,125169603,125170067,	125165745,125168718,125169087,125169655,125172324,	0	Vamp1	cmpl	cmpl	0,2,0,0,1,
WT	1539	NM_001080557	chr6	+	125165598	125172324	125165743	125169669	4	125165598,125168591,125168928,125169603,	125165745,125168718,125169087,125172324,	0	Vamp1	cmpl	cmpl	0,2,0,0,
WT	1540	NM_145391	chr6	-	125174229	125181878	125174683	125181615	7	125174229,125174881,125176508,125178080,125180162,125180572,125181551,	125174727,125174968,125176814,125178419,125180435,125180815,125181878,	0	Tapbpl	cmpl	cmpl	1,1,1,1,1,1,0,
WT	1540	NR_015604	chr6	+	125181293	125189952	125189952	125189952	2	125181293,125188678,	125181370,125189952,	0	E130112N10Rik	unk	unk	-1,-1,
WT	1540	NM_001033126	chr6	-	125182639	125187045	125183327	125186910	6	125182639,125183659,125184271,125184532,125186490,125186774,	125183449,125183779,125184334,125184712,125186622,125187045,	0	Cd27	cmpl	cmpl	1,1,1,1,1,0,
WT	1540	NM_001042564	chr6	-	125182639	125187045	125183327	125186910	4	125182639,125183659,125184271,125186774,	125183449,125183779,125184334,125187045,	0	Cd27	cmpl	cmpl	1,1,1,0,
WT	1540	NM_001286753	chr6	-	125182639	125187045	125183327	125186910	5	125182639,125183659,125184271,125186490,125186774,	125183449,125183779,125184334,125186622,125187045,	0	Cd27	cmpl	cmpl	1,1,1,1,0,
WT	1540	NR_106193	chr6	-	125184701	125184830	125184830	125184830	1	125184701,	125184830,	0	Mir8113	unk	unk	-1,
WT	1589	NM_199154	chr6	-	131609175	131610102	131609175	131610102	1	131609175,	131610102,	0	Tas2r107	cmpl	cmpl	0,
WT	1589	NM_207016	chr6	-	131627977	131628904	131627977	131628904	1	131627977,	131628904,	0	Tas2r106	cmpl	cmpl	0,
WT	1589	NM_207011	chr6	-	131634853	131635762	131634853	131635762	1	131634853,	131635762,	0	Tas2r104	cmpl	cmpl	0,
WT	1589	NM_020501	chr6	-	131636578	131637481	131636578	131637481	1	131636578,	131637481,	0	Tas2r105	cmpl	cmpl	0,
WT	1589	NM_207019	chr6	-	131639151	131640081	131639151	131640081	1	131639151,	131640081,	0	Tas2r114	cmpl	cmpl	0,
WT	1629	NM_026983	chr6	-	136855907	136870701	136855983	136870643	7	136855907,136856545,136857978,136860049,136868390,136870249,136870549,	136856028,136856743,136858104,136860166,136868528,136870350,136870701,	0	Erp27	cmpl	cmpl	0,0,0,0,0,1,0,
WT	1629	NM_001301309	chr6	-	136872180	136890420	136872647	136880793	5	136872180,136875192,136878132,136880780,136890333,	136872847,136875256,136878209,136880864,136890420,	0	Arhgdib	cmpl	cmpl	1,0,1,0,-1,
WT	1629	NM_001301308	chr6	-	136872180	136890277	136872647	136880793	5	136872180,136875192,136878132,136880780,136890171,	136872847,136875256,136878209,136880864,136890277,	0	Arhgdib	cmpl	cmpl	1,0,1,0,-1,
WT	1629	NM_007486	chr6	-	136872180	136890277	136872647	136882282	6	136872180,136875192,136878132,136880780,136882104,136890171,	136872847,136875256,136878209,136880864,136882294,136890277,	0	Arhgdib	cmpl	cmpl	1,0,1,1,0,-1,
WT	1629	NM_001301303	chr6	-	136872180	136888048	136872647	136882282	6	136872180,136875192,136878132,136880780,136882104,136887974,	136872847,136875256,136878209,136880864,136882294,136888048,	0	Arhgdib	cmpl	cmpl	1,0,1,1,0,-1,
WT	1629	NM_001301301	chr6	-	136872180	136890420	136872647	136882282	6	136872180,136875192,136878132,136880780,136882104,136890333,	136872847,136875256,136878209,136880864,136882294,136890420,	0	Arhgdib	cmpl	cmpl	1,0,1,1,0,-1,
WT	1629	NM_001301305	chr6	-	136872180	136890024	136872647	136882282	6	136872180,136875192,136878132,136880780,136882104,136889958,	136872847,136875256,136878209,136880864,136882294,136890024,	0	Arhgdib	cmpl	cmpl	1,0,1,1,0,-1,
WT	1629	NM_023898	chr6	+	136903043	136912004	136907781	136911790	4	136903043,136907746,136909685,136911713,	136903100,136907915,136909726,136912004,	0	Pde6h	cmpl	cmpl	-1,0,2,1,
WT	633	NM_177061	chr7	+	6392612	6393578	6392612	6393578	1	6392612,	6393578,	0	Olfr1344	cmpl	cmpl	0,
WT	633	NM_146915	chr7	+	6413221	6414166	6413221	6414166	1	6413221,	6414166,	0	Olfr1336	cmpl	cmpl	0,
WT	634	NM_146916	chr7	+	6426822	6427764	6426822	6427764	1	6426822,	6427764,	0	Olfr1346	cmpl	cmpl	0,
WT	634	NM_146914	chr7	-	6432926	6439524	6432926	6433865	2	6432926,6439419,	6433865,6439524,	0	Olfr5	cmpl	cmpl	0,-1,
WT	634	NM_146913	chr7	-	6453996	6454935	6453996	6454935	1	6453996,	6454935,	0	Olfr1348	cmpl	cmpl	0,
WT	634	NM_207136	chr7	-	6467184	6468138	6467184	6468138	1	6467184,	6468138,	0	Olfr1349	cmpl	cmpl	0,
WT	680	NM_134205	chr7	-	12515659	12516634	12515659	12516634	1	12515659,	12516634,	0	Vmn1r76	cmpl	cmpl	0,
WT	86	NM_001080942	chr7	-	14140214	14156416	14140329	14156397	5	14140214,14141695,14142060,14146680,14156330,	14140336,14141843,14142201,14146713,14156416,	0	Bsph2	cmpl	cmpl	2,1,1,1,0,
WT	734	NM_145579	chr7	+	19576593	19587115	19577458	19586510	3	19576593,19577180,19585839,	19576703,19577969,19587115,	0	Mypop	cmpl	cmpl	-1,0,1,
WT	734	NM_178757	chr7	+	19589413	19592112	19589785	19591540	1	19589413,	19592112,	0	Irf2bp1	cmpl	cmpl	0,
WT	734	NM_008260	chr7	-	19598631	19608888	19599486	19608766	2	19598631,19608697,	19600479,19608888,	0	Foxa3	cmpl	cmpl	0,0,
WT	734	NM_026605	chr7	+	19609725	19639971	19614231	19639866	27	19609725,19614212,19614463,19615891,19616027,19619755,19621174,19622010,19623208,19625438,19625890,19627926,19628773,19630283,19630980,19631196,19632103,19632798,19633797,19634188,19634728,19635286,19637715,19638618,19638895,19639263,19639737,	19609855,19614336,19614529,19615945,19616101,19619882,19621424,19622181,19623448,19625593,19626041,19628131,19628924,19630519,19631062,19631310,19632251,19632959,19633906,19634289,19634819,19635388,19637903,19638795,19638991,19639647,19639971,	0	Sympk	cmpl	cmpl	-1,0,0,0,0,2,0,1,1,1,0,1,2,0,2,0,0,1,0,1,0,1,1,0,0,0,0,
WT	822	NM_175478	chr7	-	31140532	31147791	31140656	31145817	3	31140532,31144402,31146951,	31141122,31145833,31147791,	0	Lrfn3	cmpl	cmpl	2,0,-1,
WT	849	NM_178308	chr7	-	34728015	34730004	34728184	34729983	3	34728015,34729289,34729922,	34728280,34729471,34730004,	0	Scgb2b26	cmpl	cmpl	0,1,0,
WT	859	NM_017394	chr7	+	35971403	35986130	35971500	35985870	11	35971403,35980105,35982233,35982620,35982816,35983649,35983854,35984243,35984558,35985294,35985736,	35971669,35980310,35982385,35982746,35982970,35983773,35983958,35984340,35984708,35985472,35986130,	0	Slc7a10	cmpl	cmpl	0,1,2,1,1,2,0,2,0,0,1,
WT	859	NM_001024707	chr7	-	35985896	36000364	35987100	35999947	8	35985896,35987947,35988286,35989699,35991055,35996453,35998158,35999874,	35987688,35988080,35989400,35989914,35991194,35996516,35998206,36000364,	0	Lrp3	cmpl	cmpl	0,2,1,2,1,1,1,0,
WT	974	NR_077063	chr7	-	51000835	51011306	51011306	51011306	3	51000835,51004020,51011217,	51003160,51004160,51011306,	0	2310002F09Rik	unk	unk	-1,-1,-1,
WT	974	NM_027097	chr7	+	51024469	51028851	51024568	51028764	5	51024469,51025019,51026205,51027347,51028608,	51024605,51025179,51026462,51027481,51028851,	0	Klk12	cmpl	cmpl	0,1,2,1,0,
WT	974	NM_001177373	chr7	+	51029986	51034632	51030128	51034307	6	51029986,51031849,51032250,51032857,51033699,51034154,	51030171,51031924,51032407,51033123,51033836,51034632,	0	Klk11	cmpl	cmpl	0,1,1,2,1,0,
WT	974	NM_019974	chr7	+	51031698	51034632	51031887	51034307	5	51031698,51032250,51032857,51033699,51034154,	51031924,51032407,51033123,51033836,51034632,	0	Klk11	cmpl	cmpl	0,1,2,1,0,
WT	974	NM_133712	chr7	+	51036423	51040780	51036904	51040392	6	51036423,51036868,51038105,51038826,51039685,51040239,	51036516,51036995,51038289,51039101,51039819,51040780,	0	Klk10	cmpl	cmpl	-1,0,1,2,1,0,
WT	974	NM_028660	chr7	+	51047260	51052126	51047366	51051513	5	51047260,51047548,51049633,51050921,51051360,	51047409,51047705,51049899,51051058,51052126,	0	Klk9	cmpl	cmpl	0,1,2,1,0,
WT	975	NM_174865	chr7	+	51189140	51194960	51189140	51194960	5	51189140,51192774,51193710,51194114,51194807,	51189180,51192925,51193994,51194251,51194960,	0	Klk15	cmpl	cmpl	0,1,2,1,0,
WT	975	NR_033120	chr7	+	51200381	51201297	51201297	51201297	3	51200381,51200577,51201092,	51200481,51200720,51201297,	0	Klk1b7-ps	unk	unk	-1,-1,-1,
WT	975	NM_008457	chr7	+	51206041	51210308	51206060	51210265	5	51206041,51208061,51209220,51209603,51210109,	51206106,51208221,51209507,51209740,51210308,	0	Klk1b8	cmpl	cmpl	0,1,2,1,0,
WT	975	NM_010645	chr7	+	51222137	51226685	51222156	51226643	5	51222137,51224616,51225594,51225977,51226487,	51222202,51224776,51225881,51226114,51226685,	0	Klk1b1	cmpl	cmpl	0,1,2,1,0,
WT	1009	NM_207539	chr7	+	55643895	55645018	55643952	55644945	1	55643895,	55645018,	0	Mrgprb8	cmpl	cmpl	0,
WT	144	NR_028144	chr7	-	74658295	74790122	74790122	74790122	9	74658295,74674471,74676500,74690251,74704743,74762878,74763959,74785989,74790063,	74660064,74674631,74676676,74690354,74704855,74763016,74763997,74786226,74790122,	0	Lrrc28	unk	unk	-1,-1,-1,-1,-1,-1,-1,-1,-1,
WT	144	NR_028143	chr7	-	74658295	74790122	74790122	74790122	10	74658295,74674471,74676500,74690251,74704743,74762878,74763959,74773180,74785989,74790063,	74660064,74674631,74676676,74690354,74704855,74763016,74763997,74773221,74786226,74790122,	0	Lrrc28	unk	unk	-1,-1,-1,-1,-1,-1,-1,-1,-1,-1,
WT	144	NM_175124	chr7	-	74658295	74790122	74659991	74786157	10	74658295,74674471,74676500,74690251,74704743,74762878,74763959,74773180,74785989,74790063,	74660064,74674631,74676676,74690354,74704950,74763016,74763997,74773221,74786226,74790122,	0	Lrrc28	cmpl	cmpl	2,1,2,1,1,1,2,0,0,-1,
WT	1155	NM_027413	chr7	-	74739284	74790122	74740537	74786157	6	74739284,74762878,74763959,74773180,74785989,74790063,	74740617,74763016,74763997,74773221,74786226,74790122,	0	Lrrc28	cmpl	cmpl	1,1,2,0,0,-1,
WT	1155	NM_001168477	chr7	+	74792295	74817452	74807232	74814771	4	74792295,74807212,74812048,74814583,	74792731,74807412,74812172,74817452,	0	Ttc23	cmpl	cmpl	-1,0,0,1,
WT	144	NM_001168476	chr7	+	74792295	74871462	74814989	74871028	10	74792295,74812048,74814583,74814937,74823779,74843109,74854209,74856239,74870119,74870913,	74792731,74812172,74814734,74815063,74823957,74843215,74854337,74856389,74870202,74871462,	0	Ttc23	cmpl	cmpl	-1,-1,-1,0,2,0,1,0,0,2,
WT	144	NM_001168475	chr7	+	74792295	74871462	74807232	74871028	11	74792295,74807212,74812048,74814583,74814937,74823779,74843109,74854209,74856239,74870119,74870913,	74792731,74807412,74812172,74814734,74815063,74823957,74843215,74854337,74856389,74870202,74871462,	0	Ttc23	cmpl	cmpl	-1,0,0,1,2,2,0,1,0,0,2,
WT	144	NM_025905	chr7	+	74792295	74871462	74807232	74871028	12	74792295,74807212,74812048,74814583,74814937,74823779,74837780,74843109,74854209,74856239,74870119,74870913,	74792731,74807412,74812172,74814734,74815063,74823957,74837906,74843215,74854337,74856389,74870202,74871462,	0	Ttc23	cmpl	cmpl	-1,0,0,1,2,2,0,0,1,0,0,2,
WT	1244	NM_018811	chr7	+	86418151	86506487	86441899	86505042	11	86418151,86439393,86441893,86468354,86470319,86493145,86495636,86498875,86500687,86502950,86504845,	86418225,86439493,86442093,86468530,86470487,86493329,86495729,86498986,86500757,86503035,86506487,	0	Abhd2	cmpl	cmpl	-1,-1,0,2,1,1,2,2,2,0,1,
WT	1245	NM_001173483	chr7	-	86519755	86531913	86520445	86528831	9	86519755,86520782,86522112,86524844,86526518,86528497,86528819,86529544,86531574,	86520604,86520893,86522271,86525023,86526723,86528626,86528848,86529665,86531913,	0	Rlbp1	cmpl	cmpl	0,0,0,1,0,0,0,-1,-1,
WT	1245	NM_020599	chr7	-	86519756	86531913	86520445	86528831	9	86519756,86520782,86522112,86524844,86526518,86528497,86528819,86529544,86531574,	86520604,86520893,86522271,86525023,86526723,86528626,86528930,86529665,86531913,	0	Rlbp1	cmpl	cmpl	0,0,0,1,0,0,0,-1,-1,
WT	1245	NM_145946	chr7	+	86537223	86595150	86540797	86594597	38	86537223,86540778,86544021,86546710,86547154,86547396,86550028,86551052,86552209,86554025,86556046,86557504,86562721,86565148,86569091,86569779,86570992,86572012,86575315,86576999,86578068,86578318,86579021,86580082,86583119,86584503,86585516,86588626,86588833,86589043,86589286,86589560,86590422,86590555,86593135,86593705,86593958,86594525,	86537277,86540881,86544094,86546841,86547311,86547454,86550070,86551176,86552295,86554152,86556139,86557641,86562902,86565236,86569219,86569850,86571107,86572135,86575384,86577101,86578245,86578440,86579186,86580262,86583286,86584580,86585633,86588678,86588961,86589112,86589395,86589748,86590476,86590615,86593198,86593801,86594066,86595150,	0	Fanci	cmpl	cmpl	-1,0,0,1,0,1,2,2,0,2,0,0,2,0,1,0,2,0,0,0,0,0,2,2,2,1,0,0,1,0,0,1,0,0,0,0,0,0,
WT	1245	NM_145946	chr7	+	86537223	86595150	86540797	86594597	38	86537223,86540778,86544021,86546710,86547154,86547396,86550028,86551052,86552209,86554025,86556046,86557504,86562721,86565148,86569091,86569779,86570992,86572012,86575315,86576999,86578068,86578318,86579021,86580082,86583119,86584503,86585516,86588626,86588833,86589043,86589286,86589560,86590422,86590555,86593135,86593705,86593958,86594525,	86537277,86540881,86544094,86546841,86547311,86547454,86550070,86551176,86552295,86554152,86556139,86557641,86562902,86565236,86569219,86569850,86571107,86572135,86575384,86577101,86578245,86578440,86579186,86580262,86583286,86584580,86585633,86588678,86588961,86589112,86589395,86589748,86590476,86590615,86593198,86593801,86594066,86595150,	0	Fanci	cmpl	cmpl	-1,0,0,1,0,1,2,2,0,2,0,0,2,0,1,0,2,0,0,0,0,0,2,2,2,1,0,0,1,0,0,1,0,0,0,0,0,0,
WT	1245	NM_017462	chr7	-	86594268	86611159	86594846	86610097	23	86594268,86595370,86596427,86596745,86596992,86598590,86598924,86599479,86599696,86600320,86600926,86601320,86601593,86603059,86604059,86604322,86604574,86604943,86605148,86605401,86606583,86609489,86610955,	86594923,86595531,86596636,86596914,86597115,86598837,86599060,86599597,86599750,86600481,86601034,86601398,86601714,86603296,86604186,86604471,86604757,86605023,86605295,86605566,86606779,86610257,86611159,	0	Polg	cmpl	cmpl	1,2,0,2,2,1,0,2,2,0,0,0,2,2,1,2,2,0,0,0,2,0,-1,
WT	1285	NM_022985	chr7	-	91763563	91827861	91764329	91782902	8	91763563,91766359,91769377,91781165,91782394,91782748,91801391,91827819,	91764478,91766473,91769422,91781266,91782503,91782919,91801552,91827861,	0	Zfand6	cmpl	cmpl	1,1,1,2,1,0,-1,-1,
WT	160	NR_038175	chr7	+	91838149	91925059	91925059	91925059	5	91838149,91885504,91913384,91913768,91923724,	91838324,91885649,91913410,91913804,91925059,	0	2610206C17Rik	unk	unk	-1,-1,-1,-1,-1,
WT	1289	NM_001102579	chr7	-	92284749	92304412	92284749	92304412	6	92284749,92298371,92299026,92299952,92301124,92304215,	92285669,92298495,92299254,92300759,92301404,92304412,	0	Vmn2r67	cmpl	cmpl	1,0,0,0,2,0,
WT	172	NM_153591	chr7	+	104100036	104213267	104100313	104211223	14	104100036,104104453,104106584,104108180,104121991,104151307,104172127,104179847,104180055,104183740,104188408,104205957,104208295,104211078,	104100454,104104563,104106705,104108321,104122072,104151402,104172260,104179946,104180093,104183807,104188546,104206055,104208322,104213267,	0	Nars2	cmpl	cmpl	0,0,2,0,0,0,2,0,0,2,0,0,2,2,
WT	1383	NM_001136235	chr7	+	104599843	104608067	104599994	104606754	3	104599843,104601821,104606103,	104600056,104601972,104608067,	0	Kctd14	cmpl	cmpl	0,2,0,
WT	1383	NM_001010826	chr7	+	104601713	104608067	104603433	104606754	3	104601713,104603399,104606103,	104601972,104603487,104608067,	0	Kctd14	cmpl	cmpl	-1,0,0,
WT	1383	NM_001012434	chr7	+	104601713	104608067	104603433	104606754	3	104601713,104603366,104606103,	104601972,104603487,104608067,	0	Kctd14	cmpl	cmpl	-1,0,0,
WT	1383	NM_027256	chr7	+	104629465	104689908	104629606	104689700	23	104629465,104633426,104635861,104639440,104644166,104648058,104649479,104650237,104654573,104656225,104658100,104662036,104664735,104666131,104667557,104675138,104677723,104678809,104679261,104682880,104683650,104686409,104689521,	104629660,104633621,104635979,104639547,104644352,104648109,104649568,104650358,104654645,104656400,104658306,104662179,104664851,104666265,104667715,104675232,104677804,104678940,104679321,104683040,104683794,104686530,104689908,	0	Ints4	cmpl	cmpl	0,0,0,1,0,0,0,2,0,0,1,0,2,1,0,2,0,0,2,2,0,0,1,
WT	1400	NM_146356	chr7	+	106915673	106916639	106915673	106916639	1	106915673,	106916639,	0	Olfr521	cmpl	cmpl	0,
WT	1426	NM_147054	chr7	+	110234033	110234993	110234033	110234993	1	110234033,	110234993,	0	Olfr584	cmpl	cmpl	0,
WT	1426	NM_147087	chr7	+	110246256	110247213	110246256	110247213	1	110246256,	110247213,	0	Olfr585	cmpl	cmpl	0,
WT	1433	NM_027634	chr7	-	111276426	111278337	111276596	111278129	1	111276426,	111278337,	0	4931431F19Rik	cmpl	cmpl	0,
WT	1434	NM_198623	chr7	-	111289136	111291786	111289418	111291395	2	111289136,111291713,	111291432,111291786,	0	Ubqln3	cmpl	cmpl	0,-1,
WT	1434	NM_198624	chr7	-	111296772	111299070	111296969	111298802	1	111296772,	111299070,	0	Ubqlnl	cmpl	cmpl	0,
WT	1434	NM_172905	chr7	-	111301526	111313330	111302277	111313319	6	111301526,111308339,111308865,111309216,111310218,111313247,	111302992,111308499,111309031,111309441,111310371,111313330,	0	E030002O03Rik	cmpl	cmpl	2,1,0,0,0,0,
WT	1445	NM_001285873	chr7	-	112752976	112782085	112753121	112774050	12	112752976,112759842,112761120,112761411,112761762,112765954,112766255,112767179,112767572,112767896,112773919,112781890,	112753193,112759983,112761191,112761580,112761930,112766058,112766988,112767360,112767724,112768128,112774085,112782085,	0	Trim3	cmpl	cmpl	0,0,1,0,0,1,0,2,0,2,0,-1,
WT	1445	NM_001285871	chr7	-	112759161	112782085	112759571	112774050	12	112759161,112759842,112761120,112761411,112761762,112765954,112766255,112767179,112767572,112767896,112773919,112781705,	112759724,112759983,112761191,112761580,112761930,112766058,112766988,112767360,112767724,112768128,112774085,112782085,	0	Trim3	cmpl	cmpl	0,0,1,0,0,1,0,2,0,2,0,-1,
WT	1445	NM_001285870	chr7	-	112759161	112782085	112759571	112774050	12	112759161,112759842,112761120,112761411,112761762,112765954,112766255,112767179,112767572,112767896,112773919,112781890,	112759724,112759983,112761191,112761580,112761930,112766058,112766988,112767360,112767724,112768128,112774085,112782085,	0	Trim3	cmpl	cmpl	0,0,1,0,0,1,0,2,0,2,0,-1,
WT	1445	NM_018880	chr7	-	112759161	112782085	112759571	112774050	12	112759161,112759842,112761120,112761411,112761762,112765954,112766255,112767179,112767572,112767896,112773919,112781916,	112759724,112759983,112761191,112761580,112761930,112766058,112766988,112767360,112767724,112768128,112774085,112782085,	0	Trim3	cmpl	cmpl	0,0,1,0,0,1,0,2,0,2,0,-1,
WT	1445	NM_029802	chr7	-	112782714	112788930	112784751	112787937	8	112782714,112785324,112785634,112786332,112786722,112787522,112787838,112788758,	112784907,112785499,112785792,112786554,112786841,112787619,112787979,112788930,	0	Arfip2	cmpl	cmpl	0,2,0,0,1,0,0,-1,
WT	1445	NM_019502	chr7	+	112789053	112790359	112789106	112789718	3	112789053,112789275,112789541,	112789136,112789371,112790359,	0	Timm10b	cmpl	cmpl	0,0,0,
WT	1462	NM_146774	chr7	+	115046232	115047165	115046232	115047165	1	115046232,	115047165,	0	Olfr472	cmpl	cmpl	0,
WT	1463	NM_001011742	chr7	+	115198497	115199481	115198497	115199481	1	115198497,	115199481,	0	Olfr479	cmpl	cmpl	0,
WT	1463	NM_020291	chr7	-	115209281	115210310	115209281	115210310	1	115209281,	115210310,	0	Olfr480	cmpl	cmpl	0,
WT	1464	NM_146925	chr7	+	115224309	115225248	115224309	115225248	1	115224309,	115225248,	0	Olfr481	cmpl	cmpl	0,
WT	1464	NM_146733	chr7	-	115238110	115239082	115238110	115239082	1	115238110,	115239082,	0	Olfr482	cmpl	cmpl	0,
WT	1464	NM_146735	chr7	+	115246824	115247772	115246824	115247772	1	115246824,	115247772,	0	Olfr483	cmpl	cmpl	0,
WT	1469	NM_146725	chr7	-	115988577	115989522	115988577	115989522	1	115988577,	115989522,	0	Olfr516	cmpl	cmpl	0,
WT	1470	NM_001011846	chr7	-	116011721	116012666	116011721	116012666	1	116011721,	116012666,	0	Olfr517	cmpl	cmpl	0,
WT	1470	NM_146306	chr7	-	116024116	116025118	116024116	116025118	1	116024116,	116025118,	0	Olfr518	cmpl	cmpl	0,
WT	1470	NM_207160	chr7	-	116036974	116037919	116036974	116037919	1	116036974,	116037919,	0	Olfr519	cmpl	cmpl	0,
WT	1470	NM_001011846	chr7	-	116011721	116012666	116011721	116012666	1	116011721,	116012666,	0	Olfr517	cmpl	cmpl	0,
WT	1470	NM_146306	chr7	-	116024116	116025118	116024116	116025118	1	116024116,	116025118,	0	Olfr518	cmpl	cmpl	0,
WT	1470	NM_207160	chr7	-	116036974	116037919	116036974	116037919	1	116036974,	116037919,	0	Olfr519	cmpl	cmpl	0,
WT	1478	NR_037959	chr7	-	117141890	117150160	117150160	117150160	3	117141890,117147099,117150071,	117142287,117147229,117150160,	0	1600010M07Rik	unk	unk	-1,-1,-1,
WT	184	NM_181517	chr7	+	117161938	117198628	117161938	117198628	25	117161938,117170584,117173204,117175121,117180457,117182677,117184119,117184326,117185494,117186299,117187922,117188131,117189675,117190191,117190500,117191642,117192307,117192458,117193109,117194293,117194526,117194835,117196224,117197513,117198530,	117162022,117170666,117173358,117175280,117180614,117182767,117184214,117184411,117185629,117186399,117187999,117188248,117189765,117190357,117190661,117191771,117192374,117192584,117193207,117194389,117194747,117195041,117196431,117197630,117198628,	0	Ipo7	cmpl	cmpl	0,0,1,2,2,0,0,2,0,0,1,0,0,0,1,0,0,1,1,0,0,2,1,1,1,
WT	195	NM_021554	chr7	+	128177958	128220349	128178324	128219849	5	128177958,128191351,128195600,128200728,128219643,	128178489,128191542,128195810,128200913,128220349,	0	Mettl9	cmpl	cmpl	0,0,2,2,1,
WT	1563	NM_030691	chr7	-	128207580	128218044	128208974	128218019	6	128207580,128210712,128211094,128211774,128214004,128217952,	128209031,128210790,128211142,128211878,128214364,128218044,	0	Igsf6	cmpl	cmpl	0,0,0,1,1,0,
WT	1563	NM_139310	chr7	+	128226951	128306603	128235057	128306445	29	128226951,128235056,128236063,128236184,128236332,128238091,128242649,128246012,128249385,128254485,128257983,128262055,128265381,128268933,128271145,128273548,128274780,128275878,128276300,128277441,128283290,128287366,128288965,128291146,128298642,128299288,128299941,128303843,128306380,	128227027,128235148,128236092,128236215,128236360,128238179,128242781,128246248,128249489,128254586,128258123,128262179,128265597,128269101,128271286,128273607,128274898,128275952,128276436,128277632,128283384,128287496,128289153,128291302,128298785,128299425,128300039,128304039,128306603,	0	Otoa	cmpl	cmpl	-1,0,1,0,1,2,0,0,2,1,0,2,0,0,0,0,2,0,2,0,2,0,1,0,0,2,1,0,1,
WT	1581	NM_001081329	chr7	-	130622153	130643963	130623363	130643481	7	130622153,130628453,130633092,130638319,130638806,130642099,130643082,	130624286,130628945,130633776,130638446,130638877,130642286,130643963,	0	Zkscan2	cmpl	cmpl	1,1,1,0,1,0,0,
WT	1651	NM_009123	chr7	-	139787921	139791320	139788795	139791209	2	139787921,139790995,	139789499,139791320,	0	Nkx1-2	cmpl	cmpl	1,0,
WT	206	NM_029609	chr7	+	139802325	139898102	139802388	139897371	7	139802325,139822164,139825683,139833206,139834169,139841940,139897274,	139802513,139822352,139825837,139833270,139834262,139842032,139898102,	0	Lhpp	cmpl	cmpl	0,2,1,2,0,0,2,
WT	1659	NM_028654	chr7	-	140778706	140793798	140778864	140793701	4	140778706,140786088,140786886,140793650,	140779260,140786169,140787018,140793798,	0	Tex36	cmpl	cmpl	0,0,0,0,
WT	212	NM_028708	chr7	+	146132412	146269875	146181031	146250590	15	146132412,146180923,146198946,146209166,146210749,146211768,146212455,146214300,146214971,146217039,146218396,146248505,146250539,146251204,146267577,	146132483,146181166,146199444,146209382,146210869,146211915,146212587,146214336,146215031,146217168,146218525,146248575,146250612,146252157,146269875,	0	Jakmip3	cmpl	cmpl	-1,0,0,0,0,0,0,0,0,0,0,2,0,-1,-1,
WT	212	NM_011993	chr7	+	146271899	146287690	146272021	146286892	14	146271899,146275408,146276057,146277760,146279504,146279659,146280292,146280755,146282066,146282565,146283720,146284368,146285638,146286800,	146272060,146275497,146276242,146277925,146279566,146279740,146280361,146280876,146282223,146282707,146283891,146284548,146285804,146287690,	0	Dpysl4	cmpl	cmpl	0,0,2,1,1,0,0,0,1,2,0,0,0,1,
WT	1701	NM_021302	chr7	-	146289536	146374393	146290121	146374262	12	146289536,146291163,146304915,146305139,146306568,146307254,146307659,146307835,146308727,146311026,146326973,146373997,	146290266,146291231,146305047,146305265,146306685,146307358,146307749,146307873,146308901,146311178,146327029,146374393,	0	Stk32c	cmpl	cmpl	2,0,0,0,0,1,1,2,2,0,1,0,
WT	1701	NM_001162540	chr7	-	146289536	146399206	146290121	146311145	12	146289536,146291163,146304915,146305139,146306568,146307254,146307659,146307835,146308727,146311026,146326973,146399110,	146290266,146291231,146305047,146305265,146306685,146307358,146307749,146307873,146308901,146311178,146327029,146399206,	0	Stk32c	cmpl	cmpl	2,0,0,0,0,1,1,2,2,0,-1,-1,
WT	1710	NM_146953	chr7	-	147586028	147586943	147586028	147586943	1	147586028,	147586943,	0	Olfr531	cmpl	cmpl	0,
WT	1711	NM_147026	chr7	-	147604740	147605670	147604740	147605670	1	147604740,	147605670,	0	Olfr532	cmpl	cmpl	0,
WT	1711	NM_001011815	chr7	+	147652101	147653064	147652101	147653064	1	147652101,	147653064,	0	Olfr533	cmpl	cmpl	0,
WT	1711	NM_146954	chr7	+	147678538	147679477	147678538	147679477	1	147678538,	147679477,	0	Olfr535	cmpl	cmpl	0,
WT	1711	NM_146520	chr7	-	147686751	147693217	147689432	147690356	4	147686751,147692136,147692697,147693180,	147690447,147692206,147692747,147693217,	0	Olfr536	cmpl	cmpl	0,-1,-1,-1,
WT	1713	NM_021282	chr7	+	147949730	147960876	147949749	147960641	9	147949730,147950698,147954994,147955462,147955950,147956840,147958917,147959528,147960456,	147949926,147950858,147955144,147955623,147956127,147956982,147959105,147959670,147960876,	0	Cyp2e1	cmpl	cmpl	0,0,1,1,0,0,1,0,1,
WT	1713	NM_001143765	chr7	-	147963127	147973753	147963559	147973713	13	147963127,147963815,147964033,147964207,147964408,147964963,147965235,147965492,147965781,147966355,147966773,147967925,147973634,	147963631,147963897,147964144,147964331,147964475,147965027,147965325,147965547,147965829,147966430,147966833,147967988,147973753,	0	Syce1	cmpl	cmpl	0,2,2,1,0,2,2,1,1,1,1,1,0,
WT	1718	NM_021316	chr7	-	148612349	148615319	148613354	148613804	2	148612349,148615215,	148613902,148615319,	0	Cend1	cmpl	cmpl	0,-1,
WT	1718	NM_001177576	chr7	-	148615647	148620493	148617003	148620074	10	148615647,148617248,148617400,148617637,148617919,148618561,148619479,148619798,148620054,148620429,	148617157,148617324,148617555,148617812,148618038,148618652,148619535,148619924,148620228,148620493,	0	Slc25a22	cmpl	cmpl	2,1,2,1,2,1,2,2,0,-1,
WT	1718	NM_026646	chr7	-	148615647	148623773	148617003	148620074	10	148615647,148617248,148617400,148617637,148617919,148618561,148619479,148619798,148620054,148623467,	148617157,148617324,148617555,148617812,148618038,148618652,148619535,148619924,148620228,148623773,	0	Slc25a22	cmpl	cmpl	2,1,2,1,2,1,2,2,0,-1,
WT	1718	NM_022654	chr7	-	148624413	148629254	148624487	148629176	15	148624413,148624976,148625276,148625469,148625690,148625901,148626129,148626356,148626584,148626874,148627071,148627373,148627510,148628049,148628866,	148624746,148625176,148625390,148625588,148625814,148626052,148626265,148626504,148626764,148627000,148627273,148627428,148627720,148628463,148629254,	0	Pidd1	cmpl	cmpl	2,0,0,1,0,2,1,0,0,0,2,1,1,1,0,
WT	214	NM_026020	chr7	+	148633548	148637241	148633807	148637207	5	148633548,148633806,148634624,148636902,148637130,	148633606,148633930,148634673,148637001,148637241,	0	Rplp2	cmpl	cmpl	-1,0,0,1,1,
WT	1718	NR_034049	chr7	+	148634701	148634835	148634835	148634835	1	148634701,	148634835,	0	Snora52	unk	unk	-1,
WT	1719	NM_001163689	chr7	+	148641086	148646642	148641185	148645567	9	148641086,148643171,148643490,148643903,148644328,148644490,148644743,148645065,148645287,	148641372,148643404,148643556,148644113,148644389,148644658,148644876,148645188,148646642,	0	Pnpla2	cmpl	cmpl	0,1,0,0,0,1,1,2,2,
WT	1719	NM_025802	chr7	+	148641086	148646642	148641185	148645567	8	148641086,148643171,148643490,148643903,148644328,148644743,148645065,148645287,	148641372,148643404,148643556,148644113,148644389,148644876,148645188,148646642,	0	Pnpla2	cmpl	cmpl	0,1,0,0,0,1,2,2,
WT	1719	NR_028142	chr7	+	148641086	148646642	148646642	148646642	10	148641086,148642466,148643171,148643490,148643903,148644328,148644490,148644743,148645065,148645287,	148641372,148642548,148643404,148643556,148644113,148644389,148644658,148644876,148645188,148646642,	0	Pnpla2	unk	unk	-1,-1,-1,-1,-1,-1,-1,-1,-1,-1,
WT	1719	NM_001025103	chr7	+	148646992	148652501	148649309	148652122	10	148646992,148649282,148649548,148650029,148650594,148650837,148651162,148651417,148651664,148651944,	148647088,148649471,148649660,148650192,148650741,148650928,148651255,148651584,148651736,148652501,	0	Cracr2b	cmpl	cmpl	-1,0,0,1,2,2,0,0,2,2,
WT	1719	NM_009842	chr7	+	148653260	148657380	148655160	148656596	8	148653260,148654317,148655153,148655364,148655835,148656019,148656208,148656449,	148653483,148654445,148655244,148655556,148655910,148656124,148656367,148657380,	0	Cd151	cmpl	cmpl	-1,-1,0,0,0,0,0,0,
WT	1719	NM_001111049	chr7	+	148653260	148657380	148655160	148656596	8	148653260,148654317,148655153,148655364,148655835,148656019,148656208,148656449,	148653365,148654445,148655244,148655556,148655910,148656124,148656367,148657380,	0	Cd151	cmpl	cmpl	-1,-1,0,0,0,0,0,0,
WT	1719	NM_001111050	chr7	+	148654687	148657380	148655160	148656596	7	148654687,148655153,148655364,148655835,148656019,148656208,148656449,	148654795,148655244,148655556,148655910,148656124,148656367,148657380,	0	Cd151	cmpl	cmpl	-1,0,0,0,0,0,0,
WT	1719	NM_025593	chr7	-	148657758	148661052	148659194	148661021	2	148657758,148660926,	148659303,148661052,	0	Polr2l	cmpl	cmpl	2,0,
WT	1719	NM_053082	chr7	+	148661134	148679326	148668402	148678852	8	148661134,148668385,148675450,148676660,148677470,148677672,148677878,148678783,	148661396,148668465,148675642,148676735,148677572,148677804,148677962,148679326,	0	Tspan4	cmpl	cmpl	-1,0,0,0,0,0,0,0,
WT	1719	NM_001252588	chr7	+	148662278	148679326	148668402	148678852	8	148662278,148668385,148675450,148676660,148677470,148677672,148677878,148678783,	148662377,148668465,148675642,148676735,148677572,148677804,148677962,148679326,	0	Tspan4	cmpl	cmpl	-1,0,0,0,0,0,0,0,
WT	1724	NM_001037822	chr7	-	149414699	149415876	149415090	149415816	1	149414699,	149415876,	0	Krtap5-5	cmpl	cmpl	0,
WT	1736	NM_001199227	chr7	-	150874666	150926265	150875723	150901706	22	150874666,150877792,150878762,150879676,150880102,150880713,150880944,150881419,150885138,150886618,150887096,150888594,150889055,150890414,150890873,150893250,150894912,150895443,150895677,150899400,150901570,150926174,	150875862,150877895,150878889,150879803,150880288,150880850,150881034,150881517,150885237,150886715,150887195,150888676,150889240,150890607,150891045,150893335,150895116,150895545,150895758,150899483,150901727,150926265,	0	Osbpl5	cmpl	cmpl	2,1,0,2,2,0,0,1,1,0,0,2,0,2,1,0,0,0,0,1,0,-1,
WT	1736	NM_024289	chr7	-	150874666	150927868	150875723	150927628	22	150874666,150877792,150878762,150879676,150880102,150880713,150880944,150881419,150885138,150886618,150887096,150888594,150889055,150890414,150890873,150893250,150894912,150895443,150895677,150899400,150901570,150927577,	150875862,150877895,150878889,150879803,150880288,150880850,150881034,150881517,150885237,150886715,150887195,150888676,150889240,150890607,150891045,150893335,150895116,150895545,150895758,150899483,150901727,150927868,	0	Osbpl5	cmpl	cmpl	2,1,0,2,2,0,0,1,1,0,0,2,0,2,1,0,0,0,0,1,0,0,
WT	1736	NM_203492	chr7	-	150949614	150952898	150950408	150951278	2	150949614,150952775,	150951312,150952898,	0	Mrgprg	cmpl	cmpl	0,-1,
WT	610	NM_001033378	chr8	+	3353414	3390299	3353726	3389099	11	3353414,3364627,3380261,3381832,3384896,3386359,3386921,3387633,3388000,3388276,3388722,	3353730,3364756,3380520,3381980,3385008,3386417,3386966,3387711,3388103,3388418,3390299,	0	A430078G23Rik	cmpl	cmpl	0,1,1,2,0,1,2,2,2,0,1,
WT	76	NM_133962	chr8	+	3393007	3456600	3427422	3454535	20	3393007,3427348,3429231,3429498,3432618,3434871,3436981,3439486,3441219,3444888,3447001,3448382,3450295,3450780,3451490,3451630,3451814,3453037,3454158,3454371,	3393102,3427490,3429344,3429639,3432869,3434997,3437099,3439738,3441296,3445067,3447090,3448568,3450436,3450914,3451538,3451678,3452285,3453371,3454284,3456600,	0	Arhgef18	cmpl	cmpl	-1,0,2,1,1,0,0,1,1,0,2,1,1,1,0,0,0,0,1,1,
WT	612	NM_011503	chr8	+	3631159	3643644	3631167	3642731	19	3631159,3632219,3632499,3633290,3633847,3634019,3634474,3635445,3635615,3635831,3636180,3636355,3636493,3637115,3639507,3641110,3641734,3641897,3642645,	3631204,3632269,3632581,3633367,3633926,3634123,3634623,3635530,3635746,3635939,3636238,3636421,3636574,3637254,3639617,3641206,3641820,3642055,3643644,	0	Stxbp2	cmpl	cmpl	0,1,0,1,0,1,0,2,0,2,2,0,0,0,1,0,0,2,1,
WT	612	NM_022984	chr8	+	3655769	3658095	3656015	3657386	4	3655769,3656005,3656907,3657249,	3655843,3656145,3656985,3658095,	0	Retn	cmpl	cmpl	-1,0,1,1,
WT	612	NM_001204959	chr8	+	3655769	3659818	3656015	3657386	5	3655769,3656005,3656907,3657249,3659670,	3655843,3656145,3656985,3657391,3659818,	0	Retn	cmpl	cmpl	-1,0,1,1,-1,
WT	612	NM_026985	chr8	+	3665761	3668905	3665781	3668345	7	3665761,3666051,3667005,3667259,3667398,3668191,3668331,	3665836,3666141,3667137,3667310,3667554,3668245,3668905,	0	Mcemp1	cmpl	cmpl	0,1,1,1,1,1,1,
WT	613	NM_025701	chr8	+	3676476	3680921	3679023	3679590	2	3676476,3679014,	3676603,3680921,	0	Trappc5	cmpl	cmpl	-1,0,
WT	614	NM_130904	chr8	-	3871823	3878499	3871956	3878483	7	3871823,3873738,3876253,3877055,3877879,3878250,3878437,	3872110,3873848,3876405,3877130,3877969,3878337,3878499,	0	Cd209d	cmpl	cmpl	2,0,1,1,1,1,0,
WT	621	NM_011369	chr8	-	4735979	4779534	4736093	4779523	13	4735979,4739124,4739594,4741847,4744446,4748704,4749291,4749551,4754219,4764880,4767906,4768143,4779420,	4736407,4739266,4739681,4741966,4744578,4748825,4749460,4749785,4754312,4765089,4768022,4768311,4779534,	0	Shcbp1	cmpl	cmpl	1,0,0,1,1,0,2,2,2,0,1,1,0,
WT	684	NM_010172	chr8	+	13026033	13035805	13026058	13035316	8	13026033,13028643,13030556,13030657,13032184,13033375,13033940,13034723,	13026131,13028804,13030581,13030771,13032325,13033485,13034064,13035805,	0	F7	cmpl	cmpl	0,1,0,1,1,1,0,1,
WT	684	NM_001242368	chr8	+	13037307	13056676	13037801	13055882	9	13037307,13037624,13039492,13045075,13046045,13048168,13050625,13053355,13055292,	13037547,13037907,13039653,13045100,13046159,13048300,13050861,13053473,13056676,	0	F10	cmpl	cmpl	-1,0,1,0,1,1,1,0,1,
WT	684	NM_007972	chr8	+	13037307	13056676	13037837	13055882	9	13037307,13037814,13039492,13045075,13046045,13048168,13050625,13053355,13055292,	13037547,13037907,13039653,13045100,13046159,13048300,13050861,13053473,13056676,	0	F10	cmpl	cmpl	-1,0,1,0,1,1,1,0,1,
WT	684	NM_025834	chr8	+	13060907	13075006	13061029	13073930	8	13060907,13063250,13064601,13065244,13066822,13067713,13072475,13073436,	13061099,13063414,13064626,13065358,13066954,13067796,13072593,13075006,	0	Proz	cmpl	cmpl	0,1,0,1,1,1,0,1,
WT	684	NM_178708	chr8	-	13077524	13105343	13078199	13104810	14	13077524,13078547,13079637,13079894,13081263,13085322,13086250,13090656,13094142,13095830,13097600,13098562,13100324,13104774,	13078289,13078671,13079763,13079968,13081364,13085464,13086326,13090760,13094197,13095870,13097668,13098636,13100414,13105343,	0	Pcid2	cmpl	cmpl	0,2,2,0,1,0,2,0,2,1,2,0,0,0,
WT	895	NM_001113326	chr8	-	40667053	40728032	40667085	40727974	10	40667053,40674643,40693438,40696985,40701095,40705231,40709279,40716634,40718073,40727962,	40667219,40674832,40693492,40697075,40701176,40705418,40709689,40716748,40718179,40728032,	0	Msr1	cmpl	cmpl	1,1,1,1,1,0,1,1,0,0,
WT	895	NM_031195	chr8	-	40688805	40728032	40691325	40727974	9	40688805,40693438,40696985,40701095,40705231,40709279,40716634,40718073,40727962,	40691336,40693492,40697075,40701176,40705418,40709689,40716748,40718179,40728032,	0	Msr1	cmpl	cmpl	1,1,1,1,0,1,1,0,0,
WT	925	NM_001009547	chr8	-	44605217	44613491	44605217	44607317	2	44605217,44613343,	44607474,44613491,	0	Adam26b	cmpl	cmpl	0,-1,
WT	17	NM_001166372	chr8	+	68141938	68995536	68645687	68992429	8	68141938,68403228,68645649,68800560,68910338,68942714,68979951,68992130,	68142081,68403305,68645798,68800611,68910418,68942895,68980087,68995536,	0	2015-03-01	cmpl	cmpl	-1,-1,0,0,0,2,0,1,
WT	17	NM_001293784	chr8	+	68141938	68995536	68645687	68992429	9	68141938,68403228,68490945,68645649,68800560,68910338,68942714,68979951,68992130,	68142081,68403305,68491154,68645798,68800611,68910418,68942895,68980099,68995536,	0	2015-03-01	cmpl	cmpl	-1,-1,-1,0,0,0,2,0,1,
WT	17	NM_175188	chr8	+	68142423	68995536	68491055	68992429	8	68142423,68403228,68490945,68800560,68910338,68942714,68979951,68992130,	68142662,68403305,68491154,68800611,68910418,68942895,68980099,68995536,	0	2015-03-01	cmpl	cmpl	-1,-1,0,0,0,2,0,1,
WT	17	NM_177698	chr8	-	70212980	70498473	70220870	70498062	15	70212980,70237581,70243798,70244694,70265659,70281970,70314796,70406879,70428013,70430157,70432384,70432581,70484285,70487187,70498031,	70221086,70237725,70243943,70244852,70265730,70282164,70314840,70406970,70428074,70430270,70432465,70432788,70484678,70488253,70498473,	0	Psd3	cmpl	cmpl	0,0,2,0,1,2,0,2,1,2,2,2,2,1,0,
WT	17	NM_027626	chr8	-	70212980	70342194	70220870	70342005	8	70212980,70237581,70243798,70244694,70265659,70281970,70314796,70341846,	70221086,70237725,70243943,70244852,70265730,70282164,70314840,70342194,	0	Psd3	cmpl	cmpl	0,0,2,0,1,2,0,0,
WT	17	NM_030263	chr8	-	70212980	70434845	70220870	70434740	13	70212980,70237581,70243798,70244694,70265659,70281970,70314796,70406879,70428015,70430157,70432384,70432581,70434705,	70221086,70237725,70243943,70244852,70265730,70282164,70314840,70406969,70428074,70430270,70432465,70432788,70434845,	0	Psd3	cmpl	cmpl	0,0,2,0,1,2,0,0,1,2,2,2,0,
WT	17	NM_177698	chr8	-	70212980	70498473	70220870	70498062	15	70212980,70237581,70243798,70244694,70265659,70281970,70314796,70406879,70428013,70430157,70432384,70432581,70484285,70487187,70498031,	70221086,70237725,70243943,70244852,70265730,70282164,70314840,70406970,70428074,70430270,70432465,70432788,70484678,70488253,70498473,	0	Psd3	cmpl	cmpl	0,0,2,0,1,2,0,2,1,2,2,2,2,1,0,
WT	17	NM_030263	chr8	-	70212980	70434845	70220870	70434740	13	70212980,70237581,70243798,70244694,70265659,70281970,70314796,70406879,70428015,70430157,70432384,70432581,70434705,	70221086,70237725,70243943,70244852,70265730,70282164,70314840,70406969,70428074,70430270,70432465,70432788,70434845,	0	Psd3	cmpl	cmpl	0,0,2,0,1,2,0,0,1,2,2,2,0,
WT	1129	NM_027590	chr8	+	71317827	71353309	71317918	71351332	17	71317827,71318509,71320615,71321657,71326214,71326781,71328712,71331360,71332274,71334477,71335809,71337464,71338155,71343186,71344553,71346055,71351175,	71318047,71318577,71320719,71321797,71326296,71326922,71328884,71331530,71332408,71334631,71335892,71337617,71338264,71343266,71344716,71346149,71353309,	0	Ints10	cmpl	cmpl	0,0,2,1,0,1,1,2,1,0,1,0,0,1,0,1,2,
WT	1129	NM_001293792	chr8	+	71317827	71353309	71317918	71351332	18	71317827,71318509,71320615,71321657,71326214,71326781,71328712,71331360,71332274,71334477,71335809,71337464,71338155,71343186,71344553,71346055,71348950,71351175,	71318047,71318577,71320719,71321797,71326296,71326922,71328884,71331530,71332408,71334631,71335892,71337617,71338264,71343266,71344716,71346149,71349028,71353309,	0	Ints10	cmpl	cmpl	0,0,2,1,0,1,1,2,1,0,1,0,0,1,0,1,2,2,
WT	1129	NM_001293791	chr8	+	71317827	71353309	71317918	71351332	18	71317827,71318509,71320615,71321657,71326214,71326781,71328712,71331360,71332274,71334477,71335809,71337464,71338155,71343186,71344553,71346055,71348088,71351175,	71318047,71318577,71320719,71321797,71326296,71326922,71328884,71331530,71332408,71334631,71335892,71337617,71338264,71343266,71344716,71346149,71348166,71353309,	0	Ints10	cmpl	cmpl	0,0,2,1,0,1,1,2,1,0,1,0,0,1,0,1,2,2,
WT	1144	NM_027560	chr8	-	73359036	73363619	73359839	73363300	8	73359036,73360118,73360756,73361008,73361342,73362592,73362877,73363026,	73359893,73360276,73360919,73361265,73361445,73362740,73362944,73363619,	0	Arrdc2	cmpl	cmpl	0,1,0,1,0,2,1,0,
WT	1144	NM_032397	chr8	-	73365947	73380907	73368214	73379295	10	73365947,73370393,73370662,73372073,73372676,73374498,73376552,73378525,73378899,73380830,	73368460,73370463,73370671,73372201,73372787,73374640,73376971,73378621,73379376,73380907,	0	Kcnn1	cmpl	cmpl	0,2,2,0,0,2,0,0,0,-1,
WT	1144	NM_026964	chr8	-	73392125	73397389	73392339	73393962	5	73392125,73392635,73392831,73393803,73397357,	73392544,73392750,73393006,73393973,73397389,	0	Ccdc124	cmpl	cmpl	2,1,0,0,-1,
WT	1145	NM_053248	chr8	-	73406787	73416656	73407762	73416560	15	73406787,73408819,73409928,73411592,73411852,73412279,73412421,73412724,73413238,73413465,73414115,73415012,73415176,73415550,73416203,	73407867,73408935,73410053,73411774,73411939,73412350,73412534,73412813,73413368,73413606,73414270,73415080,73415228,73415616,73416656,	0	Slc5a5	cmpl	cmpl	0,1,2,0,0,1,2,0,2,2,0,1,0,0,0,
WT	1144	NM_032397	chr8	-	73365947	73380907	73368214	73379295	10	73365947,73370393,73370662,73372073,73372676,73374498,73376552,73378525,73378899,73380830,	73368460,73370463,73370671,73372201,73372787,73374640,73376971,73378621,73379376,73380907,	0	Kcnn1	cmpl	cmpl	0,2,2,0,0,2,0,0,0,-1,
WT	1144	NM_026964	chr8	-	73392125	73397389	73392339	73393962	5	73392125,73392635,73392831,73393803,73397357,	73392544,73392750,73393006,73393973,73397389,	0	Ccdc124	cmpl	cmpl	2,1,0,0,-1,
WT	1145	NM_053248	chr8	-	73406787	73416656	73407762	73416560	15	73406787,73408819,73409928,73411592,73411852,73412279,73412421,73412724,73413238,73413465,73414115,73415012,73415176,73415550,73416203,	73407867,73408935,73410053,73411774,73411939,73412350,73412534,73412813,73413368,73413606,73414270,73415080,73415228,73415616,73416656,	0	Slc5a5	cmpl	cmpl	0,1,2,0,0,1,2,0,2,2,0,1,0,0,0,
WT	1145	NM_029751	chr8	-	73418620	73421342	73419313	73421275	5	73418620,73419498,73419814,73420031,73421257,	73419406,73419608,73419944,73420211,73421342,	0	Rpl18a	cmpl	cmpl	0,1,0,0,0,
WT	1145	NR_106034	chr8	-	73419406	73419469	73419469	73419469	1	73419406,	73419469,	0	Mir7067	unk	unk	-1,
WT	1145	NR_002901	chr8	-	73419657	73419755	73419755	73419755	1	73419657,	73419755,	0	Snora68	unk	unk	-1,
WT	1242	NM_018771	chr8	+	86176576	86188688	86184891	86188168	7	86176576,86184857,86185853,86186133,86186947,86187818,86188016,	86176636,86185179,86186039,86186314,86187060,86187900,86188688,	0	Gipc1	cmpl	cmpl	-1,0,0,0,1,0,1,
WT	1242	NM_013641	chr8	+	86190538	86194002	86191794	86193432	3	86190538,86191777,86193165,	86190815,86192745,86194002,	0	Ptger1	cmpl	cmpl	-1,0,0,
WT	1242	NM_001199593	chr8	-	86193660	86217960	86194063	86217894	22	86193660,86194637,86194820,86195197,86195615,86195805,86196054,86197200,86197379,86197529,86201422,86201604,86201829,86204852,86205078,86207297,86207901,86208534,86210938,86214947,86216534,86217858,	86194267,86194718,86194928,86195340,86195692,86195868,86196231,86197292,86197455,86197609,86201516,86201746,86201905,86204996,86205188,86207492,86208115,86208680,86211083,86215099,86216835,86217960,	0	Pkn1	cmpl	cmpl	0,0,0,1,2,2,2,0,2,0,2,1,0,0,1,1,0,1,0,1,0,0,
WT	1242	NM_177262	chr8	-	86193660	86223078	86194063	86222886	22	86193660,86194637,86194820,86195197,86195615,86195805,86196054,86197200,86197379,86197529,86201422,86201604,86201829,86204852,86205078,86207297,86207901,86208534,86210938,86214947,86216534,86222865,	86194267,86194718,86194928,86195340,86195692,86195868,86196231,86197292,86197455,86197609,86201516,86201746,86201905,86204996,86205188,86207492,86208115,86208680,86211083,86215099,86216835,86223078,	0	Pkn1	cmpl	cmpl	0,0,0,1,2,2,2,0,2,0,2,1,0,0,1,1,0,1,0,1,0,0,
WT	1247	NM_001007571	chr8	-	86770133	86773660	86770451	86773602	3	86770133,86773372,86773514,	86770592,86773428,86773660,	0	D8Ertd738e	cmpl	cmpl	0,1,0,
WT	1247	NM_026423	chr8	-	86774474	86781223	86775449	86781159	5	86774474,86777761,86778074,86780142,86780788,	86775610,86777986,86778251,86780318,86781223,	0	Mri1	cmpl	cmpl	1,1,1,2,0,
WT	1247	NM_026350	chr8	-	86781665	86794301	86782379	86790737	10	86781665,86783011,86784192,86784441,86785638,86786891,86787760,86788207,86790734,86794240,	86782825,86783150,86784365,86784584,86785699,86786947,86787843,86788261,86790973,86794301,	0	Ccdc130	cmpl	cmpl	1,0,1,2,1,2,0,0,0,-1,
WT	1247	NM_001294281	chr8	-	86781665	86794301	86782801	86790737	9	86781665,86784192,86784441,86785638,86786891,86787760,86788207,86790734,86794240,	86782825,86784365,86784584,86785699,86786947,86787843,86788261,86790973,86794301,	0	Ccdc130	cmpl	cmpl	0,1,2,1,2,0,0,0,-1,
WT	1326	NM_024191	chr8	+	97190499	97198357	97190763	97197018	6	97190499,97191496,97194220,97195194,97195961,97196916,	97190801,97191558,97194327,97195280,97196058,97198357,	0	Arl2bp	cmpl	cmpl	0,2,1,0,2,0,
WT	1326	NM_024269	chr8	+	97190990	97198357	97191125	97197018	6	97190990,97191496,97194220,97195194,97195961,97196916,	97191130,97191558,97194327,97195280,97196058,97198357,	0	Arl2bp	cmpl	cmpl	0,2,1,0,2,0,
WT	1326	NM_026385	chr8	-	97198794	97220142	97200062	97220070	4	97198794,97201125,97203244,97219935,	97200179,97201248,97203418,97220142,	0	Pllp	cmpl	cmpl	0,0,0,0,
WT	1404	NM_001163756	chr8	+	107450159	107458572	107450220	107457614	13	107450159,107450907,107452627,107453381,107453596,107454565,107454965,107455227,107455741,107456299,107456823,107457427,107458346,	107450296,107451112,107452769,107453515,107453855,107454664,107455106,107455308,107455886,107456437,107456896,107457654,107458572,	0	Ces2e	cmpl	cmpl	0,1,2,0,2,0,0,0,0,1,1,2,-1,
WT	1404	NM_172759	chr8	+	107450159	107458572	107450220	107457614	12	107450159,107450907,107452627,107453381,107453596,107454565,107454965,107455227,107455741,107456299,107456823,107457427,	107450296,107451112,107452769,107453515,107453855,107454664,107455106,107455308,107455886,107456437,107456896,107458572,	0	Ces2e	cmpl	cmpl	0,1,2,0,2,0,0,0,0,1,1,2,
WT	175	NM_001079865	chr8	+	107471255	107479862	107471278	107478616	13	107471255,107471943,107473862,107474612,107474827,107475854,107476373,107476634,107476919,107477408,107477933,107478429,107479760,	107471354,107472154,107474004,107474746,107475086,107475953,107476514,107476715,107477064,107477546,107478006,107478628,107479862,	0	Ces2f	cmpl	cmpl	0,1,2,0,2,0,0,0,0,1,1,2,-1,
WT	1405	NM_197999	chr8	+	107485617	107493437	107485687	107492331	12	107485617,107486369,107487775,107488559,107488774,107489788,107490149,107490411,107490728,107491218,107491659,107492144,	107485763,107486580,107487914,107488693,107489033,107489887,107490290,107490492,107490873,107491356,107491732,107493437,	0	Ces2g	cmpl	cmpl	0,1,2,0,2,0,0,0,0,1,1,2,
WT	1404	NM_001163756	chr8	+	107450159	107458572	107450220	107457614	13	107450159,107450907,107452627,107453381,107453596,107454565,107454965,107455227,107455741,107456299,107456823,107457427,107458346,	107450296,107451112,107452769,107453515,107453855,107454664,107455106,107455308,107455886,107456437,107456896,107457654,107458572,	0	Ces2e	cmpl	cmpl	0,1,2,0,2,0,0,0,0,1,1,2,-1,
WT	1404	NM_172759	chr8	+	107450159	107458572	107450220	107457614	12	107450159,107450907,107452627,107453381,107453596,107454565,107454965,107455227,107455741,107456299,107456823,107457427,	107450296,107451112,107452769,107453515,107453855,107454664,107455106,107455308,107455886,107456437,107456896,107458572,	0	Ces2e	cmpl	cmpl	0,1,2,0,2,0,0,0,0,1,1,2,
WT	175	NM_001079865	chr8	+	107471255	107479862	107471278	107478616	13	107471255,107471943,107473862,107474612,107474827,107475854,107476373,107476634,107476919,107477408,107477933,107478429,107479760,	107471354,107472154,107474004,107474746,107475086,107475953,107476514,107476715,107477064,107477546,107478006,107478628,107479862,	0	Ces2f	cmpl	cmpl	0,1,2,0,2,0,0,0,0,1,1,2,-1,
WT	1405	NM_197999	chr8	+	107485617	107493437	107485687	107492331	12	107485617,107486369,107487775,107488559,107488774,107489788,107490149,107490411,107490728,107491218,107491659,107492144,	107485763,107486580,107487914,107488693,107489033,107489887,107490290,107490492,107490873,107491356,107491732,107493437,	0	Ces2g	cmpl	cmpl	0,1,2,0,2,0,0,0,0,1,1,2,
WT	1405	NM_001164681	chr8	+	107572498	107582314	107572520	107582003	12	107572498,107573772,107574082,107574381,107575367,107575631,107577255,107579478,107580283,107581360,107581635,107581807,	107572611,107573977,107574221,107574515,107575521,107575736,107577348,107579559,107580431,107581510,107581714,107582314,	0	Ces3a	cmpl	cmpl	0,1,2,0,2,0,0,0,0,1,1,2,
WT	1405	NM_198672	chr8	+	107572498	107582314	107572520	107582003	13	107572498,107573772,107574082,107574381,107575367,107575631,107577255,107577443,107579478,107580283,107581360,107581635,107581807,	107572611,107573977,107574221,107574515,107575521,107575736,107577348,107577584,107579559,107580431,107581510,107581714,107582314,	0	Ces3a	cmpl	cmpl	0,1,2,0,2,0,0,0,0,0,1,1,2,
WT	175	NM_144511	chr8	+	107607654	107617491	107607674	107617162	13	107607654,107608844,107609156,107609455,107610457,107610721,107612318,107612506,107614603,107615410,107616504,107616794,107616966,	107607765,107609049,107609295,107609589,107610611,107610826,107612411,107612647,107614684,107615558,107616654,107616873,107617491,	0	Ces3b	cmpl	cmpl	0,1,2,0,2,0,0,0,0,0,1,1,2,
WT	175	NM_001159415	chr8	+	107607654	107617491	107607674	107617162	12	107607654,107608844,107609156,107609455,107610457,107610721,107612318,107612506,107614603,107615410,107616794,107616966,	107607765,107609049,107609295,107609589,107610611,107610826,107612411,107612647,107614684,107615558,107616873,107617491,	0	Ces3b	cmpl	cmpl	0,1,2,0,2,0,0,0,0,0,1,2,
WT	1410	NM_001033320	chr8	+	108214805	108222065	108215070	108222043	17	108214805,108215226,108216200,108216416,108216702,108216937,108217155,108217424,108217913,108218924,108219107,108219551,108220760,108220923,108221116,108221767,108221930,	108215145,108215325,108216329,108216530,108216863,108217025,108217296,108217491,108218149,108219025,108219468,108219674,108220797,108220995,108221338,108221845,108222065,	0	Rltpr	cmpl	cmpl	0,0,0,0,0,2,0,0,1,0,2,0,0,1,1,1,1,
WT	1410	NM_001012638	chr8	-	108222058	108224995	108222155	108224918	11	108222058,108222307,108222513,108223294,108223478,108223760,108223903,108224181,108224346,108224602,108224819,	108222228,108222399,108222863,108223391,108223630,108223795,108223948,108224258,108224440,108224739,108224995,	0	Acd	cmpl	cmpl	2,0,1,0,1,2,2,0,2,0,0,
WT	1410	NM_001047436	chr8	+	108225047	108227394	108225202	108227262	3	108225047,108226073,108226507,	108225217,108226296,108227394,	0	Pard6a	cmpl	cmpl	0,0,1,
WT	1410	NM_001286344	chr8	+	108225047	108227394	108226749	108227262	3	108225047,108226073,108226507,	108225186,108226296,108227394,	0	Pard6a	cmpl	cmpl	-1,-1,0,
WT	1410	NM_001047435	chr8	+	108225546	108227394	108225640	108227262	3	108225546,108226073,108226510,	108225703,108226296,108227394,	0	Pard6a	cmpl	cmpl	0,0,1,
WT	1410	NM_019695	chr8	+	108225546	108227394	108225640	108227262	3	108225546,108226073,108226507,	108225703,108226296,108227394,	0	Pard6a	cmpl	cmpl	0,0,1,
WT	1410	NM_001286345	chr8	+	108225546	108227394	108225640	108227262	3	108225546,108226073,108226507,	108225703,108226206,108227394,	0	Pard6a	cmpl	cmpl	0,0,1,
WT	1410	NM_198299	chr8	-	108227551	108232068	108227760	108231808	8	108227551,108228012,108228250,108228534,108230465,108231448,108231723,108232056,	108227921,108228149,108228414,108228660,108230638,108231643,108231823,108232068,	0	Enkd1	cmpl	cmpl	1,2,0,0,1,1,0,-1,
WT	1410	NM_027655	chr8	+	108232202	108234068	108232331	108233997	4	108232202,108232695,108233299,108233560,	108232415,108232913,108233484,108234068,	0	4933405L10Rik	cmpl	cmpl	0,0,2,1,
WT	176	NM_027469	chr8	-	108240012	108282507	108240651	108252146	3	108240012,108251887,108282353,	108241550,108252231,108282507,	0	Gfod2	cmpl	cmpl	1,0,-1,
WT	1411	NM_024445	chr8	+	108351643	108368576	108351686	108368524	16	108351643,108357358,108361045,108361305,108362606,108363890,108364457,108365293,108365545,108365781,108366031,108366296,108366572,108367790,108368010,108368283,	108351727,108357440,108361158,108361432,108362700,108364087,108364593,108365463,108365705,108365912,108366157,108366449,108366682,108367917,108368117,108368576,	0	Tsnaxip1	cmpl	cmpl	0,2,0,2,0,1,0,1,0,1,0,0,0,2,0,2,
WT	1411	NM_177150	chr8	-	108368577	108375908	108368771	108375883	13	108368577,108368973,108369159,108370215,108370547,108370883,108372650,108372912,108373086,108373324,108373525,108373732,108375770,	108368895,108369078,108369336,108370291,108370700,108371078,108372799,108372955,108373223,108373421,108373613,108373823,108375908,	0	Cenpt	cmpl	cmpl	2,2,2,1,1,1,2,1,2,1,0,2,0,
WT	1411	NM_021513	chr8	+	108379002	108380850	108379260	108380178	1	108379002,	108380850,	0	Thap11	cmpl	cmpl	0,
WT	176	NM_026532	chr8	+	108384533	108404301	108399459	108402818	5	108384533,108399433,108400253,108400409,108402704,	108384605,108399558,108400325,108400508,108404301,	0	Nutf2	cmpl	cmpl	-1,0,0,0,0,
WT	176	NR_033574	chr8	+	108384559	108403237	108403237	108403237	5	108384559,108399433,108400253,108400409,108402704,	108384605,108399558,108400325,108400508,108403237,	0	Nutf2-ps1	unk	unk	-1,-1,-1,-1,-1,
WT	1412	NM_001301100	chr8	+	108404780	108417125	108404976	108416762	29	108404780,108408400,108408932,108409333,108409682,108409987,108410218,108410649,108410853,108411017,108411200,108411405,108411681,108411853,108412020,108412287,108412498,108413003,108413524,108413718,108413960,108414139,108414421,108414664,108414867,108415118,108415395,108416166,108416569,	108405058,108408557,108409044,108409433,108409872,108410135,108410323,108410759,108410937,108411113,108411303,108411586,108411754,108411945,108412208,108412418,108412655,108413440,108413629,108413871,108413997,108414317,108414577,108414780,108415033,108415305,108415615,108416330,108417125,	0	Edc4	cmpl	cmpl	0,1,2,0,1,2,0,0,2,2,2,0,1,2,1,0,2,0,2,2,2,0,1,1,0,1,2,0,2,
WT	1412	NM_181594	chr8	+	108404780	108417125	108404976	108416762	29	108404780,108408400,108408932,108409333,108409682,108409987,108410218,108410649,108410853,108411017,108411200,108411405,108411681,108411853,108412020,108412287,108412498,108413003,108413572,108413718,108413960,108414139,108414421,108414664,108414867,108415118,108415395,108416166,108416569,	108405058,108408557,108409044,108409433,108409872,108410135,108410323,108410759,108410937,108411113,108411303,108411586,108411754,108411945,108412208,108412418,108412655,108413440,108413629,108413871,108413997,108414317,108414577,108414780,108415033,108415305,108415615,108416330,108417125,	0	Edc4	cmpl	cmpl	0,1,2,0,1,2,0,0,2,2,2,0,1,2,1,0,2,0,2,2,2,0,1,1,0,1,2,0,2,
WT	23	NM_019707	chr8	+	120807654	121847348	120807753	121847302	14	120807654,121029503,121198917,121281267,121375618,121491948,121619084,121722754,121760683,121766089,121812485,121836401,121837872,121847294,	120807798,121029615,121199126,121281384,121375771,121492093,121619263,121722895,121760866,121766343,121812628,121836635,121838094,121847348,	0	Cdh13	cmpl	cmpl	0,0,1,0,0,0,1,0,0,0,2,1,1,1,
WT	1520	NM_133967	chr8	-	122604994	122625372	122606439	122611968	8	122604994,122607129,122608743,122609244,122610528,122611653,122616816,122624991,	122606616,122607260,122608825,122609341,122610653,122611984,122616901,122625372,	0	Zdhhc7	cmpl	cmpl	0,1,0,2,0,0,-1,-1,
WT	1520	NM_001163762	chr8	+	122638051	122678474	122669234	122677904	8	122638051,122669102,122673191,122673983,122675210,122676338,122677330,122677821,	122638217,122669563,122673291,122674057,122675281,122676534,122677371,122678474,	0	6430548M08Rik	cmpl	cmpl	-1,0,2,0,2,1,2,1,
WT	23	NM_001163761	chr8	+	122638051	122689207	122669234	122685164	12	122638051,122669102,122673191,122673983,122675210,122676338,122677330,122677821,122680196,122683858,122684217,122685114,	122638217,122669563,122673291,122674057,122675281,122676534,122677371,122677900,122680274,122683939,122684312,122689207,	0	6430548M08Rik	cmpl	cmpl	-1,0,2,0,2,1,2,1,2,2,2,1,
WT	23	NM_172286	chr8	+	122638051	122689207	122669234	122685164	13	122638051,122669102,122673191,122673983,122675210,122676338,122677330,122677821,122680196,122681367,122683858,122684217,122685114,	122638217,122669563,122673291,122674057,122675281,122676534,122677371,122677900,122680274,122681397,122683939,122684312,122689207,	0	6430548M08Rik	cmpl	cmpl	-1,0,2,0,2,1,2,1,2,2,2,2,1,
WT	587	NM_001025353	chr8_random	+	287283	292865	291663	292344	3	287283,291638,292207,	287402,291718,292865,	0	Gm6040	cmpl	cmpl	-1,0,1,
WT	587	NM_001177471	chr8_random	+	307381	308749	307381	308702	3	307381,308397,308580,	307439,308484,308749,	0	Gm15056	cmpl	cmpl	0,1,1,
WT	587	NM_001039119	chr8_random	-	311631	316688	311717	314229	3	311631,314171,316648,	311848,314340,316688,	0	Defb33	cmpl	cmpl	1,0,-1,
WT	587	NR_002880	chr8_random	-	320241	332856	332856	332856	2	320241,332802,	320379,332856,	0	Gm21944	unk	unk	-1,-1,
WT	642	NM_008611	chr9	+	7558428	7568486	7558535	7567538	10	7558428,7560431,7561343,7561571,7563059,7564878,7565513,7566180,7567189,7567434,	7558643,7560670,7561492,7561697,7563221,7564996,7565647,7566334,7567293,7568486,	0	Mmp8	cmpl	cmpl	0,0,2,1,1,1,2,1,2,1,
WT	642	NM_001030289	chr9	+	7571457	7581393	7571457	7581393	9	7571457,7571944,7573291,7577299,7577634,7578107,7578903,7579764,7581157,	7571601,7572183,7573650,7577461,7577755,7578238,7579063,7579868,7581393,	0	Mmp27	cmpl	cmpl	0,0,2,1,1,2,1,2,1,
WT	688	NM_023858	chr9	+	13553624	13610925	13553764	13609980	15	13553624,13586720,13590295,13593024,13593483,13596422,13597592,13599680,13600401,13603593,13604319,13606358,13607868,13609249,13609818,	13553844,13586826,13590371,13593119,13593594,13596524,13597676,13599830,13600590,13603779,13604526,13606451,13607982,13609426,13610925,	0	Mtmr2	cmpl	cmpl	0,2,0,1,0,0,0,0,0,0,0,0,0,0,0,
WT	688	NR_024025	chr9	+	13553624	13610925	13610925	13610925	16	13553624,13586720,13588049,13590295,13593024,13593483,13596422,13597592,13599680,13600401,13603593,13604319,13606358,13607868,13609249,13609818,	13553844,13586826,13588154,13590371,13593119,13593594,13596524,13597676,13599830,13600590,13603779,13604526,13606451,13607982,13609426,13610925,	0	Mtmr2	unk	unk	-1,-1,-1,-1,-1,-1,-1,-1,-1,-1,-1,-1,-1,-1,-1,-1,
WT	10	NM_026665	chr9	-	13612231	13631551	13613050	13631344	11	13612231,13614303,13615070,13617076,13617853,13620498,13621330,13622766,13623302,13625970,13631299,	13613284,13614448,13615306,13617154,13617964,13620576,13621447,13622888,13623482,13626127,13631551,	0	Cep57	cmpl	cmpl	0,2,0,0,0,0,0,1,1,0,0,
WT	10	NR_037622	chr9	-	13612231	13631497	13631497	13631497	11	13612231,13614303,13615070,13617076,13617853,13620498,13621330,13622766,13623302,13625970,13630985,	13613284,13614448,13615306,13617154,13617964,13620576,13621447,13622888,13623482,13626127,13631497,	0	Cep57	unk	unk	-1,-1,-1,-1,-1,-1,-1,-1,-1,-1,-1,
WT	689	NM_176836	chr9	+	13632170	13650966	13632418	13648562	10	13632170,13633203,13634168,13635425,13637415,13640328,13640546,13641280,13644083,13648472,	13632505,13633268,13634223,13635581,13637615,13640376,13640627,13641416,13644185,13650966,	0	Fam76b	cmpl	cmpl	0,0,2,0,0,2,2,2,0,0,
WT	696	NM_029306	chr9	-	14562637	14575474	14562894	14575412	4	14562637,14566048,14571300,14575282,	14562899,14566174,14571405,14575474,	0	1700012B09Rik	cmpl	cmpl	1,1,1,0,
WT	696	NM_019683	chr9	-	14584641	14587408	14585593	14587313	2	14584641,14587058,	14586055,14587408,	0	Ankrd49	cmpl	cmpl	0,0,
WT	696	NM_018736	chr9	+	14589150	14638861	14589952	14638107	20	14589150,14589874,14591321,14595016,14600214,14601486,14603999,14607207,14609799,14614247,14616273,14619611,14621239,14623859,14629584,14630978,14633800,14635340,14637084,14638050,	14589201,14589972,14591454,14595177,14600302,14601628,14604114,14607393,14609971,14614328,14616400,14619715,14621413,14623922,14629801,14631059,14633859,14635405,14637160,14638861,	0	Mre11a	cmpl	cmpl	-1,0,2,0,2,0,1,2,2,0,0,1,0,0,0,1,1,0,2,0,
WT	96	NM_001166207	chr9	-	24361491	24500737	24362480	24500607	22	24361491,24385573,24387231,24388919,24389951,24391485,24421884,24423547,24432593,24435642,24448155,24449505,24450745,24463001,24465168,24467558,24471352,24473733,24485116,24494497,24496399,24500225,	24362631,24385699,24387331,24389094,24390071,24391510,24421931,24423619,24432695,24435723,24448215,24449592,24450823,24463101,24465260,24467616,24471446,24473854,24485254,24494585,24496424,24500737,	0	Dpy19l2	cmpl	cmpl	2,2,1,0,0,2,0,0,0,0,0,0,0,2,0,2,1,0,0,2,1,0,
WT	771	NM_173412	chr9	+	24429628	24430272	24429659	24430121	1	24429628,	24430272,	0	Cypt4	cmpl	cmpl	0,
WT	771	NM_001039944	chr9	+	24429647	24430181	24429659	24430121	2	24429647,24429698,	24429697,24430181,	0	Cypt10	cmpl	cmpl	0,0,
WT	771	NM_001039942	chr9	+	24429647	24430181	24429659	24430121	1	24429647,	24430181,	0	Cypt9	cmpl	cmpl	0,
WT	852	NM_194257	chr9	-	35024549	35075390	35025318	35052284	8	35024549,35025513,35028964,35031198,35034748,35042815,35052198,35075307,	35025332,35025573,35029250,35031327,35034976,35043068,35052291,35075390,	0	Fam118b	cmpl	cmpl	1,1,0,0,0,2,0,-1,
WT	852	NM_175411	chr9	-	35024549	35075390	35025318	35052284	7	35024549,35025513,35028964,35031198,35042815,35052198,35075307,	35025332,35025573,35029250,35031327,35043068,35052291,35075390,	0	Fam118b	cmpl	cmpl	1,1,0,0,2,0,-1,
WT	852	NM_001286604	chr9	-	35024549	35075390	35025318	35052284	10	35024549,35025513,35028964,35031198,35034748,35042815,35052198,35052725,35074621,35075307,	35025332,35025573,35029250,35031327,35034976,35043068,35052291,35052780,35074696,35075390,	0	Fam118b	cmpl	cmpl	1,1,0,0,0,2,0,-1,-1,-1,
WT	852	NM_028040	chr9	+	35075465	35083542	35075474	35082888	7	35075465,35075986,35077549,35080118,35080286,35081052,35082648,	35075663,35076152,35077751,35080212,35080431,35081150,35083542,	0	Rpusd4	cmpl	cmpl	0,0,1,2,0,1,0,
WT	852	NR_040715	chr9	+	35088689	35093008	35093008	35093008	5	35088689,35090121,35090942,35092065,35092443,	35088791,35090182,35091300,35092335,35093008,	0	4933422A05Rik	unk	unk	-1,-1,-1,-1,-1,
WT	881	NM_207139	chr9	-	38854198	38855134	38854198	38855002	1	38854198,	38855134,	0	Olfr936	cmpl	cmpl	0,
WT	881	NM_146439	chr9	-	38867313	38868249	38867313	38868249	1	38867313,	38868249,	0	Olfr937	cmpl	cmpl	0,
WT	881	NM_146438	chr9	-	38885380	38886328	38885380	38886328	1	38885380,	38886328,	0	Olfr938	cmpl	cmpl	0,
WT	882	NM_146507	chr9	+	39024943	39025879	39024943	39025879	1	39024943,	39025879,	0	Olfr944	cmpl	cmpl	0,
WT	882	NM_207665	chr9	-	39045071	39046016	39045071	39046016	1	39045071,	39046016,	0	Olfr1537	cmpl	cmpl	0,
WT	889	NM_146855	chr9	-	39934508	39935624	39934608	39935544	1	39934508,	39935624,	0	Olfr985	cmpl	cmpl	0,
WT	889	NM_029379	chr9	+	39955706	39958463	39955910	39958369	4	39955706,39956912,39957311,39958139,	39956091,39957059,39957446,39958463,	0	Tmem225	cmpl	cmpl	0,1,1,1,
WT	115	NM_007841	chr9	+	44412974	44448814	44415475	44443941	14	44412974,44415205,44420910,44422294,44431701,44432557,44434470,44435720,44436723,44438106,44439465,44442175,44443765,44444571,	44413010,44415675,44420974,44422399,44431831,44432704,44434565,44435843,44436852,44438223,44439529,44442277,44443948,44448814,	0	Ddx6	cmpl	cmpl	-1,0,2,0,0,1,1,0,0,0,0,1,1,-1,
WT	115	NM_181324	chr9	+	44412974	44448814	44415475	44443941	14	44412974,44415205,44420910,44422294,44431701,44432557,44434470,44435720,44436723,44438106,44439465,44442175,44443765,44444571,	44413035,44415675,44420974,44422399,44431831,44432704,44434565,44435843,44436852,44438223,44439529,44442277,44443948,44448814,	0	Ddx6	cmpl	cmpl	-1,0,2,0,0,1,1,0,0,0,0,1,1,-1,
WT	115	NM_001110826	chr9	+	44412974	44448814	44415475	44443941	14	44412974,44415205,44420910,44422294,44431701,44432557,44434470,44435720,44436723,44438106,44439465,44442175,44443765,44444571,	44413067,44415675,44420974,44422399,44431831,44432704,44434565,44435843,44436852,44438223,44439529,44442277,44443948,44448814,	0	Ddx6	cmpl	cmpl	-1,0,2,0,0,1,1,0,0,0,0,1,1,-1,
WT	925	NM_023831	chr9	+	44581091	44600797	44586679	44598663	12	44581091,44581770,44586644,44590182,44591813,44592042,44592414,44594376,44594920,44597649,44597973,44598567,	44581256,44581867,44586721,44590316,44591888,44592136,44592543,44594498,44594987,44597710,44598059,44600797,	0	Ift46	cmpl	cmpl	-1,-1,0,0,2,2,0,0,2,0,1,0,
WT	925	NM_027865	chr9	-	44601861	44607299	44603057	44606816	9	44601861,44603273,44603492,44603764,44604078,44604406,44606203,44606746,44607263,	44603131,44603360,44603593,44603795,44604210,44604697,44606515,44606840,44607299,	0	Tmem25	cmpl	cmpl	1,1,2,1,1,1,1,0,-1,
WT	925	NM_138951	chr9	-	44607482	44611034	44607553	44610902	3	44607482,44609676,44610793,	44607816,44609865,44611034,	0	Ttc36	cmpl	cmpl	1,1,0,
WT	925	NM_001081049	chr9	-	44611437	44689357	44615984	44689357	36	44611437,44617146,44617797,44618718,44618984,44621069,44622657,44624677,44625788,44626365,44630769,44631310,44632407,44632603,44633472,44634904,44636866,44637160,44638132,44638477,44639306,44640943,44641989,44643884,44644226,44644633,44649053,44649645,44650392,44650615,44651440,44653471,44654935,44655486,44661019,44688931,	44616260,44617276,44617881,44618822,44619163,44621144,44622828,44624742,44625869,44630602,44630952,44631471,44632486,44632721,44633631,44635042,44636973,44637354,44638206,44638588,44639480,44641128,44642103,44644005,44644322,44644780,44649167,44649777,44650466,44650999,44651505,44653706,44655113,44658137,44661089,44689357,	0	Kmt2a	cmpl	cmpl	0,2,2,0,1,1,1,2,2,1,1,2,1,0,0,0,1,2,0,0,0,1,1,0,0,0,0,0,1,1,2,1,0,1,0,0,
WT	925	NM_023831	chr9	+	44581091	44600797	44586679	44598663	12	44581091,44581770,44586644,44590182,44591813,44592042,44592414,44594376,44594920,44597649,44597973,44598567,	44581256,44581867,44586721,44590316,44591888,44592136,44592543,44594498,44594987,44597710,44598059,44600797,	0	Ift46	cmpl	cmpl	-1,-1,0,0,2,2,0,0,2,0,1,0,
WT	925	NM_027865	chr9	-	44601861	44607299	44603057	44606816	9	44601861,44603273,44603492,44603764,44604078,44604406,44606203,44606746,44607263,	44603131,44603360,44603593,44603795,44604210,44604697,44606515,44606840,44607299,	0	Tmem25	cmpl	cmpl	1,1,2,1,1,1,1,0,-1,
WT	925	NM_138951	chr9	-	44607482	44611034	44607553	44610902	3	44607482,44609676,44610793,	44607816,44609865,44611034,	0	Ttc36	cmpl	cmpl	1,1,0,
WT	925	NM_001081049	chr9	-	44611437	44689357	44615984	44689357	36	44611437,44617146,44617797,44618718,44618984,44621069,44622657,44624677,44625788,44626365,44630769,44631310,44632407,44632603,44633472,44634904,44636866,44637160,44638132,44638477,44639306,44640943,44641989,44643884,44644226,44644633,44649053,44649645,44650392,44650615,44651440,44653471,44654935,44655486,44661019,44688931,	44616260,44617276,44617881,44618822,44619163,44621144,44622828,44624742,44625869,44630602,44630952,44631471,44632486,44632721,44633631,44635042,44636973,44637354,44638206,44638588,44639480,44641128,44642103,44644005,44644322,44644780,44649167,44649777,44650466,44650999,44651505,44653706,44655113,44658137,44661089,44689357,	0	Kmt2a	cmpl	cmpl	0,2,2,0,1,1,1,2,2,1,1,2,1,0,0,0,1,2,0,0,0,1,1,0,0,0,0,0,1,1,2,1,0,1,0,0,
WT	116	NM_001081373	chr9	-	45575028	45636721	45576340	45631810	30	45575028,45576603,45577491,45578777,45579613,45580364,45581900,45582524,45582866,45583274,45583759,45583947,45584865,45586490,45586879,45587225,45587464,45587772,45593860,45595508,45599165,45601014,45602134,45609547,45610725,45611255,45617786,45626060,45631728,45636584,	45576446,45576726,45577558,45579140,45579725,45580472,45582108,45582592,45582990,45583450,45583828,45584031,45585009,45586613,45587011,45587303,45587693,45587919,45594004,45595594,45599249,45601095,45602512,45609625,45610860,45611411,45617991,45626172,45631847,45636721,	0	Cep164	cmpl	cmpl	2,2,1,1,0,0,2,0,2,0,0,0,0,0,0,0,2,2,2,0,0,0,0,0,0,0,2,1,0,-1,
WT	933	NM_011792	chr9	+	45646611	45670567	45647110	45668378	9	45646611,45660970,45662709,45664170,45665196,45666482,45666992,45667361,45668136,	45647371,45661059,45662926,45664308,45665331,45666584,45667142,45667533,45670567,	0	Bace1	cmpl	cmpl	0,0,2,0,0,0,0,0,1,
WT	933	NM_001145947	chr9	+	45646611	45670567	45647110	45668378	8	45646611,45660970,45662709,45664170,45665196,45666992,45667361,45668136,	45647371,45661059,45662926,45664308,45665331,45667142,45667533,45670567,	0	Bace1	cmpl	cmpl	0,0,2,0,0,0,0,1,
WT	969	NM_025848	chr9	-	50404444	50411954	50405189	50411894	4	50404444,50406865,50408652,50411842,	50405355,50407010,50408769,50411954,	0	Sdhd	cmpl	cmpl	2,1,1,0,
WT	969	NM_013897	chr9	+	50412005	50413425	50412060	50413205	2	50412005,50413037,	50412144,50413425,	0	Timm8b	cmpl	cmpl	0,0,
WT	969	NM_001134902	chr9	-	50413344	50425569	50415536	50423656	7	50413344,50417476,50418404,50420481,50423587,50424762,50425332,	50416041,50417530,50418554,50420582,50423664,50424789,50425569,	0	AU019823	cmpl	cmpl	2,2,2,0,0,-1,-1,
WT	969	NM_212449	chr9	-	50413344	50425569	50415536	50423656	6	50413344,50417476,50418404,50420481,50423587,50425332,	50416041,50417530,50418554,50420582,50423664,50425569,	0	AU019823	cmpl	cmpl	2,2,2,0,0,-1,
WT	969	NM_028300	chr9	+	50425425	50433105	50426577	50433099	6	50425425,50426550,50427859,50429049,50429725,50432964,	50425703,50426754,50427983,50429295,50429991,50433105,	0	Pih1d2	cmpl	cmpl	-1,0,0,1,1,0,
WT	121	NM_145614	chr9	-	50442737	50467885	50444529	50467571	14	50442737,50445560,50446025,50448328,50452130,50452545,50453143,50457736,50458855,50461726,50465949,50466269,50466792,50467295,	50444659,50445697,50446188,50448444,50452238,50452638,50453211,50457878,50459043,50461853,50466103,50466394,50466894,50467885,	0	Dlat	cmpl	cmpl	2,0,2,0,0,0,1,0,1,0,2,0,0,0,
WT	973	NM_001033534	chr9	-	50864884	50885199	50865400	50885075	8	50864884,50867561,50870287,50871341,50876143,50881952,50884426,50884990,	50865761,50867661,50870371,50871377,50876301,50882250,50884450,50885199,	0	Layn	cmpl	cmpl	2,1,1,1,2,1,1,0,
WT	973	NM_177702	chr9	-	50889417	50910183	50889577	50910075	6	50889417,50891683,50894218,50908104,50909158,50909849,	50889635,50891736,50894278,50908175,50909197,50910183,	0	4833427G06Rik	cmpl	cmpl	2,0,0,1,1,0,
WT	973	NR_029654	chr9	-	50911138	50911215	50911215	50911215	1	50911138,	50911215,	0	Mir34c	unk	unk	-1,
WT	973	NR_029655	chr9	-	50911666	50911750	50911750	50911750	1	50911666,	50911750,	0	Mir34b	unk	unk	-1,
WT	128	NM_001166282	chr9	-	57876488	57966630	57876564	57966551	20	57876488,57877654,57878140,57878862,57879421,57880488,57880671,57881026,57881362,57906047,57916895,57917643,57924344,57925344,57929766,57934349,57946321,57964893,57965109,57966241,	57876690,57877768,57878227,57879069,57879570,57880582,57880803,57881118,57881522,57906203,57917029,57917773,57924465,57925436,57929876,57934483,57946485,57965010,57965438,57966630,	0	Ccdc33	cmpl	cmpl	0,0,0,0,1,0,0,1,0,0,1,0,2,0,1,2,0,0,1,0,
WT	128	NM_029212	chr9	-	57876488	57950032	57876564	57949749	19	57876488,57877654,57878140,57879421,57880488,57880671,57881026,57881362,57906047,57915309,57916895,57917643,57924344,57925344,57928583,57929766,57934349,57946321,57949728,	57876690,57877768,57878227,57879570,57880582,57880803,57881118,57881522,57906203,57915381,57917029,57917773,57924465,57925436,57928691,57929876,57934483,57946485,57950032,	0	Ccdc33	cmpl	cmpl	0,0,0,1,0,0,1,0,0,0,1,0,2,0,0,1,2,0,0,
WT	1027	NM_001162475	chr9	+	57976894	58001804	57982896	58001129	19	57976894,57982880,57986786,57987162,57988220,57988665,57988862,57990721,57993267,57993519,57993804,57995268,57996986,57997884,57998967,57999169,57999685,58000251,58000959,	57976957,57983009,57986853,57987248,57988360,57988689,57989029,57990844,57993335,57993599,57993866,57995431,57997062,57998018,57999085,57999271,57999849,58000407,58001804,	0	Stra6	cmpl	cmpl	-1,0,2,0,2,1,1,0,0,2,1,0,1,2,1,2,2,1,1,
WT	1027	NM_009291	chr9	+	57977155	58001804	57982896	58001129	19	57977155,57982880,57986786,57987162,57988220,57988665,57988862,57990721,57993267,57993519,57993804,57995268,57996986,57997884,57998967,57999169,57999685,58000251,58000959,	57977488,57983009,57986853,57987248,57988360,57988689,57989029,57990844,57993335,57993599,57993866,57995431,57997062,57998018,57999085,57999271,57999849,58000407,58001804,	0	Stra6	cmpl	cmpl	-1,0,2,0,2,1,1,0,0,2,1,0,1,2,1,2,2,1,1,
WT	1121	NM_033604	chr9	-	70273235	70351532	70274796	70324456	15	70273235,70277358,70278737,70279743,70288561,70290078,70291208,70298092,70301307,70305630,70306796,70317161,70323582,70350746,70351265,	70274914,70277486,70278833,70279836,70288688,70290204,70291557,70298348,70301624,70305825,70306960,70317288,70324475,70350809,70351532,	0	Rnf111	cmpl	cmpl	2,0,0,0,2,2,1,0,1,1,2,1,0,-1,-1,
WT	1181	NM_001122660	chr9	+	78137734	78153332	78142612	78153224	7	78137734,78142590,78145905,78146743,78150492,78152178,78153101,	78137809,78142699,78145957,78146876,78150634,78152310,78153332,	0	Gm10639	cmpl	cmpl	-1,0,0,1,2,0,0,
WT	1181	NM_001164523	chr9	-	78159778	78162604	78160054	78162543	3	78159778,78160711,78162503,	78160116,78160882,78162604,	0	Omt2a	cmpl	cmpl	1,1,0,
WT	1181	NM_001111286	chr9	-	78159778	78161855	78160054	78161203	3	78159778,78160711,78161133,	78160116,78160882,78161855,	0	Omt2a	cmpl	cmpl	1,1,0,
WT	1181	NM_205822	chr9	+	78175836	78177427	78175944	78177160	3	78175836,78176328,78177098,	78176071,78176499,78177427,	0	Omt2b	cmpl	cmpl	0,1,1,
WT	1181	NM_008182	chr9	-	78178826	78194952	78178933	78189723	7	78178826,78179893,78181567,78185365,78186451,78189636,78194895,	78179056,78180025,78181709,78185498,78186503,78189745,78194952,	0	Gsta2	cmpl	cmpl	0,0,2,1,0,0,-1,
WT	147	NM_001191044	chr9	+	78243583	78271396	78243686	78269618	17	78243583,78246847,78248655,78250156,78254157,78259398,78259999,78260772,78261549,78262030,78264469,78265843,78266139,78267018,78268395,78269504,78271258,	78243933,78246903,78248782,78250288,78254239,78259555,78260118,78260883,78261691,78262131,78264557,78265971,78266249,78267157,78268483,78269645,78271396,	0	Ddx43	cmpl	cmpl	0,1,0,1,1,2,0,2,2,0,2,0,2,1,2,0,-1,
WT	1182	NM_173386	chr9	-	78278324	78291044	78280731	78290885	5	78278324,78282119,78283247,78285109,78290270,	78281074,78282222,78283490,78285329,78291044,	0	Mb21d1	cmpl	cmpl	2,1,1,0,0,
WT	1182	NR_125721	chr9	-	78278324	78291044	78291044	78291044	5	78278324,78282119,78283247,78285109,78290270,	78281074,78282222,78283534,78285329,78291044,	0	Mb21d1	unk	unk	-1,-1,-1,-1,-1,
WT	1182	NM_026658	chr9	+	78296016	78321959	78296103	78321692	12	78296016,78297225,78297524,78300570,78305016,78305222,78305723,78308639,78309326,78312690,78318437,78321596,	78296317,78297425,78297642,78300860,78305129,78305413,78305854,78308844,78309498,78312809,78318598,78321959,	0	Mto1	cmpl	cmpl	0,1,0,1,0,2,1,0,1,2,1,0,
WT	1220	NM_029434	chr9	-	83284961	83334734	83285454	83320398	8	83284961,83292118,83293232,83294209,83295218,83316629,83320199,83334647,	83285480,83292248,83293375,83294303,83295356,83317159,83320568,83334734,	0	Lca5	cmpl	cmpl	1,0,1,0,0,1,0,-1,
WT	1220	NM_027448	chr9	-	83287022	83334706	83288781	83320398	8	83287022,83292118,83293232,83294209,83295218,83316629,83320199,83334515,	83289662,83292248,83293375,83294303,83295356,83317159,83320568,83334706,	0	Lca5	cmpl	cmpl	1,0,1,0,0,1,0,-1,
WT	1220	NR_102437	chr9	+	83325153	83348181	83348181	83348181	3	83325153,83339532,83347991,	83325212,83339650,83348181,	0	Gm2087	unk	unk	-1,-1,-1,
WT	1270	NM_001039655	chr9	+	89804612	89810685	89804835	89810445	3	89804612,89806285,89810329,	89805111,89806430,89810685,	0	Rasgrf1	cmpl	cmpl	0,0,1,
WT	158	NM_011245	chr9	+	89804612	89921817	89804835	89921601	27	89804612,89818898,89839563,89845745,89848694,89862688,89865190,89865815,89869602,89871521,89875584,89876438,89879103,89886315,89889508,89893504,89895551,89896642,89897189,89899679,89904110,89905232,89907597,89911873,89915150,89916200,89921508,	89805111,89819008,89839717,89845841,89848948,89862768,89865384,89865925,89869721,89871682,89875648,89876575,89879186,89886564,89889885,89893627,89895725,89896749,89897302,89899740,89904214,89905317,89907795,89911953,89915268,89916269,89921817,	0	Rasgrf1	cmpl	cmpl	0,0,2,0,0,2,1,0,2,1,0,1,0,2,2,1,1,1,0,2,0,2,0,0,2,0,0,
WT	1372	NM_176979	chr9	+	103207656	103252757	103208433	103252246	28	103207656,103208426,103211074,103212146,103213823,103215101,103217383,103220316,103222498,103222803,103225597,103226656,103227971,103230736,103235014,103235274,103236385,103238141,103238393,103240509,103244257,103245877,103246254,103247120,103248071,103249013,103249256,103252111,	103207701,103208517,103211209,103212290,103214005,103215298,103217560,103220483,103222662,103223051,103225956,103226829,103228183,103231023,103235185,103235384,103236509,103238288,103238496,103240702,103244478,103246026,103246366,103247284,103248209,103249103,103249418,103252757,	0	Topbp1	cmpl	cmpl	-1,0,0,0,0,2,1,1,0,2,1,0,2,1,0,0,2,0,0,1,2,1,0,1,0,0,0,0,
WT	1372	NM_001134426	chr9	-	103255431	103268110	103258343	103267698	5	103255431,103258609,103262205,103266304,103267383,	103258356,103258769,103262348,103266381,103268110,	0	Cdv3	cmpl	cmpl	2,1,2,0,0,
WT	1372	NM_175833	chr9	-	103255431	103268110	103257492	103267698	5	103255431,103258609,103262205,103266304,103267383,	103257643,103258769,103262348,103266381,103268110,	0	Cdv3	cmpl	cmpl	2,1,2,0,0,
WT	1372	NM_001134427	chr9	-	103255431	103267309	103258343	103266315	5	103255431,103258609,103262205,103266304,103266792,	103258359,103258769,103262348,103266381,103267309,	0	Cdv3	cmpl	cmpl	2,1,2,0,-1,
WT	1372	NM_175565	chr9	-	103255431	103268110	103258343	103267698	5	103255431,103258609,103262205,103266304,103267383,	103258359,103258769,103262348,103266381,103268110,	0	Cdv3	cmpl	cmpl	2,1,2,0,0,
WT	186	NM_133721	chr9	+	118515826	118810121	118516045	118806450	28	118515826,118535565,118537256,118545620,118561614,118567583,118570465,118572987,118577729,118580816,118581927,118590053,118590852,118598387,118607431,118678209,118693219,118716282,118741851,118743413,118750210,118752606,118759816,118778408,118780938,118786239,118796881,118806351,	118516233,118535693,118537363,118545744,118561682,118567713,118570551,118573056,118577867,118580922,118582022,118590144,118590898,118598542,118607592,118678359,118693296,118716433,118741938,118743493,118750300,118752715,118759924,118778534,118781058,118786341,118797001,118810121,	0	Itga9	cmpl	cmpl	0,2,1,0,1,0,1,0,0,0,1,0,1,2,1,0,0,2,0,0,2,2,0,0,0,0,0,0,
WT	186	NM_001113514	chr9	+	118620809	118810121	118678275	118806450	14	118620809,118678209,118693219,118716282,118741851,118743413,118750210,118752606,118759816,118778408,118780938,118786239,118796881,118806351,	118620899,118678359,118693296,118716433,118741938,118743493,118750300,118752715,118759924,118778534,118781058,118786341,118797001,118810121,	0	Itga9	cmpl	cmpl	-1,0,0,2,0,0,2,2,0,0,0,0,0,0,
WT	186	NM_001253860	chr9	-	119392525	119471796	119394695	119471742	27	119392525,119398866,119400578,119401166,119402178,119404624,119407198,119410739,119421258,119422098,119425020,119426465,119430131,119431595,119438029,119439074,119442780,119443672,119444930,119445557,119446739,119448641,119452216,119459723,119461103,119469379,119471469,	119395936,119399137,119400683,119401304,119402232,119404906,119407321,119410913,119421413,119422219,119425182,119426909,119430488,119431769,119438268,119439207,119443152,119443852,119445128,119445699,119446803,119448872,119452308,119459852,119461193,119469498,119471796,	0	Scn5a	cmpl	cmpl	1,0,0,0,0,0,0,0,1,0,0,0,0,0,1,0,0,0,0,2,1,1,2,2,2,0,0,
WT	186	NM_021544	chr9	-	119392525	119488134	119394695	119471742	28	119392525,119398866,119400578,119401166,119402178,119404624,119407198,119410739,119421258,119422098,119425020,119426465,119430131,119431595,119438029,119439074,119442780,119443672,119444930,119445557,119446739,119448641,119452441,119459723,119461103,119469379,119471469,119487966,	119395936,119399137,119400683,119401304,119402232,119404906,119407321,119410913,119421413,119422219,119425182,119426909,119430488,119431769,119438268,119439207,119443152,119443852,119445128,119445699,119446803,119448872,119452533,119459852,119461193,119469498,119471796,119488134,	0	Scn5a	cmpl	cmpl	1,0,0,0,0,0,0,0,1,0,0,0,0,0,1,0,0,0,0,2,1,1,2,2,2,0,0,-1,
WT	1500	NM_144793	chr9	+	120019516	120033437	120019561	120032882	7	120019516,120025619,120026570,120029374,120029790,120031211,120032759,	120019690,120025741,120026655,120029554,120029965,120031378,120033437,	0	Slc25a38	cmpl	cmpl	0,0,2,0,0,1,0,
WT	1500	NM_011029	chr9	+	120036883	120041487	120037607	120040612	7	120036883,120037574,120038275,120039235,120039885,120040117,120040517,	120036948,120037740,120038394,120039481,120040014,120040283,120041487,	0	Rpsa	cmpl	cmpl	-1,0,1,0,0,0,1,
WT	1500	NR_002902	chr9	+	120039551	120039679	120039679	120039679	1	120039551,	120039679,	0	Snora62	unk	unk	-1,
WT	187	NM_008614	chr9	+	120058859	120085209	120076922	120082308	4	120058859,120063804,120076918,120082268,	120058915,120063883,120077128,120085209,	0	Mobp	cmpl	cmpl	-1,-1,0,2,
WT	187	NM_001039365	chr9	+	120058859	120078494	120076922	120077647	4	120058859,120063804,120076918,120077340,	120058915,120063883,120077128,120078494,	0	Mobp	cmpl	cmpl	-1,-1,0,2,
WT	187	NM_001039364	chr9	+	120058859	120085209	120076922	120082308	3	120058859,120076918,120082268,	120058915,120077128,120085209,	0	Mobp	cmpl	cmpl	-1,0,2,
WT	1513	NM_028384	chr9	-	121706744	121748579	121707197	121743065	16	121706744,121708143,121709620,121717269,121718198,121719211,121722403,121723287,121725710,121728612,121729777,121734085,121736350,121739994,121742844,121748528,	121707357,121708258,121709769,121717392,121718282,121719339,121722610,121723464,121725872,121728717,121729894,121734175,121736493,121740143,121743071,121748579,	0	Ccdc13	cmpl	cmpl	2,1,2,2,2,0,0,0,0,0,0,0,1,2,0,-1,
WT	189	NM_019814	chr9	-	121757677	121767118	121758751	121761705	4	121757677,121759305,121761608,121766629,	121758807,121759440,121761727,121767118,	0	Higd1a	cmpl	cmpl	1,1,0,-1,
WT	189	NM_001164572	chr9	+	122026383	122078820	122046130	122076521	6	122026383,122046023,122066273,122069440,122073034,122075353,	122026525,122046719,122066415,122069653,122073169,122078820,	0	Snrk	cmpl	cmpl	-1,0,1,2,2,2,
WT	189	NM_133741	chr9	+	122026383	122078820	122046130	122076521	7	122026383,122041010,122046023,122066273,122069440,122073034,122075353,	122026525,122041060,122046719,122066415,122069653,122073169,122078820,	0	Snrk	cmpl	cmpl	-1,-1,0,1,2,2,2,
WT	639	NM_054039	chrX	+	7156801	7172369	7163480	7170169	13	7156801,7162937,7163459,7164199,7164400,7164912,7165098,7165993,7166221,7168498,7169284,7169775,7170025,	7156972,7163020,7163687,7164304,7164539,7165000,7165203,7166081,7166302,7168652,7169361,7169877,7172369,	0	Foxp3	cmpl	cmpl	-1,-1,0,0,0,1,2,2,0,0,1,0,0,
WT	639	NM_001199347	chrX	+	7156801	7172369	7163480	7170169	14	7156801,7162696,7162937,7163459,7164199,7164400,7164912,7165098,7165993,7166221,7168498,7169284,7169775,7170025,	7156972,7162763,7163020,7163687,7164304,7164539,7165000,7165203,7166081,7166302,7168652,7169361,7169877,7172369,	0	Foxp3	cmpl	cmpl	-1,-1,-1,0,0,0,1,2,2,0,0,1,0,0,
WT	639	NM_001199348	chrX	+	7157608	7172369	7163480	7170169	13	7157608,7162937,7163459,7164199,7164400,7164912,7165098,7165993,7166221,7168498,7169284,7169775,7170025,	7157704,7163020,7163687,7164304,7164539,7165000,7165203,7166081,7166302,7168652,7169361,7169877,7172369,	0	Foxp3	cmpl	cmpl	-1,-1,0,0,0,1,2,2,0,0,1,0,0,
WT	639	NM_138603	chrX	-	7170934	7182546	7171179	7182419	17	7170934,7171655,7171809,7172085,7172421,7172611,7172830,7173028,7173619,7173856,7174663,7176283,7176559,7176754,7177746,7181285,7182369,	7171293,7171730,7171869,7172181,7172529,7172713,7172947,7173148,7173739,7173919,7174858,7176462,7176626,7176861,7177879,7181463,7182546,	0	Ccdc22	cmpl	cmpl	0,0,0,0,0,0,0,0,0,0,0,1,0,1,0,2,0,
WT	79	NM_019582	chrX	+	7184228	7212322	7184271	7212245	48	7184228,7185911,7187008,7187328,7187711,7187936,7188667,7188966,7190922,7191341,7191548,7191777,7191954,7193088,7194160,7194462,7194704,7195851,7196438,7197168,7197482,7198165,7198380,7198573,7199122,7199308,7200855,7202296,7202590,7203576,7203955,7204813,7205029,7205450,7205755,7206540,7206929,7207282,7207559,7207897,7208107,7208425,7208833,7209791,7210005,7210218,7211572,7212014,	7184296,7186161,7187114,7187468,7187854,7188089,7188864,7189070,7191113,7191434,7191642,7191804,7192115,7193314,7194368,7194583,7194786,7195897,7196490,7197334,7197612,7198225,7198487,7198661,7199230,7199361,7201002,7202498,7202749,7203687,7204039,7204834,7205158,7205516,7205847,7206700,7207057,7207379,7207662,7207999,7208238,7208569,7209003,7209899,7210133,7210331,7211770,7212322,	0	Cacna1f	cmpl	cmpl	0,1,2,0,2,1,1,0,2,1,1,2,2,1,2,0,1,2,0,1,2,0,0,2,0,0,2,2,0,0,0,0,0,0,0,2,0,2,0,1,1,0,0,2,2,1,0,0,
WT	82	NM_008769	chrX	+	9829484	9898150	9829562	9897028	10	9829484,9841921,9843949,9853764,9877440,9880386,9885894,9886036,9889518,9896968,	9829639,9842060,9844031,9853852,9877594,9880509,9885948,9886186,9889656,9898150,	0	Otc	cmpl	cmpl	0,2,0,1,2,0,0,0,0,0,
WT	82	NM_008769	chrX	+	9829484	9898150	9829562	9897028	10	9829484,9841921,9843949,9853764,9877440,9880386,9885894,9886036,9889518,9896968,	9829639,9842060,9844031,9853852,9877594,9880509,9885948,9886186,9889656,9898150,	0	Otc	cmpl	cmpl	0,2,0,1,2,0,0,0,0,0,
WT	995	NM_001033372	chrX	-	53797050	53802783	53797242	53800424	5	53797050,53797722,53798153,53800300,53802607,	53797327,53797816,53798492,53800454,53802783,	0	Gm648	cmpl	cmpl	2,1,1,0,-1,
WT	1101	NM_001033328	chrX	-	67713230	67730218	67714222	67730190	6	67713230,67715365,67716019,67720328,67723292,67730152,	67714467,67715489,67716196,67720536,67723469,67730218,	0	BC023829	cmpl	cmpl	1,0,0,2,2,0,
WT	139	NM_008067	chrX	-	69678014	69901585	69679987	69798155	10	69678014,69690513,69696842,69704927,69721564,69746417,69756643,69785401,69798015,69901345,	69680323,69690725,69696995,69705071,69721647,69746638,69756711,69785523,69798190,69901585,	0	Gabra3	cmpl	cmpl	0,1,1,1,2,0,1,2,0,-1,
WT	17	NM_010788	chrX	-	71271930	71331029	71280755	71325273	4	71271930,71282320,71325247,71330848,	71281833,71282671,71325371,71331029,	0	Mecp2	cmpl	cmpl	2,2,0,-1,
WT	17	NM_001081979	chrX	-	71271930	71331029	71280755	71330925	3	71271930,71282320,71330848,	71281833,71282671,71331029,	0	Mecp2	cmpl	cmpl	2,2,0,
WT	1157	NM_017471	chrX	-	75083236	75098839	75087221	75098822	7	75083236,75087198,75087853,75088235,75090357,75093313,75098747,	75083453,75087250,75087955,75088346,75090425,75093453,75098839,	0	Pbsn	cmpl	cmpl	-1,1,1,1,2,0,0,
WT	1158	NM_001085544	chrX	+	75110096	75115372	75110151	75114538	7	75110096,75110716,75111297,75112353,75114245,75114521,75115162,	75110232,75110856,75111368,75112464,75114347,75114551,75115372,	0	Gm14744	cmpl	cmpl	0,0,2,1,1,1,-1,
WT	1220	NM_028554	chrX	+	83289537	83292652	83290115	83292544	3	83289537,83290028,83291871,	83289688,83290144,83292652,	0	Samt3	cmpl	cmpl	-1,0,2,
WT	1250	NM_001033880	chrX	-	87175435	87178191	87175486	87177928	2	87175435,87178149,	87178011,87178191,	0	4930415L06Rik	cmpl	cmpl	0,-1,
WT	1286	NM_001081473	chrX	+	91969907	91975530	91970013	91972635	1	91969907,	91975530,	0	Zxdb	cmpl	cmpl	0,
WT	1287	NR_003292	chrX	-	92036623	92043628	92043628	92043628	1	92036623,	92043628,	0	Zxda	unk	unk	-1,
WT	1293	NM_001003916	chrX	-	92834532	92853848	92835876	92853643	5	92834532,92837502,92838646,92840645,92853590,	92835990,92837665,92838819,92840817,92853848,	0	Zc4h2	cmpl	cmpl	0,2,0,2,0,
WT	1293	NM_001289697	chrX	-	92834532	92853848	92835876	92853643	5	92834532,92837502,92838646,92840645,92853590,	92835990,92837665,92838798,92840817,92853848,	0	Zc4h2	cmpl	cmpl	0,2,0,2,0,
WT	1293	NM_001289696	chrX	-	92834532	92853848	92837504	92853643	5	92834532,92837502,92838646,92840645,92853590,	92835990,92837697,92838819,92840817,92853848,	0	Zc4h2	cmpl	cmpl	-1,2,0,2,0,
WT	169	NM_009197	chrX	-	100892752	101017327	100895085	101017141	6	100892752,100896830,100901590,100903093,100907497,101016693,	100895306,100897059,100901734,100903544,100907642,101017327,	0	Slc16a2	cmpl	cmpl	1,0,0,2,1,0,
WT	1451	NM_001033471	chrX	+	113562552	113592392	113591002	113591971	3	113562552,113587950,113590994,	113562645,113588055,113592392,	0	Cpxcr1	cmpl	cmpl	-1,-1,0,
WT	204	NM_010572	chrX	-	138145540	138159760	138156090	138159741	2	138145540,138156073,	138148101,138159760,	0	Irs4	cmpl	cmpl	-1,0,
WT	206	NM_001114385	chrX	-	139720216	139828805	139722408	139824628	12	139720216,139725637,139728716,139734411,139737891,139745624,139760531,139762464,139800439,139802894,139824549,139828356,	139722539,139725727,139728884,139734606,139738060,139745692,139760625,139762607,139800533,139803007,139824703,139828805,	0	Chrdl1	cmpl	cmpl	1,1,1,1,0,1,0,1,0,1,0,-1,
WT	1651	NM_031258	chrX	-	139731700	139828805	139734364	139824628	9	139731700,139737891,139745624,139760531,139762464,139800439,139802894,139824549,139828356,	139734606,139738060,139745692,139760625,139762607,139800533,139803007,139824703,139828805,	0	Chrdl1	cmpl	cmpl	1,0,1,0,1,0,1,0,-1,
WT	1719	NR_040270	chrX	-	148729366	148762036	148762036	148762036	3	148729366,148761703,148761952,	148733417,148761782,148762036,	0	Kantr	unk	unk	-1,-1,-1,
WT	1719	NR_040269	chrX	-	148729366	148762036	148762036	148762036	3	148729366,148761703,148761908,	148733417,148761782,148762036,	0	Kantr	unk	unk	-1,-1,-1,
WT	1720	NM_029836	chrX	-	148771394	148777027	148771959	148776868	7	148771394,148773267,148774175,148774404,148774628,148774845,148776082,	148772108,148773935,148774270,148774550,148774740,148774923,148777027,	0	Tspyl2	cmpl	cmpl	1,2,0,1,0,0,0,
WT	1720	NM_027543	chrX	-	148779188	148802654	148780896	148782018	3	148779188,148801963,148802593,	148782251,148802053,148802654,	0	Gpr173	cmpl	cmpl	0,-1,-1,
WT	1720	NR_045451	chrX	+	148803114	148851245	148851245	148851245	4	148803114,148804384,148837855,148850833,	148803237,148804565,148838020,148851245,	0	3010001F23Rik	unk	unk	-1,-1,-1,-1,
WT	1720	NR_045452	chrX	+	148803570	148851245	148851245	148851245	5	148803570,148804384,148817001,148820187,148850833,	148803659,148804565,148817073,148820295,148851245,	0	3010001F23Rik	unk	unk	-1,-1,-1,-1,-1,
WT	1761	NM_001081667	chrX	+	154256366	154258992	154256366	154258301	1	154256366,	154258992,	0	Klhl34	cmpl	cmpl	0,
WT	220	NM_177751	chrX	-	154259504	154481042	154261552	154480772	22	154259504,154264288,154291026,154294491,154298500,154303761,154304522,154309576,154310036,154326329,154328014,154344601,154348048,154357677,154372571,154377927,154383228,154399185,154428039,154431662,154434452,154480708,	154261768,154264485,154291567,154294592,154298568,154303833,154304596,154309749,154310085,154326544,154328104,154344813,154348182,154357824,154372640,154377987,154383348,154399227,154428127,154431865,154434616,154481042,	0	Cnksr2	cmpl	cmpl	0,1,0,1,2,2,0,1,0,1,1,2,0,0,0,0,0,0,2,0,1,0,
WT	600	NM_001113395	chrY	-	1976248	1976584	1976248	1976584	1	1976248,	1976584,	0	Gm16501	cmpl	cmpl	0,
WT	600	NM_001177569	chrY	-	1976248	1976584	1976248	1976584	1	1976248,	1976584,	0	Gm6026	cmpl	cmpl	0,
MT	1190	NM_015779	chr10	+	79349056	79350961	79349079	79350862	5	79349056,79349458,79349727,79350310,79350661,	79349143,79349615,79349869,79350544,79350961,	0	Elane	cmpl	cmpl	0,1,2,0,0,
MT	1190	NM_013459	chr10	+	79353597	79355405	79353670	79355331	5	79353597,79354200,79354447,79354736,79355169,	79353725,79354357,79354595,79354994,79355405,	0	Cfd	cmpl	cmpl	0,1,2,0,0,
MT	1190	NM_001291915	chr10	+	79353597	79355405	79353670	79355331	5	79353597,79354203,79354447,79354736,79355169,	79353725,79354357,79354595,79354994,79355405,	0	Cfd	cmpl	cmpl	0,1,2,0,0,
MT	1190	NM_198107	chr10	-	79357451	79371683	79358028	79371640	15	79357451,79358371,79359092,79359503,79360309,79360980,79361641,79361945,79362841,79365167,79365741,79369509,79369783,79370235,79371562,	79358155,79358455,79359309,79359696,79360443,79361191,79361848,79362154,79362997,79365273,79366173,79369679,79369891,79370401,79371683,	0	Med16	cmpl	cmpl	2,2,1,0,1,0,0,1,1,0,0,1,1,0,0,
MT	1190	NM_001163276	chr10	-	79357451	79371683	79358028	79371640	15	79357451,79358371,79359092,79359503,79360309,79360980,79361641,79361945,79362841,79365167,79365741,79369509,79369783,79370235,79371562,	79358155,79358455,79359309,79359696,79360443,79361191,79361848,79362154,79362997,79365273,79366173,79369679,79369891,79370398,79371683,	0	Med16	cmpl	cmpl	2,2,1,0,1,0,0,1,1,0,0,1,1,0,0,
MT	1190	NM_177994	chr10	-	79372797	79379675	79373783	79379629	8	79372797,79374686,79374819,79375140,79375393,79375969,79376301,79379567,	79373884,79374742,79374905,79375226,79375514,79376091,79376456,79379675,	0	R3hdm4	cmpl	cmpl	1,2,0,1,0,1,2,0,
MT	1190	NM_053244	chr10	+	79379715	79385017	79381418	79384749	5	79379715,79382171,79383439,79383759,79384296,	79381662,79382296,79383575,79383992,79385017,	0	Kiss1r	cmpl	cmpl	0,1,0,1,0,
MT	1190	NM_001288626	chr10	+	79389787	79417763	79393638	79414681	9	79389787,79393379,79394510,79409229,79411604,79412109,79413378,79413992,79414484,	79390001,79394033,79394823,79409302,79411788,79412357,79413669,79414091,79417763,	0	Arid3a	cmpl	cmpl	-1,0,2,0,1,2,1,1,1,
MT	1190	NM_007880	chr10	+	79389787	79417763	79393638	79414681	9	79389787,79393379,79394510,79409229,79411604,79412109,79413372,79413992,79414484,	79390001,79394033,79394823,79409302,79411788,79412357,79413669,79414091,79417763,	0	Arid3a	cmpl	cmpl	-1,0,2,0,1,2,1,1,1,
MT	1190	NM_001288625	chr10	+	79390085	79417763	79393638	79414681	9	79390085,79393379,79394510,79409229,79411604,79412109,79413372,79413992,79414484,	79390145,79394033,79394823,79409302,79411788,79412357,79413669,79414091,79417763,	0	Arid3a	cmpl	cmpl	-1,0,2,0,1,2,1,1,1,
MT	615	NM_001082483	chr12	-	3962553	4038915	3966441	4038710	23	3962553,3967102,3968526,3969564,3970975,3971765,3973607,3975335,3976714,3977118,3977912,3980141,3980450,3981653,3981969,3982854,3983383,3984533,3985429,3992905,3999589,4000879,4038703,	3966547,3967152,3968633,3969613,3971067,3971893,3973675,3975467,3976876,3977194,3978085,3980193,3980562,3981815,3982105,3982933,3983518,3984683,3985551,3993056,3999717,4000956,4038915,	0	Efr3b	cmpl	cmpl	2,0,1,0,1,2,0,0,0,2,0,2,1,1,0,2,2,2,0,2,0,1,0,
MT	1391	NM_010351	chr12	-	105709418	105711446	105709700	105711325	3	105709418,105710202,105710970,	105709856,105710462,105711446,	0	Gsc	cmpl	cmpl	0,1,0,
MT	134	NM_172587	chr13	-	64293852	64376296	64306610	64376058	14	64293852,64306578,64310414,64311233,64311502,64316807,64317519,64321193,64321987,64326879,64344941,64347832,64348535,64375898,	64297983,64306725,64310512,64311393,64311641,64317038,64317607,64321256,64322054,64326956,64345034,64347908,64348626,64376296,	0	Cdc14b	cmpl	cmpl	-1,2,0,2,1,1,0,0,2,0,0,2,1,0,
MT	134	NR_045798	chr13	+	64350007	64369453	64369453	64369453	3	64350007,64367684,64368328,	64350511,64367857,64369453,	0	1810034E14Rik	unk	unk	-1,-1,-1,
MT	1076	NM_025370	chr13	-	64393143	64414018	64393408	64413992	6	64393143,64398562,64410129,64410400,64413574,64413800,	64393536,64398694,64410235,64410454,64413643,64414018,	0	Aaed1	cmpl	cmpl	1,1,0,0,0,0,
MT	1005	NM_022993	chr14	+	55082983	55089128	55083411	55088686	7	55082983,55083740,55084410,55086296,55086600,55087872,55088101,	55083448,55083785,55084546,55086487,55087618,55088002,55089128,	0	Lrp10	cmpl	cmpl	0,1,1,2,1,2,0,
MT	1005	NM_080726	chr14	+	55094936	55099271	55095108	55098582	5	55094936,55096307,55096864,55097790,55098286,	55095211,55096652,55096938,55097998,55099271,	0	Rem2	cmpl	cmpl	0,1,1,0,1,
MT	144	NM_172812	chr14	+	75040646	75106666	75041739	75106204	3	75040646,75044794,75105401,	75042151,75044995,75106666,	0	Htr2a	cmpl	cmpl	0,1,1,
MT	1158	NM_016903	chr14	+	75132103	75150572	75135773	75149532	9	75132103,75135766,75138235,75140963,75141820,75143025,75144454,75145356,75149451,	75132195,75135841,75138324,75141062,75141945,75143145,75144553,75145524,75150572,	0	Esd	cmpl	cmpl	-1,0,2,1,1,0,0,0,0,
MT	1158	NM_001285423	chr14	+	75132103	75150572	75132296	75149532	9	75132103,75135766,75138235,75140963,75141820,75143025,75144454,75145356,75149451,	75132328,75135841,75138324,75141062,75141945,75143145,75144553,75145524,75150572,	0	Esd	cmpl	cmpl	0,2,2,1,1,0,0,0,0,
MT	144	NM_001033439	chr14	-	75154479	75347684	75156839	75347467	20	75154479,75175387,75185297,75186087,75194717,75195103,75195844,75204027,75204167,75205275,75207280,75211406,75213412,75216875,75218298,75219300,75226404,75235455,75257783,75347190,	75156950,75175465,75185435,75186197,75194798,75195176,75195898,75204064,75204257,75205359,75207348,75211522,75213518,75216939,75218426,75219437,75226510,75235582,75257928,75347684,	0	Lrch1	cmpl	cmpl	0,0,0,1,1,0,0,2,2,2,0,1,0,2,0,1,0,2,1,0,
MT	144	NM_001252132	chr14	-	75154479	75347684	75156839	75347467	19	75154479,75175387,75185297,75186087,75195103,75195844,75204027,75204167,75205275,75207280,75211406,75213412,75216875,75218298,75219300,75226404,75235455,75257783,75347190,	75156950,75175465,75185435,75186197,75195176,75195898,75204064,75204257,75205359,75207348,75211522,75213518,75216939,75218426,75219437,75226510,75235582,75257928,75347684,	0	Lrch1	cmpl	cmpl	0,0,0,1,0,0,2,2,2,0,1,0,2,0,1,0,2,1,0,
MT	922	NM_001113554	chr15	-	44206772	44259853	44207939	44259322	10	44206772,44211605,44220014,44228056,44231565,44232827,44236894,44237355,44252264,44259207,	44208232,44211765,44220140,44228201,44231770,44233010,44237075,44237538,44252419,44259853,	0	Nudcd1	cmpl	cmpl	1,0,0,2,1,1,0,0,1,0,
MT	922	NM_026149	chr15	-	44206772	44259853	44207939	44259322	10	44206772,44211605,44220014,44228056,44231565,44232827,44236894,44237355,44252264,44259207,	44208232,44211765,44220140,44228201,44231773,44233010,44237075,44237538,44252419,44259853,	0	Nudcd1	cmpl	cmpl	1,0,0,2,1,1,0,0,1,0,
MT	922	NM_175009	chr15	+	44259656	44269231	44259782	44267234	5	44259656,44261105,44263983,44265444,44267157,	44259788,44261182,44264054,44265519,44269231,	0	Eny2	cmpl	cmpl	0,0,2,1,1,
MT	89	NM_001001983	chr16	-	17280443	17406407	17280661	17389532	55	17280443,17280809,17281112,17281941,17282378,17282709,17282915,17283392,17284539,17284688,17285299,17286744,17291207,17292972,17293935,17295464,17296988,17297302,17297643,17299534,17301085,17303083,17303377,17307795,17308158,17309398,17312444,17315641,17317054,17317386,17318372,17318575,17323080,17325205,17325486,17326033,17348807,17350854,17352830,17354142,17354963,17356176,17357638,17358379,173…	17280713,17280893,17281202,17282101,17282499,17282835,17283020,17283502,17284610,17284761,17285370,17286874,17291328,17293026,17294103,17295555,17297182,17297382,17297763,17299662,17301193,17303235,17303536,17307923,17308315,17309491,17312564,17315731,17317138,17317468,17318497,17318646,17323163,17325339,17325623,17326142,17348858,17351023,17352934,17354326,17355059,17356309,17357768,17358480,173…	0	Pi4ka	cmpl	cmpl	2,2,2,1,0,0,0,1,2,1,2,1,0,0,0,2,0,1,1,2,2,0,0,1,0,0,0,0,0,2,0,1,2,0,1,0,0,2,0,2,2,1,0,1,1,0,0,1,0,1,0,1,0,0,-1,
MT	717	NM_023348	chr16	+	17406092	17430919	17406215	17428393	5	17406092,17419356,17422558,17427129,17428235,	17406452,17419553,17422644,17427234,17430919,	0	Snap29	cmpl	cmpl	0,0,2,1,1,
MT	115	NR_073425	chr17	-	44632935	44873125	44873125	44873125	6	44632935,44775461,44776613,44854140,44861693,44872181,	44634192,44775654,44776775,44854245,44861850,44873125,	0	Runx2	unk	unk	-1,-1,-1,-1,-1,-1,
MT	115	NM_001271631	chr17	-	44740937	44873125	44744853	44872583	5	44740937,44746976,44776613,44861693,44872181,	44745332,44747042,44776775,44861850,44873125,	0	Runx2	cmpl	cmpl	1,1,1,0,0,
MT	115	NM_001271630	chr17	-	44740937	44873125	44744853	44872583	6	44740937,44746976,44776613,44854140,44861693,44872181,	44745332,44747042,44776775,44854245,44861850,44873125,	0	Runx2	cmpl	cmpl	1,1,1,1,0,0,
MT	115	NM_001271627	chr17	-	44740937	44951576	44744853	44951175	8	44740937,44746976,44776613,44795467,44854140,44861693,44872181,44951117,	44745332,44747042,44776775,44795641,44854245,44861850,44872567,44951576,	0	Runx2	cmpl	cmpl	1,1,1,1,1,0,1,0,
MT	115	NM_001145920	chr17	-	44740937	44873597	44744853	44872583	7	44740937,44746976,44776613,44795467,44854140,44861693,44872181,	44745332,44747042,44776775,44795641,44854245,44861850,44873597,	0	Runx2	cmpl	cmpl	1,1,1,1,1,0,0,
MT	115	NM_009820	chr17	-	44740937	44951576	44744853	44951175	9	44740937,44746976,44776613,44795467,44854140,44861693,44872181,44951117,44951438,	44745332,44747042,44776775,44795641,44854245,44861850,44872567,44951241,44951576,	0	Runx2	cmpl	cmpl	1,1,1,1,1,0,1,0,-1,
MT	115	NM_001146038	chr17	-	44740937	44951576	44744853	44951175	9	44740937,44746976,44776613,44795467,44854140,44861693,44872181,44951117,44951405,	44745332,44747042,44776775,44795641,44854245,44861850,44872567,44951241,44951576,	0	Runx2	cmpl	cmpl	1,1,1,1,1,0,1,0,-1,
MT	115	NR_073392	chr17	-	44740937	44951746	44951746	44951746	8	44740937,44746976,44776613,44795467,44854140,44861693,44951117,44951438,	44745332,44747042,44776775,44795641,44854245,44861850,44951241,44951746,	0	Runx2	unk	unk	-1,-1,-1,-1,-1,-1,-1,-1,
MT	985	NM_026286	chr18	+	52491189	52492650	52491267	52491981	1	52491189,	52492650,	0	Ftmt	cmpl	cmpl	0,
MT	642	NM_001003933	chr19	-	7500384	7557781	7502319	7557573	8	7500384,7504240,7505475,7506455,7506941,7509420,7530789,7557428,	7502365,7504299,7505522,7506525,7507080,7509628,7532913,7557781,	0	Rtn3	cmpl	cmpl	2,0,1,0,2,1,1,0,
MT	642	NM_001003934	chr19	-	7500384	7557781	7502319	7557573	9	7500384,7504240,7505475,7506455,7506941,7509420,7530789,7542300,7557428,	7502365,7504299,7505522,7506525,7507080,7509628,7532913,7542357,7557781,	0	Rtn3	cmpl	cmpl	2,0,1,0,2,1,1,1,0,
MT	642	NM_001271487	chr19	-	7500384	7557781	7502319	7557573	8	7500384,7504240,7505475,7506455,7506941,7509420,7542300,7557428,	7502365,7504299,7505522,7506525,7507080,7509628,7542357,7557781,	0	Rtn3	cmpl	cmpl	2,0,1,0,2,1,1,0,
MT	642	NM_001271486	chr19	-	7500384	7557781	7502319	7557573	9	7500384,7504240,7505475,7506455,7506941,7509420,7530789,7542300,7557428,	7502365,7504299,7505522,7506525,7507080,7509628,7531950,7542357,7557781,	0	Rtn3	cmpl	cmpl	2,0,1,0,2,1,1,1,0,
MT	642	NM_053076	chr19	-	7500384	7557781	7502319	7557573	7	7500384,7504240,7505475,7506455,7506941,7509420,7557428,	7502365,7504299,7505522,7506525,7507080,7509628,7557781,	0	Rtn3	cmpl	cmpl	2,0,1,0,2,1,0,
MT	80	NM_001163505	chr19	+	7568529	7613099	7568820	7608526	13	7568529,7583837,7584472,7591367,7593035,7595276,7595599,7596558,7603431,7604097,7605009,7606505,7608439,	7568851,7584052,7584616,7591472,7593086,7595333,7595692,7596697,7603559,7604154,7605081,7606937,7613099,	0	Atl3	cmpl	cmpl	0,1,0,0,0,0,0,0,1,0,0,0,0,
MT	80	NM_146091	chr19	+	7568927	7613099	7569105	7608526	13	7568927,7583837,7584472,7591367,7593035,7595276,7595599,7596558,7603431,7604097,7605009,7606505,7608439,	7569151,7584052,7584616,7591472,7593086,7595333,7595692,7596697,7603559,7604154,7605081,7606937,7613099,	0	Atl3	cmpl	cmpl	0,1,0,0,0,0,0,0,1,0,0,0,0,
MT	654	NM_001039959	chr19	+	9063773	9151416	9074589	9151073	6	9063773,9074151,9074589,9075165,9111648,9151065,	9063919,9074262,9074746,9075353,9111748,9151416,	0	Ahnak	cmpl	cmpl	-1,-1,0,1,0,1,
MT	654	NM_001286518	chr19	+	9063773	9151416	9074589	9120191	7	9063773,9074151,9074589,9075165,9111648,9120114,9151065,	9063919,9074262,9074746,9075353,9111748,9120206,9151416,	0	Ahnak	cmpl	cmpl	-1,-1,0,1,0,1,-1,
MT	654	NR_104460	chr19	+	9063773	9151416	9151416	9151416	7	9063773,9074151,9074589,9075165,9111648,9141942,9151065,	9063919,9074262,9074746,9075353,9111748,9142091,9151416,	0	Ahnak	unk	unk	-1,-1,-1,-1,-1,-1,-1,
MT	654	NM_011681	chr19	-	9158131	9162446	9158253	9162391	3	9158131,9159677,9162336,	9158301,9159865,9162446,	0	Scgb1a1	cmpl	cmpl	0,1,0,
MT	655	NM_025610	chr19	-	9186208	9210056	9187489	9210044	7	9186208,9188673,9190991,9193018,9193677,9209276,9210004,	9187698,9188784,9191110,9193176,9193820,9209477,9210056,	0	Asrgl1	cmpl	cmpl	1,1,2,0,1,1,0,
MT	1276	NM_018828	chr2	+	90585526	90621177	90585613	90619808	17	90585526,90586852,90591224,90591588,90592975,90593226,90597492,90598450,90603577,90605986,90607564,90608672,90616061,90616487,90617721,90619355,90619717,	90585983,90586945,90591361,90591775,90593123,90593347,90597843,90598661,90603702,90606091,90607698,90608857,90616378,90616632,90618077,90619513,90621177,	0	Fnbp4	cmpl	cmpl	0,1,1,0,1,2,0,0,1,0,0,2,1,0,1,0,2,
MT	1276	NM_178755	chr2	+	90622900	90656388	90624182	90655670	18	90622900,90623732,90624142,90629089,90629935,90631616,90634029,90637592,90641193,90643198,90645955,90647455,90648134,90650104,90650797,90651413,90653431,90655496,	90622917,90623830,90624282,90629224,90629989,90631802,90634137,90637746,90641976,90643355,90646082,90647556,90648265,90650174,90650920,90651521,90653509,90656388,	0	Agbl2	cmpl	cmpl	-1,-1,0,1,1,1,1,1,2,2,0,1,0,2,0,0,0,0,
MT	160	NM_001080754	chr2	+	91570294	91759006	91606722	91757980	19	91570294,91606603,91607213,91607846,91609071,91611067,91612447,91612867,91645180,91650186,91664616,91665408,91715872,91725757,91726980,91740654,91750453,91751570,91757483,	91570536,91606857,91607272,91608030,91609244,91611134,91612594,91613904,91645267,91650366,91664697,91665509,91715983,91725946,91727135,91740794,91750546,91751764,91759006,	0	Ambra1	cmpl	cmpl	-1,0,0,2,0,2,0,0,2,2,2,2,1,1,1,0,2,2,1,
MT	160	NM_172669	chr2	+	91570294	91759006	91606722	91757980	18	91570294,91606603,91607213,91607846,91609071,91611067,91612447,91645180,91650186,91664616,91665408,91715872,91725757,91726980,91740654,91750453,91751570,91757483,	91570536,91606857,91607272,91608030,91609244,91611134,91613904,91645267,91650366,91664697,91665509,91715983,91725946,91727135,91740794,91750546,91751764,91759006,	0	Ambra1	cmpl	cmpl	-1,0,0,2,0,2,0,2,2,2,2,1,1,1,0,2,2,1,
MT	1285	NM_007699	chr2	+	91762345	91769986	91767405	91768845	2	91762345,91767373,	91762500,91769986,	0	Chrm4	cmpl	cmpl	-1,0,
MT	1285	NM_001291483	chr2	-	91769961	91772454	91770246	91771604	4	91769961,91771252,91771528,91772086,	91770272,91771411,91771605,91772454,	0	Mdk	cmpl	cmpl	1,1,0,-1,
MT	1285	NM_001291482	chr2	-	91769961	91772016	91770246	91771337	4	91769961,91770974,91771252,91771850,	91770272,91771136,91771411,91772016,	0	Mdk	cmpl	cmpl	1,1,0,-1,
MT	1285	NM_001291481	chr2	-	91769961	91771859	91770246	91771604	5	91769961,91770974,91771252,91771528,91771783,	91770272,91771136,91771411,91771605,91771859,	0	Mdk	cmpl	cmpl	1,1,1,0,-1,
MT	1285	NM_010784	chr2	-	91769961	91772454	91770246	91771604	5	91769961,91770974,91771252,91771528,91772086,	91770272,91771136,91771411,91771605,91772454,	0	Mdk	cmpl	cmpl	1,1,1,0,-1,
MT	1285	NM_001012336	chr2	-	91769961	91772016	91770246	91771604	5	91769961,91770974,91771252,91771528,91771850,	91770272,91771136,91771411,91771605,91772016,	0	Mdk	cmpl	cmpl	1,1,1,0,-1,
MT	1285	NM_001012335	chr2	-	91769961	91771859	91770246	91771604	5	91769961,91770974,91771252,91771528,91771690,	91770272,91771136,91771411,91771605,91771859,	0	Mdk	cmpl	cmpl	1,1,1,0,-1,
MT	1285	NM_138306	chr2	-	91772978	91803720	91773565	91803603	31	91772978,91773899,91774212,91774322,91774972,91775237,91775978,91776681,91776858,91777014,91777210,91777594,91778124,91778318,91778485,91778665,91778873,91779480,91779707,91779909,91780066,91780404,91780761,91780914,91781121,91782446,91782784,91784178,91784530,91784917,91803442,	91773682,91773999,91774246,91774443,91775016,91775269,91776118,91776722,91776928,91777094,91777311,91777794,91778236,91778392,91778548,91778721,91778952,91779621,91779821,91779970,91780149,91780500,91780833,91781031,91781193,91782515,91782841,91784256,91784626,91785026,91803720,	0	Dgkz	cmpl	cmpl	0,2,1,0,1,2,0,1,0,1,2,0,2,0,0,1,0,0,0,2,0,0,0,0,0,0,0,0,0,2,0,
MT	1285	NM_001166597	chr2	-	91772983	91790505	91773565	91786073	32	91772983,91773899,91774212,91774322,91774972,91775237,91775978,91776681,91776858,91777014,91777210,91777594,91778124,91778318,91778485,91778665,91778873,91779480,91779707,91779909,91780066,91780404,91780761,91780914,91781121,91782446,91782784,91784178,91784530,91784917,91785330,91790377,	91773682,91773999,91774246,91774443,91775016,91775269,91776118,91776722,91776928,91777094,91777311,91777794,91778236,91778392,91778548,91778721,91778952,91779621,91779821,91779970,91780149,91780500,91780833,91781031,91781193,91782515,91782841,91784256,91784626,91785026,91786081,91790505,	0	Dgkz	cmpl	cmpl	0,2,1,0,1,2,0,1,0,1,2,0,2,0,0,1,0,0,0,2,0,0,0,0,0,0,0,0,0,2,0,-1,
MT	1285	NR_105965	chr2	-	91785026	91785087	91785087	91785087	1	91785026,	91785087,	0	Mir6999	unk	unk	-1,
MT	1475	NM_026104	chr2	+	116704426	116718236	116705019	116718047	12	116704426,116705010,116705971,116706531,116708200,116708950,116711985,116712465,116712973,116713989,116715840,116717848,	116704503,116705054,116706121,116706655,116708251,116709022,116712042,116712525,116713038,116714047,116715881,116718236,	0	Tmco5	cmpl	cmpl	-1,0,2,2,0,0,0,0,0,2,0,2,
MT	1475	NR_040336	chr2	+	116725887	116738527	116738527	116738527	3	116725887,116736456,116737113,	116726067,116736572,116738527,	0	D330050G23Rik	unk	unk	-1,-1,-1,
MT	1475	NR_040335	chr2	+	116725887	116738527	116738527	116738527	4	116725887,116726711,116736464,116737113,	116726067,116726811,116736572,116738527,	0	D330050G23Rik	unk	unk	-1,-1,-1,-1,
MT	1503	NM_011743	chr2	-	120332565	120389567	120335821	120381020	22	120332565,120336222,120338438,120339352,120339878,120341177,120341649,120344800,120346146,120348420,120349256,120349600,120352484,120354072,120354210,120356183,120357330,120359246,120365030,120371578,120380966,120389422,	120335878,120336369,120338510,120339424,120339998,120341240,120341841,120344917,120346281,120348566,120349309,120350360,120352820,120354133,120354365,120356253,120357958,120361415,120365228,120371640,120381051,120389567,	0	Zfp106	cmpl	cmpl	0,0,0,0,0,0,0,0,0,1,2,1,1,0,1,0,2,2,2,0,0,-1,
MT	1503	NM_001177793	chr2	+	120393406	120426458	120410044	120425077	8	120393406,120410004,120410886,120411291,120411894,120420536,120422378,120425011,	120393497,120410101,120410928,120411340,120412012,120420692,120422523,120426458,	0	Snap23	cmpl	cmpl	-1,0,0,0,1,2,2,0,
MT	1503	NM_009222	chr2	+	120393406	120426458	120410044	120425077	8	120393406,120410004,120410886,120411291,120411894,120420536,120422378,120425011,	120393542,120410101,120410928,120411340,120412012,120420692,120422523,120426458,	0	Snap23	cmpl	cmpl	-1,0,0,0,1,2,2,0,
MT	1503	NM_001177792	chr2	+	120393406	120426458	120410044	120425077	9	120393406,120410004,120410886,120411291,120411894,120416398,120420536,120422378,120425011,	120393542,120410101,120410928,120411340,120412012,120416431,120420692,120422523,120426458,	0	Snap23	cmpl	cmpl	-1,0,0,0,1,2,2,2,0,
MT	218	NR_033505	chr2	+	152171404	152201058	152201058	152201058	5	152171404,152187534,152194433,152196539,152199535,	152171462,152187680,152194536,152196706,152201058,	0	Gm14164	unk	unk	-1,-1,-1,-1,-1,
MT	1746	NM_001009948	chr2	-	152194493	152202302	152195236	152200017	3	152194493,152199831,152202283,	152195659,152200026,152202302,	0	Nrsn2	cmpl	cmpl	0,0,-1,
MT	1746	NM_011438	chr2	-	152219347	152223782	152222489	152223434	1	152219347,	152223782,	0	Sox12	cmpl	cmpl	0,
MT	1746	NM_175126	chr2	-	152237691	152240780	152239310	152240513	1	152237691,	152240780,	0	Zcchc3	cmpl	cmpl	0,
MT	1746	NM_177656	chr2	+	152241322	152270066	152253490	152269869	12	152241322,152253204,152253676,152254660,152259771,152263220,152265345,152266500,152266735,152266951,152268109,152269808,	152241458,152253501,152253731,152254760,152259884,152263379,152265445,152266658,152266837,152267038,152268228,152270066,	0	6820408C15Rik	cmpl	cmpl	-1,0,2,0,1,0,0,1,0,0,0,2,
MT	1746	NM_001289738	chr2	+	152241322	152270066	152253490	152269869	12	152241322,152253204,152253676,152254660,152259768,152263220,152265345,152266500,152266735,152266951,152268109,152269808,	152241458,152253501,152253731,152254760,152259884,152263379,152265445,152266658,152266837,152267038,152268228,152270066,	0	6820408C15Rik	cmpl	cmpl	-1,0,2,0,1,0,0,1,0,0,0,2,
MT	1746	NR_110368	chr2	+	152241322	152270066	152270066	152270066	11	152241322,152253204,152253676,152254660,152259771,152263220,152266500,152266735,152266951,152268109,152269808,	152241458,152253501,152253731,152254760,152259884,152263379,152266658,152266837,152267079,152268228,152270066,	0	6820408C15Rik	unk	unk	-1,-1,-1,-1,-1,-1,-1,-1,-1,-1,-1,
MT	1746	NR_110367	chr2	+	152241322	152270066	152270066	152270066	12	152241322,152253204,152253676,152254660,152259771,152263220,152265345,152266500,152266735,152266951,152268109,152269808,	152241458,152253501,152253731,152254760,152259884,152263379,152265445,152266658,152266837,152267079,152268228,152270066,	0	6820408C15Rik	unk	unk	-1,-1,-1,-1,-1,-1,-1,-1,-1,-1,-1,-1,
MT	218	NM_001083618	chr2	+	152788220	152834218	152788276	152832721	15	152788220,152798023,152801886,152808790,152809871,152815329,152815759,152817313,152818904,152819799,152825034,152825836,152827979,152828633,152832644,	152788291,152798067,152801979,152808902,152810057,152815398,152815834,152817404,152818945,152819887,152825093,152826033,152828093,152828758,152834218,	0	Ttll9	cmpl	cmpl	0,0,2,2,0,0,0,0,1,0,1,0,2,2,1,
MT	1751	NM_178939	chr2	-	152834625	152841119	152835389	152841056	5	152834625,152835993,152838116,152839745,152840969,	152835472,152836074,152838191,152839821,152841119,	0	Pdrg1	cmpl	cmpl	1,1,1,0,0,
MT	1751	NM_001011732	chr2	+	152857587	152881511	152857750	152880706	3	152857587,152878449,152879750,	152858334,152878652,152881511,	0	Xkr7	cmpl	cmpl	0,2,1,
MT	1840	NM_001040055	chr2	+	164540804	164543568	164540844	164543483	4	164540804,164541545,164542494,164543474,	164540974,164541554,164542664,164543568,	0	Spint5	cmpl	cmpl	0,1,1,0,
MT	1840	NM_027961	chr2	-	164556725	164568767	164556971	164568586	4	164556725,164557507,164559679,164568528,	164556988,164557693,164559811,164568767,	0	Wfdc3	cmpl	cmpl	1,1,1,0,
MT	1840	NM_133763	chr2	+	164571514	164593719	164571553	164593501	13	164571514,164572206,164572962,164579609,164582889,164583182,164583500,164584751,164588568,164588720,164590660,164593206,164593362,	164571658,164572277,164573059,164579708,164582958,164583236,164583559,164584797,164588627,164588781,164590732,164593262,164593719,	0	Dnttip1	cmpl	cmpl	0,0,2,0,0,0,0,2,0,2,0,0,2,
MT	142	NM_001081137	chr3	-	72692481	72770788	72692911	72770788	47	72692481,72695247,72695619,72704339,72707527,72708182,72708321,72711003,72712888,72713089,72714287,72715764,72717111,72718496,72721085,72722449,72723405,72724843,72725056,72725273,72726742,72728869,72729312,72732084,72732470,72733304,72735968,72738006,72739780,72741107,72742520,72744887,72747428,72749034,72750497,72751342,72753423,72753630,72755502,72756352,72757037,72760048,72762034,72764179,727…	72692980,72695415,72695669,72704428,72707652,72708239,72708406,72711152,72713005,72713124,72714421,72715903,72717199,72718613,72721148,72722560,72723534,72724969,72725169,72725370,72726911,72729024,72729519,72732243,72732641,72733354,72736057,72738131,72739837,72741192,72742675,72745004,72747600,72749152,72750582,72751456,72753543,72753762,72755628,72756465,72757137,72760220,72762186,72764289,727…	0	Sis	cmpl	cmpl	0,0,1,2,0,0,2,0,0,1,2,1,0,0,0,0,0,0,1,0,2,0,0,0,0,1,2,0,0,2,0,0,2,1,0,0,0,0,0,1,0,2,0,1,0,1,0,
MT	1058	NM_175090	chr4	+	62021734	62052803	62046565	62049833	5	62021734,62046525,62047124,62048900,62049631,	62021877,62046712,62047197,62049069,62052803,	0	Slc31a1	cmpl	cmpl	-1,0,0,1,2,
MT	1058	NM_139291	chr4	-	62055622	62069657	62055878	62063838	4	62055622,62063757,62065489,62069585,	62056055,62063949,62065586,62069657,	0	Cdc26	cmpl	cmpl	0,0,-1,-1,
MT	1058	NM_027297	chr4	+	62069816	62088024	62069908	62084445	14	62069816,62070608,62072729,62075576,62076208,62076435,62076997,62077685,62078879,62080309,62083211,62083448,62083636,62084251,	62069935,62070786,62072916,62075664,62076288,62076529,62077092,62077744,62079003,62080399,62083334,62083556,62083755,62088024,	0	Prpf4	cmpl	cmpl	0,0,1,2,0,2,0,2,1,2,2,2,2,1,
MT	1058	NM_153504	chr4	-	62088575	62095760	62089020	62089593	3	62088575,62091511,62095498,	62089635,62091593,62095760,	0	Rnf183	cmpl	cmpl	0,-1,-1,
MT	1459	NM_025647	chr4	-	114633217	114659833	114634318	114659738	6	114633217,114635669,114635960,114637487,114641822,114659570,	114634360,114635766,114636037,114637640,114641969,114659833,	0	Cmpk1	cmpl	cmpl	0,2,0,0,0,0,
MT	182	NM_001304553	chr4	+	114672722	114715803	114696176	114714568	18	114672722,114675452,114677477,114679286,114679740,114681875,114682668,114684398,114686678,114688776,114693652,114694079,114696086,114702473,114705247,114710942,114711672,114713778,	114672952,114675537,114677585,114679399,114679928,114682123,114682752,114684485,114686829,114688892,114693758,114694194,114697022,114702642,114705476,114711135,114711923,114715803,	0	Stil	cmpl	cmpl	-1,-1,-1,-1,-1,-1,-1,-1,-1,-1,-1,-1,0,0,1,2,0,2,
MT	182	NM_001304559	chr4	+	114672722	114715803	114675526	114714568	16	114672722,114675452,114677477,114679286,114679740,114681875,114682668,114684398,114686678,114688776,114694079,114702473,114705247,114710942,114711672,114713778,	114672952,114675537,114677585,114679399,114679928,114682123,114682752,114684485,114686829,114688892,114694194,114702642,114705476,114711135,114711923,114715803,	0	Stil	cmpl	cmpl	-1,0,2,2,1,0,2,2,2,0,2,0,1,2,0,2,
MT	182	NM_009185	chr4	+	114672722	114715803	114675526	114714568	17	114672722,114675452,114677477,114679286,114679740,114681875,114682668,114684398,114686678,114688776,114694079,114696086,114702473,114705247,114710942,114711672,114713778,	114672952,114675537,114677585,114679399,114679928,114682123,114682752,114684485,114686829,114688892,114694194,114697022,114702642,114705476,114711135,114711923,114715803,	0	Stil	cmpl	cmpl	-1,0,2,2,1,0,2,2,2,0,2,0,0,1,2,0,2,
MT	182	NM_001304555	chr4	+	114672722	114715803	114675526	114714568	17	114672722,114675452,114677477,114679286,114679740,114681875,114682668,114684398,114686678,114688776,114694079,114696086,114702473,114705247,114710945,114711672,114713778,	114672952,114675537,114677585,114679399,114679928,114682123,114682752,114684485,114686829,114688892,114694194,114697022,114702642,114705476,114711135,114711923,114715803,	0	Stil	cmpl	cmpl	-1,0,2,2,1,0,2,2,2,0,2,0,0,1,2,0,2,
MT	182	NM_001304551	chr4	+	114672722	114715803	114682678	114714568	16	114672722,114675452,114677477,114679286,114679740,114682668,114684398,114686678,114688776,114694079,114696086,114702473,114705247,114710942,114711672,114713778,	114672952,114675537,114677585,114679399,114679928,114682752,114684485,114686829,114688892,114694194,114697022,114702642,114705476,114711135,114711923,114715803,	0	Stil	cmpl	cmpl	-1,-1,-1,-1,-1,0,2,2,0,2,0,0,1,2,0,2,
MT	1463	NM_172306	chr4	+	115084228	115111639	115084287	115110830	12	115084228,115085861,115086615,115087074,115105046,115105485,115106071,115106272,115106563,115107572,115107784,115110661,	115084476,115086003,115086660,115087202,115105171,115105640,115106178,115106463,115106697,115107637,115107861,115111639,	0	Cyp4a12b	cmpl	cmpl	0,0,1,1,0,2,1,0,2,1,0,2,
MT	1463	NM_001100185	chr4	+	115125208	115143667	115125208	115143667	12	115125208,115126939,115127587,115129204,115130331,115130817,115131382,115131574,115131865,115133918,115134102,115143498,	115125406,115127072,115127632,115129332,115130456,115130972,115131489,115131765,115131999,115133983,115134179,115143667,	0	Cyp4a30b	cmpl	cmpl	0,0,1,1,0,2,1,0,2,1,0,2,
MT	1504	NM_182929	chr4	+	120550473	120564165	120550473	120564112	6	120550473,120555679,120559538,120561592,120561959,120563899,	120550690,120555821,120559648,120561694,120562099,120564165,	0	Rims3	cmpl	cmpl	0,1,2,1,1,0,
MT	196	NM_153541	chr4	-	129103008	129118062	129104756	129110515	4	129103008,129105671,129109554,129118017,	129105071,129105850,129110555,129118062,	0	Zbtb8b	cmpl	cmpl	0,1,0,-1,
MT	1570	NM_133889	chr4	+	129138922	129165676	129138938	129164317	11	129138922,129139185,129142473,129144066,129146237,129149170,129149667,129149941,129151018,129162280,129164284,	129138949,129139246,129142590,129144234,129146292,129149286,129149736,129150020,129151489,129162384,129165676,	0	Bsdc1	cmpl	cmpl	0,2,0,0,0,1,0,0,1,1,0,
MT	1657	NM_001164366	chr4	+	140542787	140563616	140542981	140562905	29	140542787,140548046,140548252,140549710,140549862,140550226,140551240,140551472,140552216,140552438,140552582,140555042,140556257,140556457,140556599,140557798,140558371,140558538,140558813,140559065,140559800,140560096,140560282,140560916,140561180,140561957,140562266,140562667,140562855,	140542991,140548141,140548435,140549769,140549977,140550306,140551318,140551542,140552351,140552505,140552714,140555198,140556368,140556504,140556788,140558005,140558461,140558698,140558934,140559190,140559961,140560201,140560362,140561069,140561277,140562181,140562418,140562763,140563616,	0	Atp13a2	cmpl	cmpl	0,1,0,0,2,0,2,2,0,0,1,1,1,1,0,0,0,0,1,2,1,0,0,2,2,0,2,1,1,
MT	1657	NM_029097	chr4	+	140542787	140563616	140542981	140562993	29	140542787,140548046,140548252,140549710,140549862,140550226,140551240,140551472,140552216,140552438,140552582,140555042,140556257,140556457,140556599,140557798,140558371,140558538,140558813,140559065,140559800,140560096,140560282,140560916,140561180,140561957,140562266,140562593,140562855,	140542991,140548141,140548435,140549769,140549977,140550306,140551318,140551542,140552351,140552505,140552714,140555198,140556368,140556504,140556788,140558005,140558461,140558698,140558934,140559190,140559961,140560201,140560362,140561069,140561277,140562181,140562418,140562763,140563616,	0	Atp13a2	cmpl	cmpl	0,1,0,0,2,0,2,2,0,0,1,1,1,1,0,0,0,0,1,2,1,0,0,2,2,0,2,1,0,
MT	1657	NM_001161799	chr4	+	140566338	140571899	140568773	140571495	9	140566338,140568740,140569687,140569970,140570103,140570309,140570897,140571129,140571391,	140566397,140568816,140569774,140569997,140570184,140570363,140570985,140571203,140571899,	0	Mfap2	cmpl	cmpl	-1,0,1,1,1,1,1,2,1,
MT	1657	NM_008546	chr4	+	140566551	140571899	140568773	140571495	9	140566551,140568740,140569687,140569970,140570103,140570309,140570897,140571129,140571391,	140566636,140568816,140569774,140569997,140570184,140570363,140570985,140571203,140571899,	0	Mfap2	cmpl	cmpl	-1,0,1,1,1,1,1,2,1,
MT	1657	NM_001145958	chr4	-	140572551	140616460	140572960	140607090	36	140572551,140573768,140574164,140574582,140575077,140575622,140576188,140577568,140577958,140578182,140581110,140582015,140584255,140585012,140585607,140586063,140586806,140588716,140589888,140590273,140591067,140591601,140592598,140593762,140596874,140597537,140598066,140598835,140599322,140601855,140602306,140602550,140606955,140608864,140613976,140616437,	140573047,140573948,140574296,140574783,140575227,140575847,140576404,140577732,140578079,140578352,140581459,140582183,140584415,140585251,140585751,140586198,140586986,140588886,140590016,140590467,140591298,140591748,140592743,140593945,140597074,140597768,140598150,140598932,140599559,140601962,140602472,140602612,140607110,140609006,140614112,140616460,	0	Crocc	cmpl	cmpl	0,0,0,0,0,0,0,1,0,1,0,0,2,0,0,0,0,1,2,0,0,0,2,2,0,0,0,2,2,0,2,0,0,-1,-1,-1,
MT	1657	NM_172122	chr4	-	140572551	140609576	140572960	140609494	37	140572551,140573768,140574164,140574582,140575077,140575622,140576188,140577568,140577958,140578182,140581110,140582015,140584255,140585012,140585607,140586063,140586806,140588716,140589888,140590273,140591067,140591601,140592598,140593762,140596874,140597537,140598066,140598835,140599322,140601855,140602306,140602550,140602686,140602858,140606955,140608864,140609434,	140573047,140573948,140574296,140574783,140575227,140575847,140576404,140577732,140578079,140578352,140581459,140582183,140584415,140585251,140585751,140586198,140586986,140588886,140590016,140590467,140591298,140591748,140592743,140593945,140597074,140597768,140598150,140598932,140599559,140601962,140602472,140602612,140602770,140603044,140607110,140609006,140609576,	0	Crocc	cmpl	cmpl	0,0,0,0,0,0,0,1,0,1,0,0,2,0,0,0,0,1,2,0,0,0,2,2,0,0,0,2,2,0,2,0,0,0,1,0,0,
MT	210	NM_001085536	chr4	-	144293093	144311307	144293093	144311307	4	144293093,144295084,144305194,144311139,	144293868,144295148,144305414,144311307,	0	Gm13178	cmpl	cmpl	2,1,0,0,
MT	1740	NM_207688	chr4	-	151494984	151510434	151495229	151510391	11	151494984,151497725,151497822,151502177,151502516,151503720,151504877,151505160,151508269,151509581,151510382,	151495374,151497737,151497902,151502441,151502662,151503747,151505070,151505403,151508550,151509783,151510434,	0	Espn	cmpl	cmpl	2,2,0,0,1,1,0,0,1,0,0,
MT	217	NM_207687	chr4	-	151494984	151526316	151495229	151526316	16	151494984,151497725,151497822,151502177,151502516,151503720,151504877,151505160,151507032,151508269,151509581,151512538,151512844,151513147,151522967,151526022,	151495374,151497737,151497902,151502441,151502662,151503747,151505070,151505403,151507065,151508550,151509783,151512670,151513027,151513334,151523161,151526316,	0	Espn	cmpl	cmpl	2,2,0,0,1,1,0,0,0,1,0,0,0,2,0,0,
MT	1740	NM_207689	chr4	-	151494984	151510434	151495229	151510391	10	151494984,151497725,151497822,151502177,151502516,151503720,151504877,151508269,151509581,151510382,	151495374,151497737,151497902,151502441,151502662,151503747,151505070,151508550,151509783,151510434,	0	Espn	cmpl	cmpl	2,2,0,0,1,1,0,1,0,0,
MT	1740	NM_207691	chr4	-	151494984	151510434	151495229	151510391	10	151494984,151497725,151497822,151502177,151502516,151504877,151505160,151508269,151509581,151510382,	151495374,151497737,151497902,151502441,151502662,151505070,151505403,151508550,151509783,151510434,	0	Espn	cmpl	cmpl	2,2,0,0,1,0,0,1,0,0,
MT	1740	NM_207690	chr4	-	151494984	151510434	151495229	151510391	9	151494984,151497725,151497822,151502177,151502516,151504877,151508269,151509581,151510382,	151495374,151497737,151497902,151502441,151502662,151505070,151508550,151509783,151510434,	0	Espn	cmpl	cmpl	2,2,0,0,1,0,1,0,0,
MT	1741	NM_001301805	chr4	+	151532975	151536578	151533777	151534658	5	151532975,151533713,151533913,151534237,151534425,	151533432,151533822,151534009,151534337,151536578,	0	Hes2	cmpl	cmpl	-1,0,0,0,1,
MT	1741	NM_008236	chr4	+	151532975	151536578	151533777	151534658	5	151532975,151533774,151533913,151534237,151534425,	151533099,151533822,151534009,151534337,151536578,	0	Hes2	cmpl	cmpl	-1,0,0,0,1,
MT	1741	NM_133348	chr4	+	151552208	151645964	151552279	151645681	9	151552208,151580872,151591844,151597179,151603883,151611788,151627257,151634954,151645582,	151552449,151580990,151592001,151597271,151603998,151611875,151627374,151635139,151645964,	0	Acot7	cmpl	cmpl	0,2,0,1,0,1,1,1,0,
MT	85	NM_001243072	chr5	+	13396783	13603485	13399957	13599603	18	13396783,13399875,13451103,13455543,13473398,13516203,13523053,13556527,13557009,13557264,13561763,13565750,13570145,13577587,13580991,13585068,13597499,13599147,	13397082,13400069,13451261,13455606,13473518,13516297,13523173,13556670,13557124,13557334,13561908,13565970,13570237,13577629,13581149,13585136,13597642,13603485,	0	Sema3a	cmpl	cmpl	-1,0,1,0,0,0,1,1,0,1,2,0,1,0,0,2,1,0,
MT	85	NM_001243073	chr5	+	13398996	13603485	13399957	13599603	18	13398996,13399875,13451103,13455543,13473398,13516203,13523053,13556527,13557009,13557264,13561763,13565750,13570145,13577587,13580991,13585068,13597499,13599147,	13399135,13400069,13451261,13455606,13473518,13516297,13523173,13556670,13557124,13557334,13561908,13565970,13570237,13577629,13581149,13585136,13597642,13603485,	0	Sema3a	cmpl	cmpl	-1,0,1,0,0,0,1,1,0,1,2,0,1,0,0,2,1,0,
MT	85	NM_009152	chr5	+	13399308	13603485	13399957	13599603	17	13399308,13451103,13455543,13473398,13516203,13523053,13556527,13557009,13557264,13561763,13565750,13570145,13577587,13580991,13585068,13597499,13599147,	13400069,13451261,13455606,13473518,13516297,13523173,13556670,13557124,13557334,13561908,13565970,13570237,13577629,13581149,13585136,13597642,13603485,	0	Sema3a	cmpl	cmpl	0,1,0,0,0,1,1,0,1,2,0,1,0,0,2,1,0,
MT	1509	NM_145226	chr5	-	121203106	121227668	121204372	121227633	16	121203106,121204564,121206035,121206913,121208721,121209929,121211133,121211589,121214252,121216006,121219049,121219859,121221019,121222889,121223875,121227459,	121204384,121204712,121206274,121207089,121209007,121210103,121211278,121211840,121214428,121216286,121219556,121220013,121221255,121223065,121224158,121227668,	0	Oas3	cmpl	cmpl	0,2,0,1,0,0,2,0,1,0,0,2,0,1,0,0,
MT	188	NM_145210	chr5	-	121236320	121245539	121236932	121245507	6	121236320,121237954,121238747,121241791,121244113,121245324,	121236947,121238108,121238980,121241988,121244402,121245539,	0	Oas1e	cmpl	cmpl	0,2,0,1,0,0,
MT	1510	NM_033541	chr5	-	121250207	121262523	121251042	121258772	7	121250207,121252049,121252830,121255412,121257968,121258589,121262442,	121251072,121252203,121253066,121255609,121258257,121259053,121262523,	0	Oas1c	cmpl	cmpl	0,2,0,1,0,0,-1,
MT	10	NM_080464	chr6	-	14663821	14705274	14667643	14705246	4	14663821,14671853,14672074,14704461,	14669941,14671978,14672136,14705274,	0	Ppp1r3a	cmpl	cmpl	0,1,2,0,
MT	1182	NM_011259	chr6	+	78330702	78333833	78331081	78333602	6	78330702,78331076,78331890,78332207,78333165,78333534,	78330775,78331157,78332009,78332345,78333292,78333833,	0	Reg3a	cmpl	cmpl	-1,0,1,0,0,1,
MT	1182	NM_009043	chr6	+	78355148	78358091	78355506	78357992	6	78355148,78355460,78356129,78356493,78357622,78357924,	78355173,78355570,78356269,78356631,78357734,78358091,	0	Reg2	cmpl	cmpl	-1,0,1,0,0,1,
MT	1182	NM_009042	chr6	+	78375976	78378660	78376324	78378460	6	78375976,78376278,78376906,78377318,78378107,78378392,	78376001,78376385,78377025,78377456,78378219,78378660,	0	Reg1	cmpl	cmpl	-1,0,1,0,0,1,
MT	1270	NM_053221	chr6	-	89794511	89795609	89794589	89795579	1	89794511,	89795609,	0	Vmn1r42	cmpl	cmpl	0,
MT	1270	NM_053220	chr6	-	89819454	89820523	89819506	89820496	1	89819454,	89820523,	0	Vmn1r43	cmpl	cmpl	0,
MT	1252	NM_010194	chr7	-	87522643	87532832	87522817	87532220	19	87522643,87523427,87523663,87524496,87524703,87525094,87525724,87526050,87526486,87527198,87527406,87527696,87527955,87528154,87528719,87529076,87531696,87532007,87532722,	87522960,87523550,87523821,87524620,87524798,87525213,87525778,87526173,87526696,87527282,87527593,87527819,87528075,87528292,87528903,87529173,87531870,87532229,87532832,	0	Fes	cmpl	cmpl	1,1,2,1,2,0,0,0,0,0,2,2,2,2,1,0,0,0,-1,
MT	1252	NM_011046	chr7	-	87534079	87547648	87535592	87543656	16	87534079,87536393,87536613,87537072,87537355,87537559,87537769,87538294,87540220,87540845,87541814,87542007,87542783,87542980,87543479,87547415,	87536182,87536504,87536738,87537252,87537473,87537663,87537870,87538507,87540393,87540934,87541891,87542136,87542879,87543079,87543814,87547648,	0	Furin	cmpl	cmpl	1,1,2,2,1,2,0,0,1,2,0,0,0,0,0,-1,
MT	1252	NM_001081454	chr7	-	87534079	87550317	87535592	87543656	16	87534079,87536393,87536613,87537072,87537355,87537559,87537769,87538294,87540220,87540845,87541814,87542007,87542783,87542980,87543479,87550204,	87536182,87536504,87536738,87537252,87537473,87537663,87537870,87538507,87540393,87540934,87541891,87542136,87542879,87543079,87543814,87550317,	0	Furin	cmpl	cmpl	1,1,2,2,1,2,0,0,1,2,0,0,0,0,0,-1,
MT	1437	NM_146820	chr7	-	111744766	111745693	111744766	111745693	1	111744766,	111745693,	0	Olfr655	cmpl	cmpl	0,
MT	1437	NM_147075	chr7	+	111766170	111767160	111766170	111767160	1	111766170,	111767160,	0	Olfr656	cmpl	cmpl	0,
MT	1437	NM_146312	chr7	+	111784189	111785149	111784189	111785149	1	111784189,	111785149,	0	Olfr657	cmpl	cmpl	0,
MT	1456	NM_001162940	chr7	-	114249425	114250373	114249425	114250373	1	114249425,	114250373,	0	Gm10081	cmpl	cmpl	0,
MT	1456	NM_146780	chr7	-	114271865	114272996	114271957	114272905	1	114271865,	114272996,	0	Olfr715	cmpl	cmpl	0,
MT	1456	NM_146604	chr7	+	114290831	114291776	114290831	114291776	1	114290831,	114291776,	0	Olfr716	cmpl	cmpl	0,
MT	1463	NM_146734	chr7	-	115174910	115175855	115174910	115175855	1	115174910,	115175855,	0	Olfr478	cmpl	cmpl	0,
MT	1463	NM_001011742	chr7	+	115198497	115199481	115198497	115199481	1	115198497,	115199481,	0	Olfr479	cmpl	cmpl	0,
MT	1463	NM_020291	chr7	-	115209281	115210310	115209281	115210310	1	115209281,	115210310,	0	Olfr480	cmpl	cmpl	0,
MT	1119	NM_001168577	chr8	+	70018773	70026477	70025138	70026011	2	70018773,70025132,	70018801,70026477,	0	Nat2	cmpl	cmpl	-1,0,
MT	1119	NM_010874	chr8	+	70018846	70026477	70025138	70026011	2	70018846,70025132,	70018972,70026477,	0	Nat2	cmpl	cmpl	-1,0,
MT	1119	NM_008674	chr8	+	70047752	70072526	70071369	70072242	3	70047752,70047910,70071363,	70047821,70048073,70072526,	0	Nat3	cmpl	cmpl	-1,-1,0,
MT	1241	NM_146270	chr8	+	86064991	86066087	86065044	86065989	1	86064991,	86066087,	0	Olfr370	cmpl	cmpl	0,
MT	1241	NM_025843	chr8	+	86090656	86095522	86090717	86095464	3	86090656,86094728,86095331,	86090829,86094897,86095522,	0	Ndufb7	cmpl	cmpl	0,1,2,
MT	1449	NM_001135100	chr8	-	113265728	113329824	113266178	113279158	7	113265728,113266543,113272142,113272562,113273324,113279130,113329633,	113266348,113266679,113272304,113272640,113273458,113279550,113329824,	0	Il34	cmpl	cmpl	1,0,0,0,1,0,-1,
MT	1449	NM_029646	chr8	-	113265728	113329824	113266344	113279158	8	113265728,113266543,113270717,113272142,113272562,113273324,113279130,113329633,	113266348,113266679,113270835,113272304,113272640,113273458,113279550,113329824,	0	Il34	cmpl	cmpl	2,1,0,0,0,1,0,-1,
MT	1449	NM_133953	chr8	-	113334391	113370703	113334840	113368432	26	113334391,113335290,113335878,113336865,113337522,113338429,113339802,113340054,113341443,113344606,113345367,113347274,113348064,113349401,113349994,113355383,113357679,113359448,113361191,113362111,113363771,113365009,113365670,113366587,113368362,113370574,	113334981,113335395,113336022,113336964,113337735,113338555,113339959,113340260,113341618,113344761,113345490,113347418,113348220,113349557,113350146,113355456,113357775,113359614,113361295,113362249,113363884,113365151,113365843,113366914,113368499,113370703,	0	Sf3b3	cmpl	cmpl	0,0,0,0,0,0,2,0,2,0,0,0,0,0,1,0,0,2,0,0,1,0,1,1,0,-1,
MT	745	NM_001110306	chr9	-	21034173	21043776	21035145	21042153	6	21034173,21035693,21036140,21037831,21041514,21043351,	21035312,21035870,21036346,21038517,21042200,21043776,	0	Keap1	cmpl	cmpl	1,1,2,0,0,-1,
MT	745	NM_001110307	chr9	-	21034173	21043776	21035145	21042153	6	21034173,21035693,21036140,21037831,21041514,21043519,	21035312,21035870,21036346,21038517,21042200,21043776,	0	Keap1	cmpl	cmpl	1,1,2,0,0,-1,
MT	745	NM_016679	chr9	-	21034173	21043776	21035145	21042153	5	21034173,21035693,21036140,21037831,21041514,	21035312,21035870,21036346,21038517,21043776,	0	Keap1	cmpl	cmpl	1,1,2,0,0,
MT	745	NM_001110305	chr9	-	21034173	21043776	21035145	21042153	6	21034173,21035693,21036140,21037831,21041514,21043236,	21035312,21035870,21036346,21038517,21042200,21043776,	0	Keap1	cmpl	cmpl	1,1,2,0,0,-1,
MT	745	NM_053190	chr9	-	21047360	21052887	21048369	21049572	3	21047360,21050520,21052836,	21049647,21050677,21052887,	0	S1pr5	cmpl	cmpl	0,-1,-1,
MT	745	NM_153583	chr9	+	21069728	21079281	21069926	21077880	10	21069728,21071182,21071350,21072694,21073048,21075163,21076911,21077079,21077234,21077697,	21070161,21071266,21071524,21072971,21073113,21075294,21076990,21077156,21077354,21079281,	0	Atg4d	cmpl	cmpl	0,1,1,1,2,1,0,1,0,0,
MT	745	NM_145416	chr9	-	21077900	21092413	21078364	21092397	19	21077900,21079712,21079880,21080287,21080498,21080828,21081003,21083804,21084607,21084806,21085485,21086105,21086258,21086492,21086617,21089684,21091022,21092142,21092303,	21078692,21079811,21079945,21080418,21080625,21080917,21081079,21083975,21084703,21084933,21085613,21086183,21086355,21086542,21086672,21089811,21091128,21092216,21092413,	0	Kri1	cmpl	cmpl	2,2,0,1,0,1,0,0,0,2,0,0,2,0,2,1,0,1,0,
MT	877	NM_146872	chr9	+	38323618	38324550	38323618	38324550	2	38323618,38324169,	38324168,38324550,	0	Olfr908	cmpl	cmpl	0,0,
MT	877	NM_146873	chr9	+	38331314	38332254	38331318	38332254	1	38331314,	38332254,	0	Olfr911-ps1	cmpl	cmpl	0,
MT	877	NM_146811	chr9	+	38345466	38347414	38346481	38347414	2	38345466,38346465,	38345489,38347414,	0	Olfr910	cmpl	cmpl	-1,0,
MT	881	NM_146747	chr9	-	38826203	38827124	38826203	38827124	1	38826203,	38827124,	0	Olfr146	cmpl	cmpl	0,
MT	15	NM_001081341	chr9	-	55397689	55785922	55398574	55767336	33	55397689,55401277,55403891,55428013,55434025,55450572,55457648,55503711,55533686,55591349,55605799,55610034,55654819,55655412,55656908,55663167,55664460,55685926,55705887,55706214,55706805,55707554,55712192,55722451,55731653,55739978,55743088,55759846,55762706,55763793,55767330,55769072,55785876,	55398678,55401329,55404083,55428163,55434260,55450728,55457881,55503835,55533802,55591476,55605865,55610171,55654927,55655565,55656990,55663310,55664616,55686067,55705999,55706332,55706881,55707725,55712411,55722711,55731811,55740095,55743189,55760041,55762777,55763911,55767394,55769145,55785922,	0	Scaper	cmpl	cmpl	1,0,0,0,2,2,0,2,0,2,2,0,0,0,2,0,0,0,2,1,0,0,0,1,2,2,0,0,1,0,0,-1,-1,
MT	1010	NM_183111	chr9	-	55810395	55828739	55810549	55828695	8	55810395,55821496,55821657,55821789,55822890,55825722,55826508,55828604,	55810689,55821577,55821699,55821828,55823004,55825744,55826573,55828739,	0	4930563M21Rik	cmpl	cmpl	1,1,1,1,1,0,1,0,
MT	1581	NM_172203	chrX	-	130620959	130646393	130621684	130646247	13	130620959,130627229,130627541,130629292,130629543,130631002,130633072,130633300,130633607,130634076,130634374,130642271,130646202,	130621811,130627354,130627688,130629455,130629779,130631095,130633205,130633482,130633756,130634161,130634485,130642367,130646393,	0	Nox1	cmpl	cmpl	2,0,0,2,0,0,2,0,1,0,0,0,0,
MT	1658	NR_030448	chrX	+	140732332	140732442	140732442	140732442	1	140732332,	140732442,	0	Mir680-2	unk	unk	-1,
MT	207	NR_037145	chrX	+	140752508	140808991	140808991	140808991	27	140752508,140754441,140756554,140770654,140771634,140773506,140774267,140775262,140776938,140777189,140778803,140780154,140781224,140782502,140783834,140784825,140785805,140786314,140787172,140787983,140788115,140790126,140791338,140798407,140802441,140804103,140808090,	140752664,140754604,140756693,140771006,140771718,140773557,140774314,140775335,140777020,140777352,140778879,140780263,140781289,140782603,140783962,140785072,140785919,140786456,140787293,140788016,140788171,140790195,140791504,140798650,140802482,140804404,140808991,	0	Alg13	unk	unk	-1,-1,-1,-1,-1,-1,-1,-1,-1,-1,-1,-1,-1,-1,-1,-1,-1,-1,-1,-1,-1,-1,-1,-1,-1,-1,-1,
MT	1658	NM_026247	chrX	+	140752508	140759740	140752583	140758673	4	140752508,140754441,140756554,140758558,	140752664,140754604,140756693,140759740,	0	Alg13	cmpl	cmpl	0,0,1,2,
MT	1825	NM_146238	chrX	+	162608411	162628444	162616759	162627432	4	162608411,162616723,162618284,162627175,	162608482,162616762,162618741,162628444,	0	Gemin8	cmpl	cmpl	-1,0,0,1,
Control	165	NM_001177886	chr16	+	96583367	96643728	96585633	96643443	9	96583367,96585613,96594436,96599691,96608092,96612626,96617975,96619497,96643341,	96583451,96585691,96594754,96599991,96608233,96612651,96618076,96619571,96643728,	0	Igsf5	cmpl	cmpl	-1,0,1,1,1,1,2,1,0,
Control	1322	NM_008405	chr16	-	96643904	96665221	96644227	96660404	16	96643904,96644563,96646509,96647655,96648335,96649280,96650575,96652172,96654186,96655083,96656191,96657226,96658876,96660070,96660346,96665146,	96644295,96644725,96646703,96647875,96648580,96649468,96650716,96652262,96654282,96655239,96656349,96657397,96659057,96660159,96660407,96665221,	0	Itgb2l	cmpl	cmpl	1,1,2,1,2,0,0,0,0,0,1,1,0,1,0,-1,
Control	165	NM_008791	chr16	+	96689212	96747400	96689388	96747124	3	96689212,96715422,96746996,	96689397,96715474,96747400,	0	Pcp4	cmpl	cmpl	0,0,1,
Control	1503	NM_011743	chr2	-	120332565	120389567	120335821	120381020	22	120332565,120336222,120338438,120339352,120339878,120341177,120341649,120344800,120346146,120348420,120349256,120349600,120352484,120354072,120354210,120356183,120357330,120359246,120365030,120371578,120380966,120389422,	120335878,120336369,120338510,120339424,120339998,120341240,120341841,120344917,120346281,120348566,120349309,120350360,120352820,120354133,120354365,120356253,120357958,120361415,120365228,120371640,120381051,120389567,	0	Zfp106	cmpl	cmpl	0,0,0,0,0,0,0,0,0,1,2,1,1,0,1,0,2,2,2,0,0,-1,
Control	1503	NM_001177793	chr2	+	120393406	120426458	120410044	120425077	8	120393406,120410004,120410886,120411291,120411894,120420536,120422378,120425011,	120393497,120410101,120410928,120411340,120412012,120420692,120422523,120426458,	0	Snap23	cmpl	cmpl	-1,0,0,0,1,2,2,0,
Control	1503	NM_009222	chr2	+	120393406	120426458	120410044	120425077	8	120393406,120410004,120410886,120411291,120411894,120420536,120422378,120425011,	120393542,120410101,120410928,120411340,120412012,120420692,120422523,120426458,	0	Snap23	cmpl	cmpl	-1,0,0,0,1,2,2,0,
Control	1503	NM_001177792	chr2	+	120393406	120426458	120410044	120425077	9	120393406,120410004,120410886,120411291,120411894,120416398,120420536,120422378,120425011,	120393542,120410101,120410928,120411340,120412012,120416431,120420692,120422523,120426458,	0	Snap23	cmpl	cmpl	-1,0,0,0,1,2,2,2,0,
Control	1753	NM_008444	chr2	+	153117151	153159125	153142016	153155891	9	153117151,153141952,153146010,153146314,153146519,153148547,153149272,153155307,153155794,	153117240,153143420,153146112,153146437,153146638,153148661,153149378,153155486,153159125,	0	Kif3b	cmpl	cmpl	-1,0,0,0,0,2,2,0,2,
Control	1753	NR_040318	chr2	-	153166892	153171546	153171546	153171546	2	153166892,153171356,	153168600,153171546,	0	2500004C02Rik	unk	unk	-1,-1,
Control	219	NM_001039939	chr2	+	153171874	153229743	153172069	153227809	12	153171874,153177924,153182802,153217264,153217460,153218576,153219084,153219359,153219617,153222467,153223111,153224974,	153172126,153178007,153182914,153217385,153217558,153218670,153219237,153219523,153219714,153222573,153223736,153229743,	0	Asxl1	cmpl	cmpl	0,0,2,0,1,0,1,1,0,1,2,0,
Control	990	NM_008172	chr7	-	53087852	53122051	53088149	53121937	12	53087852,53089618,53090008,53108572,53109597,53109943,53112109,53112847,53113242,53113819,53117313,53121481,	53089457,53089851,53090196,53108733,53109827,53110069,53112263,53113016,53113454,53113934,53117933,53122051,	0	Grin2d	cmpl	cmpl	0,1,2,0,1,1,0,2,0,2,0,0,
Control	990	NM_133950	chr7	+	53128209	53139096	53128380	53138381	5	53128209,53129128,53129412,53136869,53138346,	53128471,53129229,53129571,53137122,53139096,	0	Kdelr1	cmpl	cmpl	0,1,0,0,1,
Control	990	NM_021482	chr7	-	53142214	53152081	53142264	53151153	5	53142214,53142736,53143981,53151060,53151977,	53142495,53142876,53144219,53151261,53152081,	0	Syngr4	cmpl	cmpl	0,1,0,0,-1,
Control	990	NM_001291064	chr7	-	53142214	53152081	53142415	53151153	4	53142214,53143981,53151060,53151977,	53142495,53144219,53151261,53152081,	0	Syngr4	cmpl	cmpl	1,0,0,-1,
