# Supplementary material for: p.E95K mutation in Indian hedgehog causing brachydactyly type A1 impairs IHH/Gli1 downstream transcriptional regulation
Source: BMC Genet. 2019 Jan 16;20:10. doi: 10.1186/s12863-018-0697-5 (PMC6335781; doi:10.1186/s12863-018-0697-5)
Supplement: Supplementary file 4 — Gene Expression Profile. Differentially expressed genes between three groups. (XLS 2660 kb) [file 12863_2018_697_MOESM4_ESM.xls]

## Sheet: Sheet1
# Notes : Fold change >= 2.0
#Entity List : Filtered on Flags [Detected, Not Detected]
#Interpretation : All Samples
#Experiment : New Experiment
#Fold-Change cut-off : 2.0
#Pairing option : All against single sample
#Condition pairs :
#[MT.txt] vs [control.txt]
#[WT_rep1.txt] vs [control.txt]
#[WT_rep2.txt] vs [control.txt]
#Minimum number of pairs:1 out of 3 condition pairs.
# Technology : Agilent.SingleColor.14868
# Owner : gxuser
# Created On : Fri May 04 16:50:01 CST 2012
ProbeName	Fold change([MT.txt] vs [control.txt])	Log Fold change([MT.txt] vs [control.txt])	Absolute Fold change([MT.txt] vs [control.txt])	Regulation([MT.txt] vs [control.txt])	Fold change([WT_rep1.txt] vs [control.txt])	Log Fold change([WT_rep1.txt] vs [control.txt])	Absolute Fold change([WT_rep1.txt] vs [control.txt])	Regulation([WT_rep1.txt] vs [control.txt])	Fold change([WT_rep2.txt] vs [control.txt])	Log Fold change([WT_rep2.txt] vs [control.txt])	Absolute Fold change([WT_rep2.txt] vs [control.txt])	Regulation([WT_rep2.txt] vs [control.txt])	control.txt:gProcessedSignal(normalized)	MT.txt:gProcessedSignal(normalized)	WT_rep1.txt:gProcessedSignal(normalized)	WT_rep2.txt:gProcessedSignal(normalized)	GeneSymbol	GeneName	Description	Chromosome Start Index_Avadis_	Chromosome End Index_Avadis_	Chromosome Number_Avadis_	Chromosome Strand_Avadis_
A_51_P430630	2.12554	1.08783	2.12554	up	1.29955	0.378013	1.29955	up	1.7109	0.774755	1.7109	up	-0.576384	0.511447	-0.198371	0.198371	Gpr33	G protein-coupled receptor 33	Mus musculus G protein-coupled receptor 33 (Gpr33), mRNA [NM_008159]	53124378	53124437	chr12	-
A_52_P655842	2.53616	1.34264	2.53616	up	1.51635	0.600601	1.51635	up	1.58949	0.668567	1.58949	up	-0.634584	0.708059	-0.0339832	0.0339828	Ank1	ankyrin 1, erythroid	Mus musculus ankyrin 1, erythroid (Ank1), transcript variant 2, mRNA [NM_031158]	24250690	24251684	chr8	+
A_52_P571768	1.23469	0.304148	1.23469	up	7.73516	2.95143	7.73516	up	1.27793	0.353809	1.27793	up	-0.328979	-0.0248303	2.62245	0.0248308	Kif13b	kinesin family member 13B	Mus musculus 13 days embryo male testis cDNA, RIKEN full-length enriched library, clone:6030439C16 product:unclassifiable, full insert sequence. [AK031482]	65290909	65290968	chr14	+
A_51_P144206	2.35675	1.2368	2.35675	up	1.58742	0.666681	1.58742	up	2.5105	1.32797	2.5105	up	-0.95174	0.285059	-0.285059	0.376233
A_52_P931594	-1.92526	-0.945053	1.92526	down	-2.12203	-1.08544	2.12203	down	1.74065	0.799627	1.74065	up	0.472527	-0.472527	-0.612918	1.27215			Mus musculus 12 days embryo spinal ganglion cDNA, RIKEN full-length enriched library, clone:D130056J19 product:unclassifiable, full insert sequence. [AK051556]	49071361	49071420	chr10	-
A_51_P414661	5.34262	2.41755	5.34262	up	2.1513	1.10521	2.1513	up	5.43849	2.44321	5.43849	up	-1.76138	0.656169	-0.656169	0.681828	2210010C04Rik	RIKEN cDNA 2210010C04 gene	Mus musculus RIKEN cDNA 2210010C04 gene (2210010C04Rik), mRNA [NM_023333]	40984258	40984317	chr6	-
A_52_P290374	-2.17108	-1.11841	2.17108	down	-3.30114	-1.72297	3.30114	down	-2.59587	-1.37622	2.59587	down	1.24732	0.128904	-0.47565	-0.128904	2810011L19Rik	RIKEN cDNA 2810011L19 gene	Mus musculus RIKEN cDNA 2810011L19 gene, mRNA (cDNA clone IMAGE:6810678), partial cds. [BC059025]	106621982	106622041	chr12	+
A_51_P425798	2.64299	1.40217	2.64299	up	5.18405	2.37408	5.18405	up	1.90939	0.933113	1.90939	up	-1.16764	0.23453	1.20644	-0.23453	Mtus2	microtubule associated tumor suppressor candidate 2	Mus musculus microtubule associated tumor suppressor candidate 2 (Mtus2), mRNA [NM_029920]	149125325	149125384	chr5	+
A_51_P293489	1.67496	0.744123	1.67496	up	2.18126	1.12516	2.18126	up	1.82406	0.867156	1.82406	up	-0.805639	-0.0615158	0.319524	0.0615163	Rbm47	RNA binding motif protein 47	Mus musculus RNA binding motif protein 47 (Rbm47), transcript variant 3, mRNA [NM_139065]	66410323	66410382	chr5	-
A_51_P363960	1.21479	0.280708	1.21479	up	1.87275	0.905161	1.87275	up	4.53446	2.18093	4.53446	up	-0.592935	-0.312226	0.312226	1.588	Olfr1356	olfactory receptor 1356	Mus musculus olfactory receptor 1356 (Olfr1356), mRNA [NM_146308]	78309860	78309919	chr10	-
A_51_P258721	1.39989	0.485318	1.39989	up	1.1053	0.144439	1.1053	up	2.53181	1.34017	2.53181	up	-0.314878	0.17044	-0.170439	1.02529	Tpsg1	tryptase gamma 1	Mus musculus tryptase gamma 1 (Tpsg1), mRNA [NM_012034]	25511199	25511258	chr17	+
A_52_P494261	1.41688	0.502721	1.41688	up	1.15775	0.211319	1.15775	up	4.82875	2.27165	4.82875	up	-0.35702	0.145701	-0.1457	1.91463	Tbxas1	thromboxane A synthase 1, platelet	Mus musculus 16 days embryo head cDNA, RIKEN full-length enriched library, clone:C130072B09 product:thromboxane A synthase 1, platelet, full insert sequence. [AK048544]	38978659	38978718	chr6	+
A_52_P892061	1.83482	0.87564	1.83482	up	1.12477	0.169633	1.12477	up	2.51245	1.32909	2.51245	up	-0.522636	0.353004	-0.353003	0.806458			Mus musculus 16 days embryo head cDNA, RIKEN full-length enriched library, clone:C130018J24 product:unclassifiable, full insert sequence. [AK081450]	43898051	43898110	chr4	+
A_52_P124126	1.25455	0.327165	1.25455	up	1.1267	0.1721	1.1267	up	3.57744	1.83893	3.57744	up	-0.249632	0.0775323	-0.0775323	1.58929			Mus musculus 9 days embryo whole body cDNA, RIKEN full-length enriched library, clone:D030021C16 product:BICAUDAL D (DROSOPHILA) HOMOLOG 1 homolog [Homo sapiens], full insert sequence. [AK050809]	149359686	149359745	chr6	+
A_52_P196097	1.40458	0.490144	1.40458	up	1.3173	0.397585	1.3173	up	2.88736	1.52975	2.88736	up	-0.443864	0.0462794	-0.0462794	1.08588			butyrophilin, subfamily 1, member A1 Gene [Source:MGI (curated);Acc:MGI:103118] [ENSMUST00000110434]	23555734	23555793	chr13	-
A_52_P27849	4.38151	2.13143	4.38151	up	3.36925	1.75243	3.36925	up	3.70544	1.88965	3.70544	up	-1.82104	0.310391	-0.0686083	0.0686088	AW146020	expressed sequence AW146020	Mus musculus 11 days pregnant adult female ovary and uterus cDNA, RIKEN full-length enriched library, clone:5031433E12 product:hypothetical protein, full insert sequence. [AK077263]	81893748	81893807	chr6	+
A_52_P435154	1.28324	0.359791	1.28324	up	4.19082	2.06723	4.19082	up	1.81858	0.862809	1.81858	up	-0.6113	-0.251509	1.45593	0.251509	Ifi205	interferon activated gene 205	Mus musculus interferon activated gene 205 (Ifi205), mRNA [NM_172648]	175956747	175956806	chr1	-
A_52_P252356	3.12115	1.64208	3.12115	up	1.45828	0.54427	1.45828	up	1.87401	0.906131	1.87401	up	-0.725201	0.916876	-0.18093	0.18093	Fam122c	family with sequence similarity 122, member C	Mus musculus family with sequence similarity 122, member C (Fam122c), mRNA [NM_028671]	50649571	50651772	chrX	+
A_51_P406539	1.2106	0.275719	1.2106	up	1.06381	0.0892377	1.06381	up	3.05742	1.61232	3.05742	up	-0.182478	0.0932407	-0.0932407	1.42984			Mus musculus 10 days neonate cerebellum cDNA, RIKEN full-length enriched library, clone:B930066F21 product:unclassifiable, full insert sequence. [AK047455]	10752925	10752984	chr18	+
A_52_P478560	1.39418	0.479416	1.39418	up	2.18454	1.12733	2.18454	up	2.37285	1.24662	2.37285	up	-0.803372	-0.323956	0.323956	0.443246				115700421	115700480	chr12	-
A_52_P492989	1.38918	0.474232	1.38918	up	2.06218	1.04417	2.06218	up	1.4175	0.503347	1.4175	up	-0.48879	-0.0145578	0.55538	0.0145574	Ncan	neurocan	Mus musculus neurocan (Ncan), mRNA [NM_007789]	72617010	72617069	chr8	-
A_52_P428654	1.22031	0.287242	1.22031	up	1.08958	0.123777	1.08958	up	3.3419	1.74067	3.3419	up	-0.20551	0.0817328	-0.0817323	1.53516	Zic1	zinc finger protein of the cerebellum 1	Mus musculus zinc finger protein of the cerebellum 1 (Zic1), mRNA [NM_009573]	91255445	91255504	chr9	-
A_51_P101004	2.65436	1.40836	2.65436	up	1.26814	0.342709	1.26814	up	2.93221	1.55199	2.93221	up	-0.875535	0.532826	-0.532826	0.676453	Serpinb3c	serine (or cysteine) peptidase inhibitor, clade B, member 3C	Mus musculus serine (or cysteine) peptidase inhibitor, clade B, member 3C (Serpinb3c), mRNA [NM_201363]	109168602	109169283	chr1	-
A_51_P504494	1.10119	0.13907	1.10119	up	1.56495	0.646117	1.56495	up	4.54849	2.18539	4.54849	up	-0.392593	-0.253524	0.253523	1.79279	Dll3	delta-like 3 (Drosophila)	Mus musculus delta-like 3 (Drosophila) (Dll3), mRNA [NM_007866]	29078763	29078822	chr7	-
A_52_P85329	1.22771	0.295969	1.22771	up	1.10562	0.14485	1.10562	up	2.08879	1.06267	2.08879	up	-0.22041	0.0755596	-0.0755601	0.84226	5830403L16Rik	RIKEN cDNA 5830403L16 gene	Mus musculus RIKEN cDNA 5830403L16 gene (5830403L16Rik), mRNA [NM_178243]	155698005	155698064	chr1	-
A_52_P628885	1.23087	0.299681	1.23087	up	2.89291	1.53252	2.89291	up	1.79983	0.847864	1.79983	up	-0.573773	-0.274092	0.95875	0.274091	Baalc	brain and acute leukemia, cytoplasmic	Mus musculus brain and acute leukemia, cytoplasmic (Baalc), mRNA [NM_080640]	38782009	38782068	chr15	+
A_51_P192311	1.23358	0.302853	1.23358	up	1.11723	0.159932	1.11723	up	2.37268	1.24652	2.37268	up	-0.231392	0.0714607	-0.0714603	1.01513			Mus musculus 2 days pregnant adult female oviduct cDNA, RIKEN full-length enriched library, clone:E230019L22 product:unclassifiable, full insert sequence. [AK054106]	8644301	8644360	chr9	-
A_52_P811497	1.23508	0.304606	1.23508	up	1.54539	0.627972	1.54539	up	5.70419	2.51202	5.70419	up	-0.466289	-0.161683	0.161683	2.04573			Mus musculus 9.5 days embryo parthenogenote cDNA, RIKEN full-length enriched library, clone:B130011P17 product:unclassifiable, full insert sequence. [AK044923]	135463366	135463425	chrX	+
A_52_P454127	1.23635	0.306082	1.23635	up	1.12354	0.168048	1.12354	up	4.6962	2.23149	4.6962	up	-0.237065	0.0690169	-0.0690174	1.99443	Mtl5	metallothionein-like 5, testis-specific (tesmin)	Mus musculus 0 day neonate eyeball cDNA, RIKEN full-length enriched library, clone:E130309M09 product:metallothionein-like 5, testis-specific (tesmin), full insert sequence. [AK053809]	3391200	3391259	chr19	+
A_51_P113475	1.11728	0.159988	1.11728	up	2.61488	1.38674	2.61488	up	4.20935	2.0736	4.20935	up	-0.773365	-0.613377	0.613377	1.30023	Pctp	phosphatidylcholine transfer protein	Mus musculus phosphatidylcholine transfer protein (Pctp), mRNA [NM_008796]	89846036	89847431	chr11	-
A_52_P501882	1.27024	0.345106	1.27024	up	-1.08086	-0.112176	1.08086	down	2.58057	1.36769	2.58057	up	-0.172553	0.172553	-0.284729	1.19513	Med12l	mediator of RNA polymerase II transcription, subunit 12 homolog (yeast)-like	Mus musculus mediator of RNA polymerase II transcription, subunit 12 homolog (yeast)-like (Med12l), mRNA [NM_177855]	59121913	59121972	chr3	+
A_51_P510418	3.29966	1.72232	3.29966	up	2.08252	1.05833	2.08252	up	2.88157	1.52686	2.88157	up	-1.29259	0.429721	-0.234262	0.234262	Aldh1b1	aldehyde dehydrogenase 1 family, member B1	Mus musculus aldehyde dehydrogenase 1 family, member B1 (Aldh1b1), nuclear gene encoding mitochondrial protein, mRNA [NM_028270]	45816960	45817019	chr4	+
A_51_P271529	-1.19953	-0.262473	1.19953	down	1.79975	0.847796	1.79975	up	2.69626	1.43096	2.69626	up	-0.423898	-0.686371	0.423898	1.00706	Prima1	proline rich membrane anchor 1	Mus musculus adult male corpora quadrigemina cDNA, RIKEN full-length enriched library, clone:B230105G10 product:Proline rich membrane anchor 1 precursor (PRiMA) homolog [Homo sapiens], full insert sequence. [AK140034]	104433178	104433237	chr12	-
A_52_P225158	1.01319	0.018908	1.01319	up	-1.27313	-0.348382	1.27313	down	2.15639	1.10862	2.15639	up	-0.00945425	0.00945377	-0.357836	1.09917
A_51_P306287	2.56177	1.35714	2.56177	up	-1.26719	-0.341637	1.26719	down	2.21051	1.14438	2.21051	up	-0.572191	0.78495	-0.913828	0.572191			solute carrier family 30 (zinc transporter), member 2 Gene [Source:MGI (curated);Acc:MGI:106637] [ENSMUST00000105872]	133910214	133910273	chr4	+
A_51_P110381	1.47763	0.563281	1.47763	up	1.28227	0.358695	1.28227	up	2.3685	1.24397	2.3685	up	-0.460988	0.102293	-0.102293	0.782985	Cd207	CD207 antigen	Mus musculus CD207 antigen (Cd207), mRNA [NM_144943]	83621442	83621501	chr6	-
A_52_P923705	1.2064	0.27071	1.2064	up	1.0567	0.0795631	1.0567	up	2.87969	1.52591	2.87969	up	-0.175137	0.0955734	-0.0955739	1.35078			Mus musculus 2 days neonate thymus thymic cells cDNA, RIKEN full-length enriched library, clone:C920025J16 product:unclassifiable, full insert sequence. [AK050631]	18060465	18060524	chr6	-
A_52_P482360	-1.92305	-0.943399	1.92305	down	-1.04954	-0.0697575	1.04954	down	-29.0827	-4.86209	29.0827	down	0.506578	-0.436821	0.436821	-4.35551	Syn1	synapsin I	Mus musculus synapsin I (Syn1), transcript variant a, mRNA [NM_013680]	20497763	20497822	chrX	-
A_51_P483438	1.21111	0.276325	1.21111	up	2.84093	1.50636	2.84093	up	3.16616	1.66273	3.16616	up	-0.891345	-0.615019	0.615019	0.771389	Sema3e	sema domain, immunoglobulin domain (Ig), short basic domain, secreted, (semaphorin) 3E	Mus musculus sema domain, immunoglobulin domain (Ig), short basic domain, secreted, (semaphorin) 3E (Sema3e), mRNA [NM_011348]	14254023	14254082	chr5	+
A_51_P110317	2.3459	1.23014	2.3459	up	2.08504	1.06007	2.08504	up	1.53867	0.621686	1.53867	up	-0.840879	0.389265	0.219193	-0.219193	1110019B22Rik	RIKEN cDNA 1110019B22 gene	Mus musculus 18-day embryo whole body cDNA, RIKEN full-length enriched library, clone:1110019B22 product:unclassifiable, full insert sequence. [AK003805]	95181454	95181513	chr10	-
A_52_P272119	1.43904	0.525102	1.43904	up	2.65341	1.40785	2.65341	up	1.31936	0.399837	1.31936	up	-0.462469	0.062633	0.94538	-0.0626326	Rab42-ps	RAB42, member RAS oncogene family, pseudogene	Mus musculus RAB42, member RAS oncogene family, pseudogene (Rab42-ps), mRNA [NM_001081651]	131858398	131858457	chr4	-
A_52_P191412	1.99516	0.996504	1.99516	up	507.96	8.98857	507.96	up	3.02645	1.59762	3.02645	up	-1.29706	-0.30056	7.69151	0.30056	Negr1	neuronal growth regulator 1	Mus musculus neuronal growth regulator 1 (Negr1), transcript variant 1, mRNA [NM_001039094]	156978706	156978765	chr3	+
A_52_P483217	1.51588	0.600153	1.51588	up	2.70338	1.43476	2.70338	up	3.07454	1.62037	3.07454	up	-1.01746	-0.417306	0.417306	0.602913	Edem2	ER degradation enhancer, mannosidase alpha-like 2	Mus musculus 0 day neonate thymus cDNA, RIKEN full-length enriched library, clone:A430106J18 product:unclassifiable, full insert sequence. [AK040560]	155554200	155554259	chr2	-
A_52_P80440	1.43864	0.524709	1.43864	up	-1.25306	-0.32545	1.25306	down	2.74916	1.45899	2.74916	up	-0.262354	0.262354	-0.587804	1.19664	Aqp9	aquaporin 9	Mus musculus aquaporin 9 (Aqp9), mRNA [NM_022026]	70980489	70980548	chr9	-
A_52_P35720	1.04042	0.0571637	1.04042	up	-1.24195	-0.312606	1.24195	down	2.73146	1.44967	2.73146	up	-0.0285816	0.0285821	-0.341188	1.42109	Ormdl1	ORM1-like 1 (S. cerevisiae)	Mus musculus 16 days neonate heart cDNA, RIKEN full-length enriched library, clone:D830046C23 product:unclassifiable, full insert sequence. [AK052927]	53358007	53358066	chr1	+
A_52_P99470	1.28532	0.36213	1.28532	up	1.4535	0.53953	1.4535	up	-2.73822	-1.45324	2.73822	down	-0.181065	0.181065	0.358465	-1.63431	1110054O05Rik	RIKEN cDNA 1110054O05 gene	Mus musculus RIKEN cDNA 1110054O05 gene (1110054O05Rik), mRNA [NM_001013577]	59782853	59782912	chr4	-
A_51_P401096	1.44927	0.535326	1.44927	up	1.33304	0.414718	1.33304	up	2.66422	1.41371	2.66422	up	-0.475022	0.0603037	-0.0603037	0.93869	Foxp3	forkhead box P3	Mus musculus forkhead box P3 (Foxp3), mRNA [NM_054039]	7172158	7172217	chrX	+
A_51_P359432	1.22936	0.297912	1.22936	up	3.21691	1.68568	3.21691	up	3.62712	1.85883	3.62712	up	-0.991795	-0.693883	0.693883	0.867032			Mus musculus adult male corpora quadrigemina cDNA, RIKEN full-length enriched library, clone:B230325I23 product:hypothetical protein, full insert sequence. [AK045942]	51292773	51292832	chr18	+
A_51_P302942	4.46409	2.15837	4.46409	up	2.67493	1.4195	2.67493	up	3.05084	1.60921	3.05084	up	-1.51435	0.644013	-0.0948529	0.0948529	Rasl10a	RAS-like, family 10, member A	Mus musculus RAS-like, family 10, member A (Rasl10a), mRNA [NM_145216]	4960167	4960226	chr11	+
A_52_P87997	3.26176	1.70565	3.26176	up	1.79695	0.845552	1.79695	up	1.85124	0.888491	1.85124	up	-0.867022	0.83863	-0.0214691	0.0214691	Gsdmc2	gasdermin C2	Mus musculus gasdermin C2 (Gsdmc2), transcript variant 2, mRNA [NM_177912]	63657825	63658375	chr15	-
A_52_P3544	1.67069	0.740444	1.67069	up	-1.06421	-0.0897779	1.06421	down	2.03737	1.02671	2.03737	up	-0.370222	0.370222	-0.46	0.656486	3110068a07rik	RIKEN cDNA 3110068A07 gene	Mus musculus 0 day neonate thymus cDNA, RIKEN full-length enriched library, clone:A430034K20 product:unclassifiable, full insert sequence. [AK039947]	32590642	32590701	chr14	-
A_51_P222741	2.00443	1.00319	2.00443	up	2.02561	1.01836	2.02561	up	1.21101	0.276212	1.21101	up	-0.6397	0.363489	0.378656	-0.363489	H2-Ea-ps	histocompatibility 2, class II antigen E alpha, pseudogene	Mus musculus histocompatibility 2, class II antigen E alpha, pseudogene (H2-Ea-ps), mRNA [NM_010381]	34481469	34481528	chr17	-
A_51_P100519	1.20342	0.267137	1.20342	up	1.16742	0.223318	1.16742	up	2.33569	1.22385	2.33569	up	-0.245227	0.0219097	-0.0219097	0.978622			RIKEN cDNA 4930542C16 gene Gene [Source:MGI Symbol;Acc:MGI:1922413] [ENSMUST00000062438]	25435043	25435102	chr14	-
A_52_P638100	2.18684	1.12885	2.18684	up	-1.3422	-0.424596	1.3422	down	2.30381	1.20402	2.30381	up	-0.564424	0.564424	-0.989021	0.639595			Mus musculus V102-D-J-IgG1 mRNA, partial cds, sequence:lec-8. [AB070552]	116597329	116597388	chr12	-
A_51_P260513	-1.08362	-0.115855	1.08362	down	-1.10467	-0.143616	1.10467	down	-3.98358	-1.99407	3.98358	down	0.129735	0.0138803	-0.0138803	-1.86433	Polr1d	polymerase (RNA) I polypeptide D	Mus musculus polymerase (RNA) I polypeptide D (Polr1d), transcript variant 1, mRNA [NM_009087]	147890429	147890488	chr5	+
A_52_P210847	5.07883	2.3445	5.07883	up	1.04412	0.0622807	1.04412	up	1.53799	0.621043	1.53799	up	-0.341662	2.00283	-0.279381	0.279381	Tbx22	T-box 22	Mus musculus T-box 22 (Tbx22), transcript variant 2, mRNA [NM_181319]	104880385	104880444	chrX	+
A_52_P1972	3.83767	1.94023	3.83767	up	1.06548	0.0915008	1.06548	up	2.35284	1.2344	2.35284	up	-0.662952	1.27728	-0.571451	0.571452			GB	39494014	39494073	chr9	-
A_52_P532355	3.61467	1.85386	3.61467	up	5.29277	2.40402	5.29277	up	3.22538	1.68947	3.22538	up	-1.77167	0.0821981	0.632358	-0.0821986	Lin28b	lin-28 homolog B (C. elegans)	Mus musculus lin-28 homolog B (C. elegans) (Lin28b), mRNA [NM_001031772]	45140412	45140471	chr10	-
A_52_P672602	2.63516	1.39789	2.63516	up	5.59839	2.48501	5.59839	up	4.12122	2.04307	4.12122	up	-1.72048	-0.322591	0.764528	0.322591	Olfr1168	olfactory receptor 1168	Mus musculus olfactory receptor 1168 (Olfr1168), mRNA [NM_146531]	88025139	88025198	chr2	+
A_51_P124831	2.29013	1.19543	2.29013	up	1.09103	0.125692	1.09103	up	2.28576	1.19267	2.28576	up	-0.659183	0.536245	-0.533491	0.53349			Mus musculus 0 day neonate eyeball cDNA, RIKEN full-length enriched library, clone:E130307M10 product:unclassifiable, full insert sequence. [AK053770]	36136131	36136190	chr17	+
A_52_P510694	1.89662	0.923428	1.89662	up	1.66906	0.739037	1.66906	up	2.11248	1.07894	2.11248	up	-0.831232	0.0921955	-0.0921955	0.247705	Xrcc2	X-ray repair complementing defective repair in Chinese hamster cells 2	Mus musculus 13 days embryo lung cDNA, RIKEN full-length enriched library, clone:D430035K04 product:hypothetical protein, full insert sequence. [AK085093]	25203472	25203531	chr5	-
A_51_P170476	2.14451	1.10065	2.14451	up	4.20077	2.07065	4.20077	up	2.59725	1.37699	2.59725	up	-1.23882	-0.138169	0.831836	0.138168	Kcns1	K+ voltage-gated channel, subfamily S, 1	Mus musculus K+ voltage-gated channel, subfamily S, 1 (Kcns1), mRNA [NM_008435]	163990130	163990189	chr2	-
A_52_P610239	1.03496	0.0495791	1.03496	up	1.03434	0.0487041	1.03434	up	-3.00427	-1.58701	3.00427	down	-0.0243521	0.0252271	0.0243521	-1.61137				110105820	110105879	chr5	-
A_51_P169374	1.96108	0.971649	1.96108	up	2.08462	1.05978	2.08462	up	2.64309	1.40223	2.64309	up	-1.01572	-0.0440679	0.0440679	0.38651	2310046K01Rik	RIKEN cDNA 2310046K01 gene	Mus musculus RIKEN cDNA 2310046K01 gene (2310046K01Rik), transcript variant 1, mRNA [NM_027172]	151834611	151834670	chr2	+
A_52_P463687	1.17955	0.238241	1.17955	up	1.01152	0.0165243	1.01152	up	-2.13026	-1.09103	2.13026	down	-0.00826216	0.229979	0.00826216	-1.09929	AI426330	expressed sequence AI426330	Mus musculus adult male testis cDNA, RIKEN full-length enriched library, clone:4933430M05 product:unclassifiable, full insert sequence. [AK133434]	28982212	28982271	chr7	+
A_52_P218051	1.22963	0.298229	1.22963	up	2.30964	1.20767	2.30964	up	2.48411	1.31273	2.48411	up	-0.752948	-0.454719	0.454719	0.55978	A930003O13Rik	RIKEN cDNA A930003O13 gene	Mus musculus adult retina cDNA, RIKEN full-length enriched library, clone:A930003O13 product:unclassifiable, full insert sequence. [AK044256]	22250194	22250253	chr5	-
A_52_P633665	2.83911	1.50544	2.83911	up	2.49803	1.32079	2.49803	up	3.23018	1.69162	3.23018	up	-1.41311	0.0923247	-0.0923247	0.2785	Dfna5	deafness, autosomal dominant 5 (human)	Mus musculus 3 days neonate thymus cDNA, RIKEN full-length enriched library, clone:A630005A05 product:hypothetical Arginine-rich region containing protein, full insert sequence. [AK041358]	50210143	50210202	chr6	-
A_52_P286561	3.95138	1.98236	3.95138	up	1.81999	0.863932	1.81999	up	3.19053	1.67379	3.19053	up	-1.26886	0.713495	-0.404932	0.404932	Lamc3	laminin gamma 3	Mus musculus laminin gamma 3 (Lamc3), mRNA [NM_011836]	31801127	31801186	chr2	+
A_51_P498312	1.19992	0.262935	1.19992	up	1.75225	0.809209	1.75225	up	3.8101	1.92983	3.8101	up	-0.536072	-0.273137	0.273137	1.39376				8397773	8397832	chr15	-
A_52_P764477	1.13578	0.183677	1.13578	up	1.23897	0.309143	1.23897	up	-2.01271	-1.00914	2.01271	down	-0.0918386	0.0918386	0.217304	-1.10098	Gm8995	predicted gene 8995	PREDICTED: Mus musculus predicted gene, EG668139 (EG668139), misc RNA [XR_035350]	113647645	113647704	chr7	-
A_51_P411286	4.05778	2.02069	4.05778	up	1.47359	0.559333	1.47359	up	1.16102	0.215394	1.16102	up	-0.387363	1.63333	0.171969	-0.171969				39260577	39260636	chr9	+
A_51_P202305	2.88218	1.52716	2.88218	up	1.66618	0.736547	1.66618	up	1.91857	0.940033	1.91857	up	-0.83829	0.688872	-0.101743	0.101743	Adam30	a disintegrin and metallopeptidase domain 30	Mus musculus adult male testis cDNA, RIKEN full-length enriched library, clone:4932441L04 product:weakly similar to ADAM 30 PRECURSOR (EC 3.4.24.-) (A DISINTEGRIN AND METALLOPROTEINASE DOMAIN 30) [Homo sapiens], full insert sequence. [AK077058]	97967095	97967154	chr3	+
A_52_P818995	1.07159	0.0997524	1.07159	up	-1.29198	-0.369578	1.29198	down	-2.14103	-1.0983	2.14103	down	0.184789	0.284542	-0.184789	-0.913513			Mus musculus 12 days embryo spinal cord cDNA, RIKEN full-length enriched library, clone:C530008K05 product:unclassifiable, full insert sequence. [AK049625]	63532208	63532267	chr8	+
A_52_P503466	2.15944	1.11065	2.15944	up	2.45021	1.2929	2.45021	up	1.21495	0.280895	1.21495	up	-0.695775	0.41488	0.59713	-0.41488	Dlx3	distal-less homeobox 3	Mus musculus distal-less homeobox 3 (Dlx3), mRNA [NM_010055]	94985761	94985820	chr11	+
A_51_P239448	4.87613	2.28574	4.87613	up	2.58911	1.37245	2.58911	up	1.49247	0.577698	1.49247	up	-0.975076	1.31066	0.397378	-0.397378			Mus musculus 16 days embryo head cDNA, RIKEN full-length enriched library, clone:C130045C21 product:unclassifiable, full insert sequence. [AK081574]	87058179	87058238	chr14	-
A_52_P265762	-1.21634	-0.282546	1.21634	down	-1.05368	-0.0754414	1.05368	down	-2.16334	-1.11326	2.16334	down	0.178994	-0.103552	0.103552	-0.934264	9530068E07Rik	RIKEN cDNA 9530068E07 gene	Mus musculus RIKEN cDNA 9530068E07 gene (9530068E07Rik), mRNA [NM_153117]	52216856	52216915	chr11	+
A_52_P177352	2.01603	1.01152	2.01603	up	2.00926	1.00666	2.00926	up	2.49401	1.31846	2.49401	up	-1.00909	0.00242662	-0.00242662	0.309376	3010033K07Rik	RIKEN cDNA 3010033K07 gene	Mus musculus adult male aorta and vein cDNA, RIKEN full-length enriched library, clone:A530056P13 product:unclassifiable, full insert sequence. [AK080070]	111077214	111077273	chr8	-
A_51_P348349	1.20525	0.269331	1.20525	up	1.06398	0.0894675	1.06398	up	2.3312	1.22107	2.3312	up	-0.179399	0.089932	-0.089932	1.04167			Mus musculus 10 days neonate cerebellum cDNA, RIKEN full-length enriched library, clone:B930052O10 product:unclassifiable, full insert sequence. [AK047355]	41273061	41273120	chr12	+
A_52_P164945	1.12467	0.169497	1.12467	up	2.48436	1.31287	2.48436	up	-1.29347	-0.371248	1.29347	down	-0.0847487	0.0847487	1.22812	-0.455997	Gm1006	predicted gene 1006	Mus musculus predicted gene 1006 (Gm1006), mRNA [NM_001034875]	153785406	153787267	chr2	+
A_52_P166393	2.72262	1.44499	2.72262	up	2.37339	1.24695	2.37339	up	2.34161	1.2275	2.34161	up	-1.23723	0.207767	0.00972366	-0.00972366	Art1	ADP-ribosyltransferase 1	Mus musculus ADP-ribosyltransferase 1 (Art1), mRNA [NM_009710]	109259395	109259454	chr7	+
A_52_P106869	2.78319	1.47674	2.78319	up	1.76614	0.820598	1.76614	up	1.25245	0.324751	1.25245	up	-0.572674	0.904064	0.247923	-0.247923	Sly	Sycp3 like Y-linked	Mus musculus Sycp3 like Y-linked (Sly), mRNA [NM_201530]	30931041	30932466	chrY_random	+
A_52_P916918	1.20017	0.263244	1.20017	up	2.83259	1.50212	2.83259	up	2.72133	1.44431	2.72133	up	-0.853776	-0.590533	0.648346	0.590533	1600025M17Rik	RIKEN cDNA 1600025M17 gene	PREDICTED: Mus musculus RIKEN cDNA 1600025M17 gene (1600025M17Rik), mRNA [XM_983040]	53563296	53563355	chrX	+
A_51_P238932	1.80206	0.849647	1.80206	up	16707	14.0282	16707	up	-1.04617	-0.065115	1.04617	down	-0.424824	0.424823	13.6033	-0.489939				85523462	85523521	chr2	+
A_52_P90363	1.05361	0.0753441	1.05361	up	-1.03927	-0.0555658	1.03927	down	-4.7307	-2.24206	4.7307	down	0.0277829	0.103127	-0.0277829	-2.21427	Ifi27l2a	interferon, alpha-inducible protein 27 like 2A	Mus musculus interferon, alpha-inducible protein 27 like 2A (Ifi27l2a), mRNA [NM_029803]	104680394	104680453	chr12	-
A_51_P270050	3.10832	1.63613	3.10832	up	1.32865	0.409958	1.32865	up	1.84806	0.886014	1.84806	up	-0.647986	0.988148	-0.238028	0.238028	Ccdc121	coiled-coil domain containing 121	Mus musculus coiled-coil domain containing 121 (Ccdc121), mRNA [NM_207280]	183440326	183440385	chr1	-
A_52_P947236	1.06324	0.0884686	1.06324	up	-2.22526	-1.15397	2.22526	down	-1.16357	-0.218564	1.16357	down	0.109282	0.19775	-1.04469	-0.109282			Mus musculus 13 days embryo forelimb cDNA, RIKEN full-length enriched library, clone:5930405C20 product:unclassifiable, full insert sequence. [AK031104]	87055311	87055370	chr11	+
A_52_P431294	1.23048	0.299219	1.23048	up	1.12014	0.163673	1.12014	up	3.18559	1.67156	3.18559	up	-0.231446	0.0677729	-0.0677729	1.44012	Gm4894	predicted gene 4894	Mus musculus predicted gene 4894 (Gm4894), mRNA [NM_177701]	49088637	49088696	chr9	+
A_51_P484691	1.08818	0.12192	1.08818	up	-1.0536	-0.0753298	1.0536	down	-2.72539	-1.44646	2.72539	down	0.0376649	0.159585	-0.0376649	-1.4088	Sdhaf2	succinate dehydrogenase complex assembly factor 2	Mus musculus succinate dehydrogenase complex assembly factor 2 (Sdhaf2), mRNA [NM_025333]	10576361	10576420	chr19	-
A_52_P915787	3.42751	1.77716	3.42751	up	3.10691	1.63548	3.10691	up	2.57856	1.36656	2.57856	up	-1.50102	0.276138	0.134458	-0.134458			Mus musculus 12 days embryo spinal ganglion cDNA, RIKEN full-length enriched library, clone:D130036D15 product:unclassifiable, full insert sequence. [AK051337]	62731915	62731974	chr13	-
A_52_P134023	3.38649	1.75979	3.38649	up	3.56144	1.83246	3.56144	up	2.96659	1.56881	2.96659	up	-1.6643	0.0954928	0.168163	-0.0954928	Rtp3	receptor transporter protein 3	Mus musculus receptor transporter protein 3 (Rtp3), mRNA [NM_153100]	110888397	110888456	chr9	-
A_52_P634009	1.22844	0.296828	1.22844	up	1.75996	0.815542	1.75996	up	2.83512	1.50341	2.83512	up	-0.556185	-0.259357	0.259357	0.947226	E030030F06Rik	RIKEN cDNA E030030F06 gene	Mus musculus adult male olfactory brain cDNA, RIKEN full-length enriched library, clone:6430401E12 product:unclassifiable, full insert sequence. [AK078168]	102784172	102784231	chr4	-
A_51_P126167	3.32871	1.73496	3.32871	up	1.1426	0.192323	1.1426	up	1.23436	0.303769	1.23436	up	-0.248046	1.48692	-0.0557232	0.0557227	Dach2	dachshund 2 (Drosophila)	Mus musculus dachshund 2 (Drosophila) (Dach2), transcript variant 2, mRNA [NM_033605]	110949100	110949159	chrX	+
A_51_P520832	2.07763	1.05494	2.07763	up	1.16127	0.215709	1.16127	up	2.4341	1.28339	2.4341	up	-0.635324	0.419615	-0.419615	0.648064	Dnahc2	dynein, axonemal, heavy chain 2	Mus musculus 12 days embryo spinal ganglion cDNA, RIKEN full-length enriched library, clone:D130094J20 product:hypothetical protein, full insert sequence. [AK051796]	69324181	69324240	chr11	-
A_52_P476454	1.19148	0.25276	1.19148	up	1.17251	0.229595	1.17251	up	2.93898	1.55532	2.93898	up	-0.241178	0.0115829	-0.0115829	1.31414	AI747699	expressed sequence AI747699	Mus musculus expressed sequence AI747699 (AI747699), mRNA [NM_001013770]	33659446	33662730	chr19	-
A_51_P309805	-1.55551	-0.637386	1.55551	down	-2.138	-1.09626	2.138	down	1.20021	0.263292	1.20021	up	0.318693	-0.318693	-0.777571	0.581985	Olfr584	olfactory receptor 584	Mus musculus olfactory receptor 584 (Olfr584), mRNA [NM_147054]	110234883	110234942	chr7	+
A_51_P209043	2.81563	1.49346	2.81563	up	1.15073	0.202554	1.15073	up	-1.13545	-0.183264	1.13545	down	-0.101277	1.39218	0.101277	-0.284541			GB
A_51_P162853	3.24315	1.69739	3.24315	up	-1.0409	-0.0578365	1.0409	down	1.16673	0.222467	1.16673	up	-0.111234	1.58616	-0.16907	0.111233	Olfr1281	olfactory receptor 1281	Mus musculus olfactory receptor 1281 (Olfr1281), mRNA [NM_001005568]	111169174	111169233	chr2	+
A_52_P267401	1.38987	0.474953	1.38987	up	-2.63048	-1.39533	2.63048	down	1.51889	0.603018	1.51889	up	-0.237476	0.237477	-1.6328	0.365542			OR_2o13D03_F04_001128_30.y1 Adult mouse olfactory epithelium library Mus musculus cDNA clone 2o13D03 5', mRNA sequence [CB173462]	15240486	15240542	chr14	+
A_52_P176573	2.09828	1.06921	2.09828	up	1.54359	0.626287	1.54359	up	-1.17851	-0.236969	1.17851	down	-0.313144	0.756067	0.313143	-0.550113	Homer2	homer homolog 2 (Drosophila)	Mus musculus homer homolog 2 (Drosophila) (Homer2), transcript variant 1, mRNA [NM_011983]	88763566	88769161	chr7	-
A_52_P565482	2.7876	1.47902	2.7876	up	3.27239	1.71035	3.27239	up	1.61543	0.691921	1.61543	up	-1.08547	0.39355	0.624876	-0.39355			membrane-associated ring finger (C3HC4) 11 Gene [Source:MGI (curated);Acc:MGI:3608327] [ENSMUST00000049988]	26241592	26241651	chr15	+
A_52_P437606	1.55241	0.634508	1.55241	up	1.03307	0.0469313	1.03307	up	2.44645	1.29069	2.44645	up	-0.34072	0.293788	-0.293788	0.949972	Pdcd11	programmed cell death 11	Mus musculus adult male pituitary gland cDNA, RIKEN full-length enriched library, clone:5330421A13 product:unclassifiable, full insert sequence. [AK030496]	47166786	47166845	chr19	+
A_52_P236755	1.1787	0.237195	1.1787	up	1.54293	0.625672	1.54293	up	2.19078	1.13144	2.19078	up	-0.431433	-0.194238	0.194239	0.70001	B3gat2	beta-1,3-glucuronyltransferase 2 (glucuronosyltransferase S)	Mus musculus beta-1,3-glucuronyltransferase 2 (glucuronosyltransferase S) (B3gat2), mRNA [NM_172124]	23822095	23822154	chr1	+
A_52_P691774	2.48415	1.31275	2.48415	up	2.35576	1.23619	2.35576	up	1.28192	0.358306	1.28192	up	-0.797249	0.515503	0.438944	-0.438943			Mus musculus 7 days neonate cerebellum cDNA, RIKEN full-length enriched library, clone:A730014L24 product:unclassifiable, full insert sequence. [AK080445]	46615380	46615439	chr4	+
A_51_P252054	2.71706	1.44205	2.71706	up	3.60758	1.85103	3.60758	up	1.9226	0.943059	1.9226	up	-1.19255	0.249494	0.658482	-0.249493	Dnahc17	dynein, axonemal, heavy chain 17	Mus musculus dynein, axonemal, heavy chain 17 (Dnahc17), mRNA [NM_001167746]	117944261	117947405	chr11	-
A_52_P376016	4.33652	2.11654	4.33652	up	3.48006	1.79911	3.48006	up	2.55781	1.35491	2.55781	up	-1.57701	0.539526	0.222102	-0.222102	Rims2	regulating synaptic membrane exocytosis 2	Mus musculus adult male olfactory brain cDNA, RIKEN full-length enriched library, clone:6430709C16 product:Rab3 interacting protein 1, full insert sequence. [AK032619]	39515546	39515605	chr15	+
A_52_P63697	2.24538	1.16696	2.24538	up	2.04404	1.03142	2.04404	up	1.7739	0.826922	1.7739	up	-0.929172	0.237784	0.10225	-0.10225	Jrk	jerky	jerky Gene [Source:MGI (curated);Acc:MGI:106214] [ENSMUST00000050234]	74533239	74533298	chr15	-
A_52_P553673	-1.19523	-0.257294	1.19523	down	-1.06203	-0.0868206	1.06203	down	-2.01062	-1.00764	2.01062	down	0.172057	-0.0852365	0.0852365	-0.835582	Ttc17	tetratricopeptide repeat domain 17	Mus musculus tetratricopeptide repeat domain 17 (Ttc17), mRNA [NM_183106]	94170823	94173003	chr2	-
A_52_P339204	2.22383	1.15305	2.22383	up	2.7022	1.43413	2.7022	up	2.42789	1.27971	2.42789	up	-1.21638	-0.0633283	0.217755	0.0633283	Sec14l3	SEC14-like 3 (S. cerevisiae)	Mus musculus SEC14-like 3 (S. cerevisiae) (Sec14l3), mRNA [NM_001029937]	3970101	3971424	chr11	+
A_52_P437488	5.59481	2.48409	5.59481	up	4.79429	2.26132	4.79429	up	2.54481	1.34756	2.54481	up	-1.80444	0.679653	0.45688	-0.45688	1700011F14Rik	RIKEN cDNA 1700011F14 gene	Mus musculus RIKEN cDNA 1700011F14 gene (1700011F14Rik), mRNA [NM_029372]	58601850	58601909	chr19	+
A_52_P31751	1.08772	0.121311	1.08772	up	1.16598	0.221547	1.16598	up	2.09127	1.06438	2.09127	up	-0.171429	-0.050118	0.050118	0.892952			Mus musculus T-cell receptor alpha chain (TCRA) mRNA, partial cds. [AF012177]	54324155	54792533	chr14	+
A_51_P348804	-1.0068	-0.00977039	1.0068	down	1.08935	0.123466	1.08935	up	-2.82284	-1.49715	2.82284	down	0.0048852	-0.0048852	0.128351	-1.49226	Amotl2	angiomotin-like 2	Mus musculus angiomotin-like 2 (Amotl2), mRNA [NM_019764]	102635025	102635084	chr9	+
A_52_P955360	1.34055	0.42282	1.34055	up	-1.46406	-0.549975	1.46406	down	-2.03528	-1.02523	2.03528	down	0.274988	0.697808	-0.274988	-0.750241			Mus musculus adult male hypothalamus cDNA, RIKEN full-length enriched library, clone:A230051E09 product:unclassifiable, full insert sequence. [AK038621]	130332158	130332217	chr2	+
A_52_P538084	1.87583	0.907528	1.87583	up	1.94036	0.956323	1.94036	up	2.51981	1.33332	2.51981	up	-0.931925	-0.0243974	0.0243978	0.401391			M.musculus immunoglobulin kappa light chain (DBA/1) gene, v region. [Z25442]	67560270	67560329	chr6	+
A_52_P704340	-1.98887	-0.991946	1.98887	down	-6.44699	-2.68863	6.44699	down	-8.04381	-3.00788	8.04381	down	1.84029	0.84834	-0.84834	-1.16759				114778256	114778315	chrX	-
A_52_P319201	2.75448	1.46178	2.75448	up	1.51195	0.596414	1.51195	up	2.47306	1.30629	2.47306	up	-0.951354	0.510425	-0.35494	0.35494	Vmn1r90	vomeronasal 1 receptor 90	Mus musculus vomeronasal 1 receptor 90 (Vmn1r90), mRNA [NM_001039146]	15166426	15168372	chr7	-
A_51_P449604	4.07004	2.02504	4.07004	up	2.4416	1.28783	2.4416	up	3.47263	1.79603	3.47263	up	-1.54193	0.483113	-0.254099	0.254099			Mus musculus adult male testis cDNA, RIKEN full-length enriched library, clone:4933426D11 product:unclassifiable, full insert sequence. [AK030229]	67788982	67789041	chr10	+
A_52_P682483	1.16727	0.223137	1.16727	up	1.49757	0.58262	1.49757	up	2.12866	1.08994	2.12866	up	-0.402878	-0.179741	0.179741	0.687066	Ptprk	protein tyrosine phosphatase, receptor type, K	Mus musculus 12 days embryo spinal cord cDNA, RIKEN full-length enriched library, clone:C530031L02 product:protein tyrosine phosphatase, receptor type, K, full insert sequence. [AK083006]	28280150	28280209	chr10	+
A_52_P914882	1.68434	0.752183	1.68434	up	1.17275	0.229891	1.17275	up	4.02909	2.01046	4.02909	up	-0.491037	0.261147	-0.261146	1.51942	4930406M16Rik	RIKEN cDNA 4930406M16 gene	PREDICTED: Mus musculus RIKEN cDNA 4930406M16 gene (4930406M16Rik), mRNA [XM_001478619]	66133541	66133601	chr17	+
A_51_P508959	-2.14816	-1.1031	2.14816	down	-1.6546	-0.72648	1.6546	down	1.12167	0.165648	1.12167	up	0.36324	-0.739859	-0.36324	0.528887	Prr15	proline rich 15	Mus musculus proline rich 15 (Prr15), mRNA [NM_030024]	54280124	54280183	chr6	+
A_52_P860158	1.79254	0.842008	1.79254	up	-2.18843	-1.1299	2.18843	down	-1.79416	-0.843307	1.79416	down	0.421654	1.26366	-0.708244	-0.421654			Mus musculus activated spleen cDNA, RIKEN full-length enriched library, clone:F830020N17 product:unclassifiable, full insert sequence. [AK089786]	87767610	87767669	chr4	+
A_52_P770791	-2.17393	-1.1203	2.17393	down	-2.29129	-1.19616	2.29129	down	-2.16325	-1.1132	2.16325	down	1.11675	-0.00355148	-0.0794077	0.00355196			Mus musculus 0 day neonate thymus cDNA, RIKEN full-length enriched library, clone:A430105P07 product:unclassifiable, full insert sequence. [AK040544]	106212677	106212736	chr9	-
A_52_P188690	1.17494	0.232586	1.17494	up	4.1864	2.06571	4.1864	up	1.18127	0.240341	1.18127	up	-0.236463	-0.00387716	1.82925	0.00387764	Alx1	ALX homeobox 1	Mus musculus ALX homeobox 1 (Alx1), mRNA [NM_172553]	102471172	102471231	chr10	-
A_51_P251032	1.13591	0.183854	1.13591	up	-8.70755	-3.12227	8.70755	down	-1.28041	-0.356604	1.28041	down	0.178302	0.362156	-2.94396	-0.178302			Mus musculus activated spleen cDNA, RIKEN full-length enriched library, clone:F830048K21 product:unclassifiable, full insert sequence. [AK089906]	105599663	105599722	chr13	-
A_52_P192377	1.07976	0.110712	1.07976	up	3.1513	1.65595	3.1513	up	1.10218	0.140356	1.10218	up	-0.125534	-0.014822	1.53042	0.014822	Lgsn	lengsin, lens protein with glutamine synthetase domain	Mus musculus lengsin, lens protein with glutamine synthetase domain (Lgsn), mRNA [NM_153601]	31261385	31261444	chr1	+
A_51_P171486	3.96727	1.98815	3.96727	up	1.66701	0.737262	1.66701	up	4.22686	2.07959	4.22686	up	-1.3627	0.625443	-0.625443	0.716882			Mus musculus 7 days embryo whole body cDNA, RIKEN full-length enriched library, clone:C430021C06 product:unclassifiable, full insert sequence. [AK049540]	76764138	76764197	chr2	-
A_52_P278538	-1.02628	-0.0374265	1.02628	down	-1.20851	-0.273234	1.20851	down	-2.08186	-1.05787	2.08186	down	0.15533	0.117904	-0.117904	-0.902542	Hba-a1	hemoglobin alpha, adult chain 1	Mus musculus hemoglobin alpha, adult chain 1 (Hba-a1), mRNA [NM_008218]	32183775	32183956	chr11	+
A_51_P393124	4.68289	2.2274	4.68289	up	7.18589	2.84517	7.18589	up	4.23681	2.08298	4.23681	up	-2.15519	0.0722113	0.689978	-0.0722113	Gabra4	gamma-aminobutyric acid (GABA) A receptor, subunit alpha 4	Mus musculus gamma-aminobutyric acid (GABA) A receptor, subunit alpha 4 (Gabra4), mRNA [NM_010251]	71962623	71962682	chr5	-
A_52_P885715	3.12851	1.64548	3.12851	up	6.66642	2.73691	6.66642	up	3.09885	1.63173	3.09885	up	-1.63861	0.00687265	1.09831	-0.00687218			PREDICTED: Mus musculus similar to [Human Ig rearranged gamma chain mRNA, V-J-C region and complete cds.], gene product (LOC100046973), mRNA [XM_001477170]	69764775	69764834	chr6	-
A_52_P233279	-1.80187	-0.849494	1.80187	down	-1.51284	-0.597263	1.51284	down	-2.27935	-1.18862	2.27935	down	0.723379	-0.126115	0.126116	-0.465245	Vwc2	von Willebrand factor C domain containing 2	Mus musculus von Willebrand factor C domain containing 2 (Vwc2), mRNA [NM_177033]	11161409	11161468	chr11	+
A_52_P827963	1.89812	0.92457	1.89812	up	1.14561	0.196119	1.14561	up	2.24774	1.16848	2.24774	up	-0.560344	0.364225	-0.364225	0.608132			Mus musculus adult male aorta and vein cDNA, RIKEN full-length enriched library, clone:A530060I08 product:unclassifiable, full insert sequence. [AK080095]	20544661	20544720	chr16	-
A_52_P247658	2.53642	1.34279	2.53642	up	-1.17825	-0.236642	1.17825	down	1.61345	0.690149	1.61345	up	-0.345075	0.997719	-0.581717	0.345075	C920021A13	hypothetical protein C920021A13	Mus musculus 2 days neonate thymus thymic cells cDNA, RIKEN full-length enriched library, clone:C920021A13 product:unclassifiable, full insert sequence. [AK083360]	26070634	26070693	chr12	+
A_52_P416072	-1.01295	-0.0185661	1.01295	down	-1.27299	-0.34822	1.27299	down	-3.61942	-1.85576	3.61942	down	0.183393	0.164827	-0.164827	-1.67237	Ephx1	epoxide hydrolase 1, microsomal	Mus musculus epoxide hydrolase 1, microsomal (Ephx1), mRNA [NM_010145]	182922082	182922141	chr1	-
A_52_P490207	-1.13906	-0.187845	1.13906	down	-1.54224	-0.625024	1.54224	down	-2.32206	-1.2154	2.32206	down	0.406434	0.21859	-0.21859	-0.808969	2210404J11Rik	RIKEN cDNA 2210404J11 gene	Mus musculus RIKEN cDNA 2210404J11 gene (2210404J11Rik), transcript variant 1, mRNA [NM_001039552]	15186443	15186502	chr17	+
A_51_P368285	-1.41383	-0.499609	1.41383	down	-2.56361	-1.35817	2.56361	down	1.30556	0.384673	1.30556	up	0.249805	-0.249805	-1.10837	0.634477	Fam101a	family with sequence similarity 101, member A	Mus musculus family with sequence similarity 101, member A (Fam101a), mRNA [NM_028443]	125492785	125492844	chr5	+
A_52_P295038	1.29713	0.375328	1.29713	up	-3.40737	-1.76866	3.40737	down	1.15098	0.202864	1.15098	up	-0.101432	0.273896	-1.87009	0.101432	1110015M06Rik	RIKEN cDNA 1110015M06 gene	Mus musculus RIKEN cDNA 1110015M06 gene (1110015M06Rik), mRNA [NM_001177964]	29211590	29211649	chr12	-
A_52_P995445	2.31632	1.21183	2.31632	up	-1.11033	-0.150984	1.11033	down	1.37642	0.460919	1.37642	up	-0.23046	0.981373	-0.381443	0.230459			Mus musculus 13 days embryo forelimb cDNA, RIKEN full-length enriched library, clone:5930433C01 product:unclassifiable, full insert sequence. [AK031225]	13613552	13613611	chr1	-
A_52_P430829	-1.66315	-0.73392	1.66315	down	-1.12183	-0.16586	1.12183	down	-2.11252	-1.07896	2.11252	down	0.44989	-0.28403	0.28403	-0.629074	Gm98	predicted gene 98	Mus musculus predicted gene 98 (Gm98), mRNA [NM_001033481]	10286941	10287000	chr19	-
A_51_P219752	2.24002	1.16351	2.24002	up	1.28314	0.359673	1.28314	up	2.32344	1.21626	2.32344	up	-0.761591	0.401918	-0.401917	0.454674	Olfr382	olfactory receptor 382	Mus musculus olfactory receptor 382 (Olfr382), mRNA [NM_146443]	73330230	73330289	chr11	-
A_51_P403586	1.20048	0.26361	1.20048	up	1.10351	0.142104	1.10351	up	2.11791	1.08264	2.11791	up	-0.202857	0.0607529	-0.0607529	0.879785			Mus musculus 16 days embryo head cDNA, RIKEN full-length enriched library, clone:C130017I15 product:hypothetical Immunoglobulin-like/Immunoglobulin C-2 type/Immunoglobulin subtype/Ig-like domain profile containing protein, full insert sequence. [AK047868]	76738756	76738815	chr2	-
A_51_P305217	3.14007	1.6508	3.14007	up	1.47513	0.560841	1.47513	up	1.17132	0.22813	1.17132	up	-0.394485	1.25631	0.166356	-0.166355	Hoxd1	homeobox D1	Mus musculus homeobox D1 (Hoxd1), mRNA [NM_010467]	74603000	74603059	chr2	+
A_52_P794692	3.17122	1.66504	3.17122	up	3.17209	1.66543	3.17209	up	2.43603	1.28453	2.43603	up	-1.47478	0.190254	0.19065	-0.190254	A930005G22Rik	RIKEN cDNA A930005G22 gene	Mus musculus adult retina cDNA, RIKEN full-length enriched library, clone:A930005G22 product:unclassifiable, full insert sequence. [AK044281]	115870638	115870697	chr5	-
A_51_P490747	2.1209	1.08467	2.1209	up	1.1218	0.165814	1.1218	up	1.25097	0.323053	1.25097	up	-0.244433	0.84024	-0.0786195	0.0786195	AI593442	expressed sequence AI593442	Mus musculus expressed sequence AI593442 (AI593442), transcript variant 2, mRNA [NM_178906]	52481329	52481388	chr9	-
A_52_P1028738	-1.72441	-0.786101	1.72441	down	-2.75596	-1.46255	2.75596	down	-1.7622	-0.817375	1.7622	down	0.801738	0.0156369	-0.660816	-0.0156364			Mus musculus 0 day neonate lung cDNA, RIKEN full-length enriched library, clone:E030025O18 product:unclassifiable, full insert sequence. [AK087086]	120353120	120353179	chr10	-
A_52_P265051	2.54917	1.35003	2.54917	up	1.5729	0.653431	1.5729	up	3.98904	1.99604	3.98904	up	-1.00173	0.348298	-0.348298	0.994314	6030405A18Rik	RIKEN cDNA 6030405A18 gene	Mus musculus RIKEN cDNA 6030405A18 gene (6030405A18Rik), mRNA [NM_177854]	54701528	54701587	chr3	-
A_52_P657435	-1.3952	-0.480469	1.3952	down	-2.60226	-1.37976	2.60226	down	-6.74295	-2.75338	6.74295	down	0.930116	0.449647	-0.449647	-1.82326	Psmc5	protease (prosome, macropain) 26S subunit, ATPase 5	Mus musculus protease (prosome, macropain) 26S subunit, ATPase 5 (Psmc5), mRNA [NM_008950]	106124192	106124376	chr11	+
A_52_P584704	2.18331	1.12652	2.18331	up	1.29922	0.377641	1.29922	up	-2.00768	-1.00553	2.00768	down	-0.18882	0.937696	0.18882	-1.19435
A_52_P78514	-1.77562	-0.828322	1.77562	down	-1.37591	-0.460388	1.37591	down	-2.47471	-1.30726	2.47471	down	0.644355	-0.183967	0.183967	-0.662905	Pik3c2g	phosphatidylinositol 3-kinase, C2 domain containing, gamma polypeptide	Mus musculus 2 days pregnant adult female ovary cDNA, RIKEN full-length enriched library, clone:E330023G08 product:phosphatidylinositol 3-kinase, C2 domain containing, gamma polypeptide, full insert sequence. [AK054415]	139810100	139810159	chr6	+
A_52_P252641	-2.31794	-1.21284	2.31794	down	-2.54666	-1.34861	2.54666	down	-2.26755	-1.18113	2.26755	down	1.19699	-0.0158548	-0.151619	0.0158548	Mak	male germ cell-associated kinase	Mus musculus male germ cell-associated kinase (Mak), transcript variant 1, mRNA [NM_001145803]	41121463	41121522	chr13	-
A_52_P302915	-1.13506	-0.182765	1.13506	down	1.38292	0.467717	1.38292	up	-2.26157	-1.17733	2.26157	down	0.0913825	-0.091383	0.559099	-1.08594				27245524	27245583	chr5	-
A_51_P520519	-1.65128	-0.723581	1.65128	down	-1.64534	-0.718387	1.64534	down	-2.83288	-1.50227	2.83288	down	0.720984	-0.00259733	0.00259733	-0.781286	Sox30	SRY-box containing gene 30	Mus musculus SRY-box containing gene 30 (Sox30), mRNA [NM_173384]	45830544	45830603	chr11	+
A_52_P561978	1.61039	0.68741	1.61039	up	1.14237	0.192033	1.14237	up	-2.70817	-1.43732	2.70817	down	-0.0960169	0.591394	0.0960164	-1.53333			O55080_MOUSE (O55080) Non-selective cation channel, partial (11%) [TC1634822]	70765420	70765479	chr11	-
A_52_P598492	1.12797	0.173728	1.12797	up	-2.05044	-1.03593	2.05044	down	1.02627	0.0374117	1.02627	up	-0.0187058	0.155022	-1.05464	0.0187058	Rbm20	RNA binding motif protein 20	Mus musculus RNA binding motif protein 20 (Rbm20), mRNA [NM_001170847]	53940902	53940961	chr19	+
A_51_P389684	2.0768	1.05436	2.0768	up	-1.3189	-0.399338	1.3189	down	-1.17502	-0.232688	1.17502	down	0.116344	1.1707	-0.282993	-0.116344	Tmem47	transmembrane protein 47	Mus musculus transmembrane protein 47 (Tmem47), transcript variant 2, mRNA [NM_138751]	78340768	78340828	chrX	+
A_52_P352958	2.65282	1.40753	2.65282	up	1.13552	0.183347	1.13552	up	1.22783	0.296115	1.22783	up	-0.239731	1.1678	-0.0563841	0.0563846				124513616	124513675	chr4	+
A_52_P491933	4.89853	2.29235	4.89853	up	2.29909	1.20106	2.29909	up	2.07888	1.0558	2.07888	up	-1.12843	1.16392	0.072629	-0.072629	Pkib	protein kinase inhibitor beta, cAMP dependent, testis specific	Mus musculus activated spleen cDNA, RIKEN full-length enriched library, clone:F830008H15 product:unclassifiable, full insert sequence. [AK089677]	57428780	57428839	chr10	+
A_52_P467780	3.16237	1.66101	3.16237	up	-1.15689	-0.210257	1.15689	down	2.87333	1.52272	2.87333	up	-0.761361	0.899645	-0.971618	0.761361	4930474G06Rik	RIKEN cDNA 4930474G06 gene	Mus musculus adult male testis cDNA, RIKEN full-length enriched library, clone:4930404F19 product:unclassifiable, full insert sequence. [AK076658]	29046615	29055138	chr18	+
A_52_P75348	-1.02683	-0.0381985	1.02683	down	-2.83154	-1.50159	2.83154	down	-1.52554	-0.609318	1.52554	down	0.323758	0.28556	-1.17783	-0.28556	Ccdc99	coiled-coil domain containing 99	Mus musculus coiled-coil domain containing 99 (Ccdc99), mRNA [NM_027411]	34623267	34623326	chr11	-
A_52_P84814	-1.46659	-0.552466	1.46659	down	-2.10912	-1.07664	2.10912	down	-2.78757	-1.47901	2.78757	down	0.814555	0.262089	-0.262089	-0.664454	Prl2c3	prolactin family 2, subfamily c, member 3	Mus musculus prolactin family 2, subfamily c, member 3 (Prl2c3), mRNA [NM_011118]	12883352	12884285	chr13	-
A_52_P21912	-2.56825	-1.36079	2.56825	down	-3.14773	-1.65431	3.14773	down	-2.56932	-1.36139	2.56932	down	1.36109	0.000301	-0.293222	-0.000301	4932442A14Rik	RIKEN cDNA 4932442A14 gene	Mus musculus 7 days neonate cerebellum cDNA, RIKEN full-length enriched library, clone:A730029A19 product:unclassifiable, full insert sequence. [AK042837]	39475900	39475959	chr15	+
A_51_P370678	-4.63028	-2.2111	4.63028	down	-1.2532	-0.325611	1.2532	down	-2.4358	-1.2844	2.4358	down	0.805004	-1.4061	0.479393	-0.479393	Gfi1b	growth factor independent 1B	Mus musculus growth factor independent 1B (Gfi1b), transcript variant 1, mRNA [NM_008114]	28464982	28465041	chr2	-
A_52_P778486	-2.05516	-1.03925	2.05516	down	-1.96165	-0.972068	1.96165	down	-2.05471	-1.03893	2.05471	down	1.0055	-0.0337515	0.033433	-0.033433	4932412D23Rik	RIKEN cDNA 4932412D23 gene	Mus musculus adult male testis cDNA, RIKEN full-length enriched library, clone:4932412D23 product:unclassifiable, full insert sequence. [AK016521]	42726062	42726121	chr16	-
A_52_P319093	1.66035	0.731489	1.66035	up	1.81472	0.859748	1.81472	up	2.4685	1.30363	2.4685	up	-0.795619	-0.0641294	0.0641294	0.508016	Serpina3k	serine (or cysteine) peptidase inhibitor, clade A, member 3K	Mus musculus serine (or cysteine) peptidase inhibitor, clade A, member 3K (Serpina3k), mRNA [NM_011458]	105583645	105583704	chr12	+
A_51_P113865	-1.78773	-0.838126	1.78773	down	-2.27217	-1.18407	2.27217	down	1.04463	0.0629921	1.04463	up	0.419063	-0.419063	-0.765011	0.482055	Jakmip1	janus kinase and microtubule interacting protein 1	Mus musculus janus kinase and microtubule interacting protein 1 (Jakmip1), mRNA [NM_178394]	37493010	37493069	chr5	+
A_51_P163031	1.80196	0.849569	1.80196	up	3.15384	1.65711	3.15384	up	-1.21835	-0.284924	1.21835	down	-0.424785	0.424785	1.23232	-0.709709	Ptpn3	protein tyrosine phosphatase, non-receptor type 3	Mus musculus protein tyrosine phosphatase, non-receptor type 3 (Ptpn3), mRNA [NM_011207]	57217795	57217854	chr4	-
A_52_P500673	-1.26239	-0.336159	1.26239	down	2.26061	1.17671	2.26061	up	-1.23755	-0.307491	1.23755	down	0.153745	-0.182414	1.33046	-0.153746				68718143	68718202	chr11	+
A_51_P310523	1.51391	0.598279	1.51391	up	2.86972	1.52091	2.86972	up	2.1094	1.07684	2.1094	up	-0.837557	-0.239278	0.683351	0.239278	Ace	angiotensin I converting enzyme (peptidyl-dipeptidase A) 1	Mouse angiotensin-converting enzyme mRNA, 3' end, clone ACE.11. [J04947]	105851478	105851537	chr11	+
A_52_P550629	1.34303	0.425489	1.34303	up	2.54521	1.34779	2.54521	up	2.39023	1.25715	2.39023	up	-0.841318	-0.415829	0.506467	0.415829	Dct	dopachrome tautomerase	Mus musculus dopachrome tautomerase (Dct), mRNA [NM_010024]	118438837	118438896	chr14	-
A_51_P431576	1.53361	0.616929	1.53361	up	-2.1158	-1.0812	2.1158	down	-3.22755	-1.69044	3.22755	down	0.540602	1.15753	-0.540602	-1.14984	Sfxn1	sideroflexin 1	Mus musculus adult retina cDNA, RIKEN full-length enriched library, clone:A930015P12 product:sideroflexin 1, full insert sequence. [AK044490]	54183942	54184001	chr13	-
A_51_P329818	2.32657	1.21821	2.32657	up	-1.32502	-0.406018	1.32502	down	-1.21589	-0.282019	1.21589	down	0.141009	1.35921	-0.265009	-0.141009	Dpep3	dipeptidase 3	Mus musculus dipeptidase 3 (Dpep3), mRNA [NM_027960]	108499130	108500051	chr8	-
A_52_P489700	1.42249	0.508418	1.42249	up	-1.8662	-0.900106	1.8662	down	-3.07232	-1.61933	3.07232	down	0.450053	0.958471	-0.450053	-1.16928			BC061835 Pex11a protein {Rattus norvegicus} (exp=-1; wgp=0; cg=0), partial (10%) [TC1721634]	86887712	86887771	chr7	-
A_52_P996078	4.26689	2.09318	4.26689	up	2.03144	1.0225	2.03144	up	-1.01896	-0.0271034	1.01896	down	-0.51125	1.58193	0.51125	-0.538353			Mus musculus 12 days embryo spinal ganglion cDNA, RIKEN full-length enriched library, clone:D130051P22 product:unclassifiable, full insert sequence. [AK051478]	39436685	39436744	chr15	+
A_52_P780242	4.65114	2.21758	4.65114	up	1.81059	0.856457	1.81059	up	1.21694	0.283253	1.21694	up	-0.569855	1.64773	0.286602	-0.286602			UI-M-BZ0-axh-h-10-0-UI.s1 NIH_BMAP_MHI2 Mus musculus cDNA clone UI-M-BZ0-axh-h-10-0-UI 3'. [BE945021]	126768985	126769044	chr6	+
A_51_P461530	3.45312	1.7879	3.45312	up	1.09607	0.132343	1.09607	up	1.93552	0.952722	1.93552	up	-0.542532	1.24537	-0.410189	0.410189	Lcn4	lipocalin 4	Mus musculus lipocalin 4 (Lcn4), mRNA [NM_010695]	26524890	26524949	chr2	-
A_52_P931940	-1.08293	-0.114942	1.08293	down	-2.1033	-1.07265	2.1033	down	1.55359	0.635607	1.55359	up	0.0574708	-0.0574708	-1.01518	0.693078			Mus musculus 15 days embryo head cDNA, RIKEN full-length enriched library, clone:D930028P13 product:unclassifiable, full insert sequence. [AK086440]	112792610	112792669	chr2	-
A_52_P592835	-3.63394	-1.86154	3.63394	down	-1.51715	-0.601366	1.51715	down	-2.65802	-1.41035	2.65802	down	1.00586	-0.855676	0.404493	-0.404493	Gucy1b3	guanylate cyclase 1, soluble, beta 3	Mus musculus guanylate cyclase 1, soluble, beta 3 (Gucy1b3), transcript variant 1, mRNA [NM_017469]	81838246	81838305	chr3	-
A_51_P468629	-1.52998	-0.613514	1.52998	down	1.02311	0.0329642	1.02311	up	-2.04617	-1.03292	2.04617	down	0.306757	-0.306757	0.339721	-0.726167			Mus musculus adult male urinary bladder cDNA, RIKEN full-length enriched library, clone:9530096L08 product:unclassifiable, full insert sequence. [AK035729]	64250196	64250255	chr17	+
A_52_P1180575	1.24477	0.315876	1.24477	up	1.29141	0.368947	1.29141	up	-2.26217	-1.17771	2.26217	down	-0.157938	0.157938	0.211009	-1.33565	D130095D21Rik	RIKEN cDNA D130095D21 gene	Mus musculus 12 days embryo spinal ganglion cDNA, RIKEN full-length enriched library, clone:D130095D21 product:unclassifiable, full insert sequence. [AK084110]	79350024	79350083	chr12	+
A_52_P925012	-1.35575	-0.439095	1.35575	down	-2.01478	-1.01062	2.01478	down	-2.0561	-1.03991	2.0561	down	0.724859	0.285765	-0.285765	-0.315053
A_51_P438002	-1.00884	-0.012702	1.00884	down	-2.11869	-1.08317	2.11869	down	-1.84301	-0.882062	1.84301	down	0.447382	0.43468	-0.635793	-0.43468	Nmb	neuromedin B	Mus musculus neuromedin B (Nmb), mRNA [NM_026523]	88047188	88047247	chr7	-
A_52_P622042	1.09319	0.128538	1.09319	up	-3.04802	-1.60787	3.04802	down	-2.45971	-1.29849	2.45971	down	0.649245	0.777783	-0.958628	-0.649245	Pth2	parathyroid hormone 2	Mus musculus parathyroid hormone 2 (Pth2), mRNA [NM_053256]	52436998	52437057	chr7	+
A_52_P205001	1.84002	0.87972	1.84002	up	4.47244	2.16106	4.47244	up	2.61231	1.38533	2.61231	up	-1.13252	-0.252804	1.02854	0.252803	Gimap4	GTPase, IMAP family member 4	Mus musculus GTPase, IMAP family member 4 (Gimap4), transcript variant 2, mRNA [NM_175048]	48640866	48640925	chr6	+
A_52_P185059	-1.00675	-0.00970602	1.00675	down	-2.25615	-1.17387	2.25615	down	-2.01119	-1.00805	2.01119	down	0.508877	0.499171	-0.664988	-0.499171			Mus musculus 18-day embryo whole body cDNA, RIKEN full-length enriched library, clone:1110035H17 product:hypothetical protein, full insert sequence. [AK004111]	29941625	29941684	chr7	+
A_51_P397296	-1.13324	-0.180449	1.13324	down	-4.12353	-2.04388	4.12353	down	-1.42588	-0.51185	1.42588	down	0.34615	0.1657	-1.69773	-0.1657	Marveld3	MARVEL (membrane-associating) domain containing 3	Mus musculus MARVEL (membrane-associating) domain containing 3 (Marveld3), transcript variant 1, mRNA [NM_028584]	112477083	112477142	chr8	-
A_52_P406549	-1.40266	-0.488164	1.40266	down	-2.84867	-1.51029	2.84867	down	-3.8278	-1.93652	3.8278	down	0.999227	0.511062	-0.511062	-0.937289	Efcab6	EF-hand calcium binding domain 6	Mus musculus EF-hand calcium binding domain 6 (Efcab6), transcript variant 1, mRNA [NM_029946]	83726529	83730077	chr15	-
A_51_P247853	2.19598	1.13486	2.19598	up	2.46742	1.303	2.46742	up	1.50237	0.587241	1.50237	up	-0.861052	0.273811	0.441952	-0.273811	Chrm3	cholinergic receptor, muscarinic 3, cardiac	Mus musculus cholinergic receptor, muscarinic 3, cardiac (Chrm3), mRNA [NM_033269]	9876539	9876598	chr13	-
A_51_P316173	-2.06875	-1.04876	2.06875	down	-2.93299	-1.55237	2.93299	down	-1.6513	-0.723606	1.6513	down	0.886181	-0.162576	-0.66619	0.162576	Vmn1r192	vomeronasal 1 receptor 192	Mus musculus vomeronasal 1 receptor 192 (Vmn1r192), mRNA [NM_145845]	22279777	22279836	chr13	-
A_51_P452003	2.04545	1.03242	2.04545	up	1.13327	0.180494	1.13327	up	1.77094	0.824519	1.77094	up	-0.502506	0.529909	-0.322012	0.322012	Epc1	enhancer of polycomb homolog 1 (Drosophila)	Mus musculus enhancer of polycomb homolog 1 (Drosophila) (Epc1), transcript variant 2, mRNA [NM_027497]	6490467	6490526	chr18	-
A_52_P278204	-3.10422	-1.63423	3.10422	down	-1.08301	-0.115046	1.08301	down	-1.19063	-0.251721	1.19063	down	0.183383	-1.45085	0.0683377	-0.0683377	Atxn3	ataxin 3	Mus musculus ataxin 3 (Atxn3), transcript variant 1, mRNA [NM_029705]	103157897	103157956	chr12	-
A_51_P314547	-1.00185	-0.00266075	1.00185	down	-1.30284	-0.381663	1.30284	down	-2.21334	-1.14623	2.21334	down	0.192162	0.189501	-0.189501	-0.954065	Serpina3i	serine (or cysteine) peptidase inhibitor, clade A, member 3I	Mus musculus adult male pituitary gland cDNA, RIKEN full-length enriched library, clone:5330437D01 product:serine protease inhibitor 2-1, full insert sequence. [AK019935]	105504096	105504155	chr12	+
A_51_P204103	-1.61836	-0.694533	1.61836	down	-1.97017	-0.978322	1.97017	down	-2.08115	-1.05738	2.08115	down	0.836428	0.141894	-0.141894	-0.220953	Olfr1442	olfactory receptor 1442	Mus musculus olfactory receptor 1442 (Olfr1442), mRNA [NM_146697]	12748969	12749028	chr19	+
A_51_P260212	-2.59098	-1.3735	2.59098	down	1.06889	0.096117	1.06889	up	1.01446	0.0207181	1.01446	up	-0.0103588	-1.38386	0.0857582	0.0103593	Slc26a5	solute carrier family 26, member 5	Mus musculus solute carrier family 26, member 5 (Slc26a5), mRNA [NM_030727]	21317101	21319143	chr5	-
A_51_P212356	29.0704	4.86148	29.0704	up	-1.23596	-0.305627	1.23596	down	-1.38013	-0.464808	1.38013	down	0.152813	5.01429	-0.152813	-0.311995	Cypt3	cysteine-rich perinuclear theca 3	Mus musculus cysteine-rich perinuclear theca 3 (Cypt3), mRNA [NM_173367]	149993743	149993802	chrX	+
A_51_P351152	1.04619	0.0651493	1.04619	up	-1.00014	-0.000201	1.00014	down	2.07002	1.04964	2.07002	up	-0.0325747	0.0325747	-0.0327759	1.01707	Olfr1023	olfactory receptor 1023	Mus musculus olfactory receptor 1023 (Olfr1023), mRNA [NM_146587]	85727830	85727889	chr2	+
A_52_P23476	-1.00606	-0.00871754	1.00606	down	-2.3009	-1.2022	2.3009	down	-1.14853	-0.199786	1.14853	down	0.104252	0.0955343	-1.09795	-0.0955343	Snrnp200	small nuclear ribonucleoprotein 200 (U5)	Mus musculus small nuclear ribonucleoprotein 200 (U5) (Snrnp200), mRNA [NM_177214]	127065862	127065921	chr2	+
A_52_P68702	-1.3002	-0.378732	1.3002	down	1.05089	0.0716076	1.05089	up	-3.66411	-1.87346	3.66411	down	0.189366	-0.189366	0.260973	-1.6841	Frmd4b	FERM domain containing 4B	Mus musculus FERM domain containing 4B (Frmd4b), mRNA [NM_145148]	97245853	97245912	chr6	-
A_52_P538927	2.24995	1.16989	2.24995	up	1.87699	0.908423	1.87699	up	1.20992	0.274911	1.20992	up	-0.591667	0.578223	0.316756	-0.316756	Zfp385b	zinc finger protein 385B	Mus musculus zinc finger protein 385B (Zfp385b), transcript variant 1, mRNA [NM_178723]	77253831	77253890	chr2	-
A_51_P344810	-2.43123	-1.28169	2.43123	down	-1.54486	-0.627472	1.54486	down	-1.69497	-0.761256	1.69497	down	0.694364	-0.587323	0.0668917	-0.0668917			Mus musculus 12 days embryo embryonic body between diaphragm region and neck cDNA, RIKEN full-length enriched library, clone:9430022L01 product:unclassifiable, full insert sequence. [AK034668]	10368098	10368157	chr15	-
A_51_P470947	2.38244	1.25244	2.38244	up	1.8771	0.908505	1.8771	up	1.8412	0.880646	1.8412	up	-0.894575	0.357865	0.0139294	-0.0139294	Olfr1396	olfactory receptor 1396	Mus musculus olfactory receptor 1396 (Olfr1396), mRNA [NM_146337]	48927146	48927205	chr11	-
A_52_P129131	2.80865	1.48988	2.80865	up	1.31134	0.391037	1.31134	up	1.26683	0.341226	1.26683	up	-0.366131	1.12375	0.0249062	-0.0249057	Rps19	ribosomal protein S19	Mus musculus 13 days embryo male testis cDNA, RIKEN full-length enriched library, clone:6030424D06 product:ribosomal protein S19, full insert sequence. [AK031403]	25671802	25671861	chr7	+
A_52_P469277	-1.64643	-0.719337	1.64643	down	-1.25625	-0.329126	1.25625	down	-2.68439	-1.4246	2.68439	down	0.524231	-0.195106	0.195106	-0.900364			Antisense product of high-affinity glutamate transporter EAAC1 and EAAC2 [Source:UniProtKB/TrEMBL;Acc:O88946] [ENSMUST00000081992]	28979953	28980012	chr19	-
A_51_P337510	-2.71621	-1.44159	2.71621	down	-1.517	-0.601223	1.517	down	-1.19882	-0.261619	1.19882	down	0.431421	-1.01017	-0.169802	0.169802	Cd320	CD320 antigen	Mus musculus CD320 antigen (Cd320), mRNA [NM_019421]	33984635	33984985	chr17	+
A_52_P1165006	1.26283	0.336664	1.26283	up	-2.20913	-1.14348	2.20913	down	1.31899	0.399435	1.31899	up	-0.168332	0.168332	-1.31181	0.231103
A_52_P628800	1.9507	0.963988	1.9507	up	1.15433	0.20706	1.15433	up	2.26861	1.18181	2.26861	up	-0.585525	0.378464	-0.378464	0.596284			Mus musculus adult male hypothalamus cDNA, RIKEN full-length enriched library, clone:A230064I18 product:RIKEN cDNA 5730552E08 gene, full insert sequence. [AK079555]	79323414	79323473	chr12	-
A_51_P206461	1.15011	0.201776	1.15011	up	-2.28825	-1.19424	2.28825	down	-1.12538	-0.170418	1.12538	down	0.0852089	0.286984	-1.10903	-0.0852089	Olfr410	olfactory receptor 410	Mus musculus olfactory receptor 410 (Olfr410), mRNA [NM_146707]	74148184	74148243	chr11	-
A_51_P345945	-1.23155	-0.300476	1.23155	down	1.1681	0.224163	1.1681	up	57.6816	5.85004	57.6816	up	-0.112082	-0.412557	0.112081	5.73796			testis specific gene A8 Gene [Source:MGI (curated);Acc:MGI:1194903] [ENSMUST00000049420]	80732612	80732671	chrX	-
A_52_P576818	3.07464	1.62042	3.07464	up	1.77727	0.829662	1.77727	up	1.73408	0.794172	1.73408	up	-0.811917	0.8085	0.017745	-0.017745			Putative uncharacterized protein [Source:UniProtKB/TrEMBL;Acc:Q9D5X0] [ENSMUST00000027289]	37243958	37244446	chr1	+
A_52_P352735	-1.03576	-0.0506883	1.03576	down	1.04435	0.0626006	1.04435	up	-2.03623	-1.0259	2.03623	down	0.0253441	-0.0253441	0.0879447	-1.00056	Ccdc153	coiled-coil domain containing 153	Mus musculus coiled-coil domain containing 153 (Ccdc153), mRNA [NM_001081369]	44054861	44054920	chr9	+
A_52_P1027486	1.20031	0.26341	1.20031	up	3.13484	1.64839	3.13484	up	1.21887	0.285546	1.21887	up	-0.274478	-0.0110679	1.37392	0.0110683	4930440C22Rik	RIKEN cDNA 4930440C22 gene	Mus musculus adult male testis cDNA, RIKEN full-length enriched library, clone:4930440C22 product:unclassifiable, full insert sequence. [AK015347]	96696944	96697617	chr1	+
A_52_P134041	-1.21194	-0.277314	1.21194	down	-2.35346	-1.23479	2.35346	down	-1.17284	-0.23001	1.17284	down	0.253662	-0.0236521	-0.981125	0.0236516			Mus musculus 6 days neonate head cDNA, RIKEN full-length enriched library, clone:5430420K21 product:hypothetical protein, full insert sequence. [AK017327]	76015955	76016014	chr11	-
A_52_P650333	-2.12666	-1.08859	2.12666	down	1.26863	0.343266	1.26863	up	-1.22069	-0.287691	1.22069	down	0.143846	-0.944744	0.487112	-0.143846	BB014433	expressed sequence BB014433	Mus musculus expressed sequence BB014433 (BB014433), mRNA [NM_001007591]	15041448	15041507	chr8	-
A_52_P511450	1.30813	0.387501	1.30813	up	-1.93439	-0.951876	1.93439	down	-2.00656	-1.00473	2.00656	down	0.475938	0.863439	-0.475938	-0.528789	Prl2c5	prolactin family 2, subfamily c, member 5	Mus musculus prolactin family 2, subfamily c, member 5 (Prl2c5), mRNA [NM_181852]	13282901	13282960	chr13	+
A_52_P461166	1.07278	0.101359	1.07278	up	-5.63773	-2.49511	5.63773	down	-4.76101	-2.25127	4.76101	down	1.12563	1.22699	-1.36948	-1.12563				34952749	34952808	chr14	+
A_51_P159573	2.51984	1.33333	2.51984	up	-1.07205	-0.100366	1.07205	down	3.56345	1.83327	3.56345	up	-0.666665	0.666665	-0.76703	1.16661	Olfr312	olfactory receptor 312	Mus musculus olfactory receptor 312 (Olfr312), mRNA [NM_001011819]	58645374	58645433	chr11	+
A_51_P247441	1.91747	0.9392	1.91747	up	1.07623	0.10598	1.07623	up	2.15441	1.10729	2.15441	up	-0.52259	0.41661	-0.41661	0.584704	Ndufs8	NADH dehydrogenase (ubiquinone) Fe-S protein 8	Mus musculus NADH dehydrogenase (ubiquinone) Fe-S protein 8 (Ndufs8), nuclear gene encoding mitochondrial protein, mRNA [NM_144870]	3911200	3911568	chr19	-
A_51_P213666	1.05462	0.0767269	1.05462	up	-1.05197	-0.0730972	1.05197	down	2.52949	1.33885	2.52949	up	-0.0383635	0.0383635	-0.111461	1.30048	Psma8	proteasome (prosome, macropain) subunit, alpha type, 8	Mus musculus proteasome (prosome, macropain) subunit, alpha type, 8 (Psma8), mRNA [NM_001163609]	14920708	14920767	chr18	+
A_51_P422429	-1.02947	-0.0418959	1.02947	down	-2.04772	-1.03402	2.04772	down	-1.07198	-0.100284	1.07198	down	0.0710897	0.0291939	-0.962928	-0.0291939	Meis2	Meis homeobox 2	Mus musculus Meis homeobox 2 (Meis2), transcript variant 2, mRNA [NM_010825]	115689130	115689189	chr2	-
A_52_P234864	-2.02488	-1.01784	2.02488	down	-2.00603	-1.00434	2.00603	down	-3.77724	-1.91733	3.77724	down	1.01109	-0.00674868	0.00674868	-0.906244			BC006778 Mapk6 protein {Mus musculus} (exp=-1; wgp=0; cg=0), partial (16%) [TC1699960]	75241080	75241139	chr9	-
A_52_P82704	2.19806	1.13623	2.19806	up	1.0612	0.0856953	1.0612	up	2.20131	1.13836	2.20131	up	-0.610961	0.525266	-0.525266	0.527401	Bcl11a	B-cell CLL/lymphoma 11A (zinc finger protein)	Mus musculus mRNA for mKIAA1809 protein. [AK122557]	23989728	23989787	chr11	+
A_51_P357573	-3.67867	-1.87918	3.67867	down	-1.36352	-0.447332	1.36352	down	-1.05461	-0.076705	1.05461	down	0.262019	-1.61717	-0.185314	0.185314	Cald1	caldesmon 1	Mus musculus caldesmon 1 (Cald1), mRNA [NM_145575]	34723839	34723898	chr6	+
A_52_P55392	-2.54261	-1.34631	2.54261	down	1.0046	0.00662041	1.0046	up	-1.22775	-0.296022	1.22775	down	0.148011	-1.1983	0.154632	-0.148011	Ccdc66	coiled-coil domain containing 66	Mus musculus coiled-coil domain containing 66 (Ccdc66), mRNA [NM_177111]	28313636	28313695	chr14	-
A_52_P360351	1.86118	0.896216	1.86118	up	2.16115	1.1118	2.16115	up	1.86748	0.901092	1.86748	up	-0.898654	-0.00243807	0.213143	0.00243854	C920008N22Rik	RIKEN cDNA C920008N22 gene	Mus musculus 2 days neonate thymus thymic cells cDNA, RIKEN full-length enriched library, clone:C920008N22 product:unclassifiable, full insert sequence. [AK083336]	104800573	104800632	chr7	+
A_51_P301636	3.19222	1.67456	3.19222	up	2.08007	1.05663	2.08007	up	2.67315	1.41854	2.67315	up	-1.23759	0.436975	-0.180953	0.180953	9030409G11Rik	RIKEN cDNA 9030409G11 gene	Mus musculus RIKEN cDNA 9030409G11 gene (9030409G11Rik), transcript variant 3, mRNA [NM_001109685]	141695219	141695278	chr4	-
A_52_P126132	3.87239	1.95322	3.87239	up	2.65312	1.40769	2.65312	up	1.2015	0.264842	1.2015	up	-0.836267	1.11696	0.571424	-0.571424			multimerin 1 Gene [Source:MGI (curated);Acc:MGI:1918195] [ENSMUST00000114267]	60896017	60896076	chr6	+
A_52_P205563	-2.55679	-1.35433	2.55679	down	-2.09732	-1.06855	2.09732	down	-1.85927	-0.894735	1.85927	down	0.98164	-0.372691	-0.0869055	0.0869055	Ccdc138	coiled-coil domain containing 138	Mus musculus coiled-coil domain containing 138 (Ccdc138), mRNA [NM_001162956]	57961956	57962163	chr10	+
A_51_P464655	1.45287	0.538906	1.45287	up	-2.0563	-1.04005	2.0563	down	1.06995	0.0975418	1.06995	up	-0.0487709	0.490135	-1.08882	0.0487709	Npsr1	neuropeptide S receptor 1	Mus musculus neuropeptide S receptor 1 (Npsr1), mRNA [NM_175678]	24119823	24119882	chr9	+
A_52_P558988	1.35576	0.439102	1.35576	up	1.1265	0.171846	1.1265	up	3.00299	1.5864	3.00299	up	-0.305474	0.133628	-0.133628	1.28093	Gpr155	G protein-coupled receptor 155	Mus musculus G protein-coupled receptor 155 (Gpr155), transcript variant 2, mRNA [NM_001080707]	73191775	73194678	chr2	-
A_52_P482280	-2.75166	-1.4603	2.75166	down	-3.24629	-1.69879	3.24629	down	-2.76707	-1.46836	2.76707	down	1.46433	0.00402784	-0.234462	-0.00402784	Ifna2	interferon alpha 2	interferon alpha 2 Gene [Source:MGI (curated);Acc:MGI:107666] [ENSMUST00000105147]	88329016	88329075	chr4	-
A_52_P1011885	-1.93113	-0.949448	1.93113	down	1.03453	0.0489812	1.03453	up	-2.19246	-1.13255	2.19246	down	0.474724	-0.474724	0.523705	-0.657827			Mus musculus 0 day neonate thymus cDNA, RIKEN full-length enriched library, clone:A430096K03 product:unclassifiable, full insert sequence. [AK040443]	104736636	104736695	chr13	-
A_51_P367901	-2.35656	-1.23668	2.35656	down	-2.19051	-1.13126	2.19051	down	-3.99341	-1.99762	3.99341	down	1.18397	-0.0527082	0.0527082	-0.81365	Strc	stereocilin	Mus musculus stereocilin (Strc), mRNA [NM_080459]	121190793	121190852	chr2	-
A_51_P240735	1.77444	0.82736	1.77444	up	3.03149	1.60003	3.03149	up	1.75539	0.811795	1.75539	up	-0.819578	0.00778246	0.780449	-0.00778246	E430013K19Rik	RIKEN cDNA E430013K19 gene	Mus musculus 2 days neonate thymus thymic cells cDNA, RIKEN full-length enriched library, clone:E430013K19 product:unclassifiable, full insert sequence. [AK088349]	38890088	38890147	chrX	+
A_51_P200186	3.05962	1.61335	3.05962	up	1.01128	0.0161872	1.01128	up	-1.08454	-0.117084	1.08454	down	-0.00809336	1.60526	0.00809383	-0.125177	Flg	filaggrin	PREDICTED: Mus musculus filaggrin (Flg), mRNA [XM_485270]	93097060	93097119	chr3	+
A_51_P212390	-2.85004	-1.51098	2.85004	down	-1.28704	-0.364054	1.28704	down	-2.37855	-1.25008	2.37855	down	0.807068	-0.703912	0.443015	-0.443015	Klk10	kallikrein related-peptidase 10	Mus musculus kallikrein related-peptidase 10 (Klk10), mRNA [NM_133712]	51039077	51039720	chr7	+
A_51_P374137	3.964	1.98696	3.964	up	1.93704	0.953855	1.93704	up	1.81742	0.861891	1.81742	up	-0.907873	1.07908	0.0459824	-0.0459824	Bcmo1	beta-carotene 15,15'-monooxygenase	Mus musculus beta-carotene 15,15'-monooxygenase (Bcmo1), transcript variant 1, mRNA [NM_021486]	119656996	119657055	chr8	+
A_51_P171215	-3.32023	-1.73129	3.32023	down	-1.6654	-0.735871	1.6654	down	-1.73371	-0.793864	1.73371	down	0.764868	-0.966417	0.0289965	-0.0289965	Ereg	epiregulin	Mus musculus epiregulin (Ereg), mRNA [NM_007950]	91521659	91521720	chr5	+
A_52_P470211	-6.12971	-2.61582	6.12971	down	-1.77328	-0.82642	1.77328	down	-1.68206	-0.750227	1.68206	down	0.788323	-1.82749	-0.0380964	0.0380964	Rai14	retinoic acid induced 14	Mus musculus adult male corpora quadrigemina cDNA, RIKEN full-length enriched library, clone:B230308H11 product:unclassifiable, full insert sequence. [AK045733]	10619350	10619409	chr15	-
A_52_P170985	-2.15077	-1.10485	2.15077	down	-1.70009	-0.765613	1.70009	down	-1.20602	-0.270248	1.20602	down	0.51793	-0.586924	-0.247683	0.247683	Sgsm1	small G protein signaling modulator 1	Mus musculus small G protein signaling modulator 1 (Sgsm1), transcript variant 1, mRNA [NM_172718]	113672258	113672317	chr5	-
A_51_P420547	-1.56565	-0.64676	1.56565	down	-1.37607	-0.460558	1.37607	down	-2.19568	-1.13467	2.19568	down	0.553659	-0.093101	0.093101	-0.581006	Clic5	chloride intracellular channel 5	Mus musculus chloride intracellular channel 5 (Clic5), nuclear gene encoding mitochondrial protein, mRNA [NM_172621]	44416979	44417038	chr17	+
A_51_P233153	-1.32485	-0.405828	1.32485	down	-1.32793	-0.409178	1.32793	down	2.87645	1.52429	2.87645	up	0.202914	-0.202914	-0.206264	1.7272	Cadps2	Ca2+-dependent activator protein for secretion 2	Mus musculus Ca2+-dependent activator protein for secretion 2 (Cadps2), mRNA [NM_153163]	23213320	23213379	chr6	-
A_51_P372702	1.28872	0.36594	1.28872	up	-2.10169	-1.07155	2.10169	down	1.78742	0.837876	1.78742	up	-0.18297	0.18297	-1.25452	0.654906	Il16	interleukin 16	Mus musculus interleukin 16 (Il16), mRNA [NM_010551]	90791654	90791713	chr7	-
A_51_P509499	1.48822	0.573584	1.48822	up	-2.09283	-1.06546	2.09283	down	-1.7071	-0.771548	1.7071	down	0.385774	0.959358	-0.679683	-0.385774			Mus musculus adult male diencephalon cDNA, RIKEN full-length enriched library, clone:9330119H12 product:unclassifiable, full insert sequence. [AK033933]	19044098	19044157	chr13	+
A_51_P214998	-2.458	-1.29748	2.458	down	-1.94044	-0.956382	1.94044	down	-1.65294	-0.725032	1.65294	down	0.840707	-0.456777	-0.115675	0.115675			RIKEN cDNA 4930569F06 gene Gene [Source:MGI Symbol;Acc:MGI:1925305] [ENSMUST00000036821]	117271747	117271806	chr5	+
A_51_P466378	-1.53752	-0.620602	1.53752	down	1.06859	0.0957136	1.06859	up	-2.25921	-1.17582	2.25921	down	0.310301	-0.310301	0.406014	-0.865517	Itgal	integrin alpha L	Mus musculus integrin alpha L (Itgal), mRNA [NM_008400]	134477160	134477219	chr7	+
A_51_P511418	1.57833	0.658403	1.57833	up	2.34452	1.22929	2.34452	up	-1.00749	-0.0107594	1.00749	down	-0.329202	0.329202	0.900088	-0.339961	1700108M19Rik	RIKEN cDNA 1700108M19 gene	Mus musculus RIKEN cDNA 1700108M19 gene (1700108M19Rik), transcript variant 1, mRNA [NM_027699]	36940957	36944770	chr12	-
A_52_P357162	4.35605	2.12302	4.35605	up	3.05004	1.60883	3.05004	up	3.75664	1.90944	3.75664	up	-1.75914	0.363885	-0.150309	0.150309	Ccdc88a	coiled coil domain containing 88A	Mus musculus adult retina cDNA, RIKEN full-length enriched library, clone:A930006A19 product:hypothetical Prenyl group binding site (CAAX box) containing protein, full insert sequence. [AK044293]	29405661	29405720	chr11	+
A_52_P564908	-1.13115	-0.177793	1.13115	down	-3.17243	-1.66559	3.17243	down	-1.58808	-0.667281	1.58808	down	0.422537	0.244744	-1.24305	-0.244744			ribosomal protein S9 Gene [Source:MGI (curated);Acc:MGI:1924096] [ENSMUST00000146927]	3657509	3657656	chr7	+
A_52_P161495	-1.01752	-0.0250521	1.01752	down	-2.15859	-1.11009	2.15859	down	-1.42707	-0.513055	1.42707	down	0.269053	0.244001	-0.841038	-0.244001	Bcl6	B-cell leukemia/lymphoma 6	Mus musculus B-cell leukemia/lymphoma 6 (Bcl6), mRNA [NM_009744]	23965160	23965219	chr16	-
A_51_P345714	-1.00867	-0.012455	1.00867	down	-2.34584	-1.23011	2.34584	down	-1.11515	-0.157234	1.11515	down	0.0848446	0.0723896	-1.14526	-0.0723896	Tsc2	tuberous sclerosis 2	Mus musculus tuberous sclerosis 2 (Tsc2), transcript variant 1, mRNA [NM_011647]	24732882	24732924	chr17	-
A_52_P331981	1.31876	0.399185	1.31876	up	2.85804	1.51503	2.85804	up	2.67136	1.41757	2.67136	up	-0.90838	-0.509195	0.606648	0.509195	Zp2	zona pellucida glycoprotein 2	Mus musculus zona pellucida glycoprotein 2 (Zp2), mRNA [NM_011775]	127279069	127279225	chr7	-
A_51_P197116	-1.45138	-0.537428	1.45138	down	1.2487	0.320425	1.2487	up	2.84856	1.51024	2.84856	up	-0.160213	-0.697641	0.160213	1.35002	Ear5	eosinophil-associated, ribonuclease A family, member 5	Mus musculus eosinophil-associated, ribonuclease A family, member 5 (Ear5), mRNA [NM_019398]	51782432	51782491	chr14	+
A_52_P104108	-1.1799	-0.238669	1.1799	down	-2.16986	-1.1176	2.16986	down	-1.44028	-0.526353	1.44028	down	0.382511	0.143842	-0.735092	-0.143842	Shc2	SHC (Src homology 2 domain containing) transforming protein 2	Mus musculus SHC (Src homology 2 domain containing) transforming protein 2 (Shc2), mRNA [NM_001024539]	79081796	79081855	chr10	-
A_52_P132174	2.68766	1.42635	2.68766	up	1.53996	0.622893	1.53996	up	1.2286	0.297018	1.2286	up	-0.459955	0.966394	0.162938	-0.162938	Atp9b	ATPase, class II, type 9B	Mus musculus adult male aorta and vein cDNA, RIKEN full-length enriched library, clone:A530023N19 product:unclassifiable, full insert sequence. [AK040769]	81105129	81105188	chr18	-
A_52_P795929	1.18657	0.246794	1.18657	up	1.62862	0.703648	1.62862	up	2.11887	1.08329	2.11887	up	-0.475221	-0.228427	0.228427	0.608074			Mus musculus 16 days embryo head cDNA, RIKEN full-length enriched library, clone:C130051K14 product:unclassifiable, full insert sequence. [AK081614]	93193784	93193843	chr6	+
A_51_P236042	-3.3751	-1.75493	3.3751	down	1.00659	0.00947952	1.00659	up	-1.21602	-0.282166	1.21602	down	0.141083	-1.61385	0.150563	-0.141083	Plcb3	phospholipase C, beta 3	Mus musculus phospholipase C, beta 3 (Plcb3), mRNA [NM_008874]	7029195	7029332	chr19	-
A_52_P273847	2.41567	1.27242	2.41567	up	1.00126	0.00182104	1.00126	up	1.00591	0.00850201	1.00591	up	-0.00516128	1.26726	-0.00334024	0.00334072	Ccdc7	coiled-coil domain containing 7	Mus musculus coiled-coil domain containing 7 (Ccdc7), mRNA [NM_029061]	131585759	131586822	chr8	-
A_52_P97186	2.38725	1.25535	2.38725	up	1.03794	0.05372	1.03794	up	-1.20659	-0.270939	1.20659	down	-0.0268602	1.22849	0.0268598	-0.2978	4930507D05Rik	RIKEN cDNA 4930507D05 gene	Mus musculus RIKEN cDNA 4930507D05 gene (4930507D05Rik), non-coding RNA [NR_027926]	61913041	61913100	chr10	+
A_51_P205042	2.28872	1.19454	2.28872	up	1.14453	0.194752	1.14453	up	1.18562	0.245642	1.18562	up	-0.220197	0.974343	-0.0254445	0.025445	Oosp1	oocyte secreted protein 1	Mus musculus oocyte secreted protein 1 (Oosp1), mRNA [NM_133353]	11742173	11742232	chr19	-
A_51_P280657	-1.30708	-0.386352	1.30708	down	-2.39137	-1.25784	2.39137	down	-1.85931	-0.894769	1.85931	down	0.64056	0.254209	-0.617279	-0.254209	0610040A22Rik	RIKEN cDNA 0610040A22 gene	Mus musculus adult male kidney cDNA, RIKEN full-length enriched library, clone:0610040A22 product:unclassifiable, full insert sequence. [AK002857]	74258387	74258446	chr13	-
A_52_P956133	-1.04213	-0.0595393	1.04213	down	1.28155	0.357895	1.28155	up	-2.42801	-1.27977	2.42801	down	0.0297699	-0.0297694	0.387665	-1.25			Mus musculus 15 days embryo head cDNA, RIKEN full-length enriched library, clone:D930040K12 product:unclassifiable, full insert sequence. [AK086608]	91578881	91578940	chr2	+
A_51_P248008	-2.7533	-1.46116	2.7533	down	-1.57989	-0.659827	1.57989	down	-2.77697	-1.47351	2.77697	down	1.06049	-0.400667	0.400667	-0.413019	Olfr1109	olfactory receptor 1109	Mus musculus olfactory receptor 1109 (Olfr1109), mRNA [NM_146766]	86933290	86933349	chr2	-
A_51_P344797	1.13352	0.180813	1.13352	up	-1.00212	-0.00305223	1.00212	down	2.21135	1.14493	2.21135	up	-0.0904064	0.0904064	-0.0934587	1.05452			Mus musculus 12 days embryo eyeball cDNA, RIKEN full-length enriched library, clone:D230045J23 product:unclassifiable, full insert sequence. [AK052095]	81796652	81796711	chrX	+
A_52_P410245	-2.17704	-1.12237	2.17704	down	1.47887	0.564492	1.47887	up	-1.14113	-0.190461	1.14113	down	0.0952306	-1.02714	0.659722	-0.0952306	Olfr90	olfactory receptor 90	Mus musculus olfactory receptor 90 (Olfr90), mRNA [NM_146477]	37222226	37222285	chr17	-
A_51_P256407	-1.56402	-0.645258	1.56402	down	-2.39774	-1.26167	2.39774	down	-1.72662	-0.78795	1.72662	down	0.716604	0.0713453	-0.545069	-0.0713458	Muc6	mucin 6, gastric	Mus musculus mucin 6, gastric (Muc6), mRNA [NM_181729]	148822365	148822424	chr7	-
A_52_P260954	-1.45082	-0.536871	1.45082	down	-2.52167	-1.33438	2.52167	down	-2.27129	-1.18351	2.27129	down	0.860192	0.323321	-0.474186	-0.323322	Ric3	resistance to inhibitors of cholinesterase 3 homolog (C. elegans)	Mus musculus resistance to inhibitors of cholinesterase 3 homolog (C. elegans) (Ric3), transcript variant 1, mRNA [NM_001038624]	116179330	116179389	chr7	-
A_52_P621860	-1.07619	-0.105931	1.07619	down	-1.79194	-0.841521	1.79194	down	-3.33108	-1.73599	3.33108	down	0.473726	0.367795	-0.367795	-1.26227	Tbpl2	TATA box binding protein like 2	Mus musculus TATA box binding protein like 2 (Tbpl2), mRNA [NM_199059]	23931586	23942670	chr2	-
A_51_P433615	1.91734	0.939109	1.91734	up	1.97072	0.978722	1.97072	up	2.60305	1.3802	2.60305	up	-0.958916	-0.0198064	0.0198064	0.421285	Klhl6	kelch-like 6 (Drosophila)	Mus musculus kelch-like 6 (Drosophila) (Klhl6), mRNA [NM_183390]	19948180	19948239	chr16	-
A_52_P376290	-21.8475	-4.4494	21.8475	down	-1.82822	-0.870437	1.82822	down	-3.96748	-1.98822	3.96748	down	1.42933	-3.02007	0.558893	-0.558893	Eea1	early endosome antigen 1	Mus musculus early endosome antigen 1 (Eea1), mRNA [NM_001001932]	95457610	95458239	chr10	+
A_51_P332309	2.31302	1.20978	2.31302	up	3.76821	1.91388	3.76821	up	1.65545	0.727227	1.65545	up	-0.968504	0.241277	0.945375	-0.241277	Eomes	eomesodermin homolog (Xenopus laevis)	Mus musculus eomesodermin homolog (Xenopus laevis) (Eomes), transcript variant 1, mRNA [NM_010136]	118394286	118394345	chr9	+
A_51_P115738	-1.10329	-0.141808	1.10329	down	-2.23475	-1.16011	2.23475	down	-1.26601	-0.34029	1.26601	down	0.241049	0.0992413	-0.919066	-0.0992413	Slc5a5	solute carrier family 5 (sodium iodide symporter), member 5	Mus musculus solute carrier family 5 (sodium iodide symporter), member 5 (Slc5a5), mRNA [NM_053248]	73407495	73407554	chr8	-
A_52_P305792	-1.3038	-0.38272	1.3038	down	-2.05598	-1.03983	2.05598	down	-1.53587	-0.619057	1.53587	down	0.500888	0.118168	-0.538939	-0.118168	1700025O08Rik	RIKEN cDNA 1700025O08 gene	RIKEN cDNA 1700025O08 gene Gene [Source:MGI Symbol;Acc:MGI:1917234] [ENSMUST00000029906]	22865442	22865501	chr4	-
A_52_P370274	1.38474	0.469614	1.38474	up	1.24791	0.31951	1.24791	up	4.24207	2.08477	4.24207	up	-0.394562	0.0750518	-0.0750523	1.69021	Pde4b	phosphodiesterase 4B, cAMP specific	Mus musculus activated spleen cDNA, RIKEN full-length enriched library, clone:F830005J09 product:phosphodiesterase 4B, cAMP specific, full insert sequence. [AK171700]	102243761	102243820	chr4	+
A_51_P287802	-2.73392	-1.45097	2.73392	down	1.01037	0.0148907	1.01037	up	-1.37217	-0.45646	1.37217	down	0.22823	-1.22274	0.243121	-0.22823	4930544O15Rik	RIKEN cDNA 4930544O15 gene	Mus musculus RIKEN cDNA 4930544O15 gene (4930544O15Rik), mRNA [NM_029196]	115452602	115452661	chr4	-
A_51_P392377	-1.3505	-0.433492	1.3505	down	-3.07392	-1.62008	3.07392	down	-2.66371	-1.41344	2.66371	down	0.923465	0.489973	-0.696617	-0.489973	Ppfia2	protein tyrosine phosphatase, receptor type, f polypeptide (PTPRF), interacting protein (liprin), alpha 2	Mus musculus protein tyrosine phosphatase, receptor type, f polypeptide (PTPRF), interacting protein (liprin), alpha 2 (Ppfia2), mRNA [NM_177373]	106369109	106369168	chr10	+
A_52_P268206	-2.93376	-1.55275	2.93376	down	1.00219	0.00315952	1.00219	up	-1.23959	-0.309867	1.23959	down	0.154933	-1.39782	0.158093	-0.154933	Mcam	melanoma cell adhesion molecule	Mus musculus melanoma cell adhesion molecule (Mcam), mRNA [NM_023061]	43948466	43948525	chr9	+
A_51_P168960	1.19345	0.255139	1.19345	up	2.14242	1.09924	2.14242	up	2.61572	1.38721	2.61572	up	-0.677189	-0.42205	0.42205	0.71002	Cnpy1	canopy 1 homolog (zebrafish)	Mus musculus canopy 1 homolog (zebrafish) (Cnpy1), mRNA [NM_175651]	28532344	28532403	chr5	-
A_52_P121192	-1.19252	-0.254008	1.19252	down	-3.12849	-1.64547	3.12849	down	-1.21633	-0.282538	1.21633	down	0.268273	0.0142651	-1.37719	-0.0142651	C1qtnf5	C1q and tumor necrosis factor related protein 5	Mus musculus C1q and tumor necrosis factor related protein 5 (C1qtnf5), transcript variant 1, mRNA [NM_145613]	43917018	43917077	chr9	+
A_51_P470353	-1.36831	-0.452392	1.36831	down	-1.20083	-0.264029	1.20083	down	-2.02754	-1.01973	2.02754	down	0.35821	-0.0941815	0.0941815	-0.66152	4930412O13Rik	RIKEN cDNA 4930412O13 gene	Mus musculus RIKEN cDNA 4930412O13 gene (4930412O13Rik), non-coding RNA [NR_024257]	9804423	9804482	chr2	+
A_52_P497134	2.02954	1.02115	2.02954	up	1.15018	0.20186	1.15018	up	-1.49406	-0.579237	1.49406	down	-0.10093	0.920221	0.10093	-0.680167	A730090H04Rik	RIKEN cDNA A730090H04 gene	Mus musculus 7 days neonate cerebellum cDNA, RIKEN full-length enriched library, clone:A730090H04 product:unclassifiable, full insert sequence. [AK080562]	95019948	95020007	chr11	+
A_51_P123039	-1.03974	-0.0562263	1.03974	down	-2.1804	-1.12459	2.1804	down	-1.98266	-0.987438	1.98266	down	0.521832	0.465606	-0.602758	-0.465606	Klk4	kallikrein related-peptidase 4 (prostase, enamel matrix, prostate)	Mus musculus kallikrein related-peptidase 4 (prostase, enamel matrix, prostate) (Klk4), mRNA [NM_019928]	51140986	51141045	chr7	+
A_52_P655687	-1.3714	-0.455647	1.3714	down	-2.49006	-1.31618	2.49006	down	1.53107	0.614541	1.53107	up	0.227824	-0.227824	-1.08836	0.842365	Egfl6	EGF-like-domain, multiple 6	Mus musculus EGF-like-domain, multiple 6 (Egfl6), mRNA [NM_019397]	162961592	162961651	chrX	-
A_51_P315144	3.90329	1.96469	3.90329	up	-1.15458	-0.207365	1.15458	down	3.51849	1.81496	3.51849	up	-0.907478	1.05721	-1.11484	0.907478	Letm1	leucine zipper-EF-hand containing transmembrane protein 1	Mus musculus leucine zipper-EF-hand containing transmembrane protein 1 (Letm1), nuclear gene encoding mitochondrial protein, mRNA [NM_019694]	34084209	34084268	chr5	-
A_51_P391524	-34.8044	-5.1212	34.8044	down	-5.00374	-2.32301	5.00374	down	-9.2743	-3.21324	9.2743	down	2.76812	-2.35307	0.445115	-0.445115	Arid5b	AT rich interactive domain 5B (MRF1-like)	Mus musculus AT rich interactive domain 5B (MRF1-like) (Arid5b), mRNA [NM_023598]	67558341	67558358	chr10	-
A_51_P185112	1.89804	0.924512	1.89804	up	2.14474	1.1008	2.14474	up	1.09799	0.134866	1.09799	up	-0.529689	0.394823	0.571114	-0.394823	Tsga13	testis specific gene A13	Mus musculus testis specific gene A13 (Tsga13), mRNA [NM_054073]	30847181	30847240	chr6	-
A_51_P267700	-2.16362	-1.11345	2.16362	down	-1.06766	-0.0944514	1.06766	down	1.00001	1.91e-05	1.00001	up	0.0472257	-1.06622	-0.0472257	0.0472448	Gkn3	gastrokine 3	Mus musculus gastrokine 3 (Gkn3), mRNA [NM_026860]	87333375	87333434	chr6	-
A_52_P517470	-2.02047	-1.01469	2.02047	down	-1.96569	-0.975035	1.96569	down	-2.09653	-1.068	2.09653	down	0.994862	-0.0198269	0.0198269	-0.0731411			Q80W91_MOUSE (Q80W91) EF-hand calcium binding protein 1, partial (22%) [TC1645789]	15038311	15038370	chr4	-
A_52_P819961	-1.06134	-0.0858851	1.06134	down	-1.42596	-0.51193	1.42596	down	3.45344	1.78804	3.45344	up	0.0429425	-0.0429425	-0.468988	1.83098			Mus musculus B6-derived CD11 +ve dendritic cells cDNA, RIKEN full-length enriched library, clone:F730013A21 product:unclassifiable, full insert sequence. [AK089352]	158286866	158286925	chr2	+
A_52_P679491	-2.04492	-1.03205	2.04492	down	-1.9322	-0.950242	1.9322	down	-2.10597	-1.07448	2.10597	down	0.991144	-0.0409021	0.0409026	-0.0833387			mitochondrial ribosomal protein L3 Gene [Source:MGI (curated);Acc:MGI:2137204] [ENSMUST00000149243]	104978228	104978287	chr9	+
A_52_P147089	-2.6105	-1.38432	2.6105	down	1.10407	0.142838	1.10407	up	-1.98141	-0.986528	1.98141	down	0.493264	-0.89106	0.636102	-0.493264	BC038268	cDNA sequence BC038268	Mus musculus profilin 3, mRNA (cDNA clone IMAGE:4223261), partial cds. [BC038268]	55516507	55516566	chr13	+
A_52_P534342	2.34897	1.23203	2.34897	up	-1.39826	-0.483635	1.39826	down	-1.24418	-0.315194	1.24418	down	0.157597	1.38963	-0.326038	-0.157597	2310005G13Rik	RIKEN cDNA 2310005G13 gene	Mus musculus RIKEN cDNA 2310005G13 gene (2310005G13Rik), mRNA [NM_183281]	57037327	57037386	chr16	-
A_51_P489431	-2.23211	-1.15841	2.23211	down	-1.19367	-0.2554	1.19367	down	-2.25039	-1.17018	2.25039	down	0.706904	-0.451504	0.451504	-0.463272	C230066G23Rik	RIKEN cDNA C230066G23 gene	Mus musculus 0 day neonate cerebellum cDNA, RIKEN full-length enriched library, clone:C230066G23 product:unclassifiable, full insert sequence. [AK082582]	106010520	106010579	chr5	+
A_52_P851642	1.20379	0.267586	1.20379	up	1.10377	0.142441	1.10377	up	3.17517	1.66683	3.17517	up	-0.205013	0.062573	-0.0625725	1.46182	Fstl5	follistatin-like 5	Mus musculus 10 days neonate cerebellum cDNA, RIKEN full-length enriched library, clone:B930082I23 product:unclassifiable, full insert sequence. [AK047518]	76393687	76393748	chr3	+
A_52_P622230	-2.40274	-1.26468	2.40274	down	-1.22975	-0.29837	1.22975	down	1.48876	0.574108	1.48876	up	0.149185	-1.11549	-0.149185	0.723293	Gm4890	predicted gene 4890	PREDICTED: Mus musculus hypothetical protein A630049P17 (A630049P17), mRNA [XM_001472774]	81829564	81829623	chr8	+
A_52_P110689	-4.02702	-2.00971	4.02702	down	-1.01718	-0.0245748	1.01718	down	-1.00863	-0.0123954	1.00863	down	0.0184851	-1.99123	-0.00608969	0.00608969	Orc3l	origin recognition complex, subunit 3-like (S. cerevisiae)	Mus musculus origin recognition complex, subunit 3-like (S. cerevisiae) (Orc3l), transcript variant 1, mRNA [NM_015824]	34517605	34517664	chr4	-
A_51_P222664	-2.04666	-1.03327	2.04666	down	1.026	0.0370274	1.026	up	-1.59016	-0.669175	1.59016	down	0.334588	-0.698683	0.371615	-0.334588	D730001G18Rik	RIKEN cDNA D730001G18 gene	Mus musculus RIKEN cDNA D730001G18 gene (D730001G18Rik), transcript variant 1, non-coding RNA [NR_027836]	74601613	74601672	chr15	-
A_51_P477641	-2.67363	-1.4188	2.67363	down	-1.31069	-0.390331	1.31069	down	-1.33225	-0.413862	1.33225	down	0.402096	-1.0167	0.0117655	-0.0117655	Plxna3	plexin A3	Mus musculus plexin A3 (Plxna3), mRNA [NM_008883]	71587057	71587288	chrX	+
A_51_P221008	-5.60557	-2.48686	5.60557	down	-2.17984	-1.12422	2.17984	down	-1.54866	-0.631023	1.54866	down	0.877622	-1.60924	-0.246599	0.246599			GRAM domain containing 1B Gene [Source:MGI (curated);Acc:MGI:1925037] [ENSMUST00000119373]	40100878	40100937	chr9	-
A_51_P219017	3.42316	1.77533	3.42316	up	2.73913	1.45372	2.73913	up	1.93268	0.9506	1.93268	up	-1.20216	0.573171	0.251559	-0.251559	Defb5	defensin beta 5	Mus musculus defensin beta 5 (Defb5), mRNA [NM_030734]	19250704	19250763	chr8	+
A_51_P185627	2.39856	1.26217	2.39856	up	1.20912	0.27396	1.20912	up	1.98679	0.990443	1.98679	up	-0.632201	0.629969	-0.358241	0.358242	Gpc2	glypican 2 (cerebroglycan)	Mus musculus glypican 2 (cerebroglycan) (Gpc2), mRNA [NM_172412]	138715328	138715387	chr5	-
A_52_P706013	-1.19233	-0.253782	1.19233	down	-3.07267	-1.61949	3.07267	down	-1.11734	-0.160062	1.11734	down	0.206923	-0.0468597	-1.41257	0.0468602	2900017F05Rik	RIKEN cDNA 2900017F05 gene	Mus musculus adult male hippocampus cDNA, RIKEN full-length enriched library, clone:2900017F05 product:unclassifiable, full insert sequence. [AK013544]	22852394	22852453	chr19	+
A_51_P114307	2.03146	1.02252	2.03146	up	-1.1551	-0.208022	1.1551	down	1.82573	0.86847	1.82573	up	-0.434235	0.588285	-0.642257	0.434235	Ppt1	palmitoyl-protein thioesterase 1	Mus musculus palmitoyl-protein thioesterase 1 (Ppt1), mRNA [NM_008917]	122535157	122535216	chr4	+
A_52_P598605	-1.08732	-0.120774	1.08732	down	1.11286	0.154268	1.11286	up	2.17908	1.12372	2.17908	up	-0.0771339	-0.197908	0.0771339	1.04659	Ptch1	patched homolog 1	patched homolog 1 Gene [Source:MGI Symbol;Acc:MGI:105373] [ENSMUST00000021921]	63610298	63610357	chr13	-
A_52_P274795	-2.08629	-1.06094	2.08629	down	-2.64776	-1.40477	2.64776	down	-2.25151	-1.17089	2.25151	down	1.11592	0.0549769	-0.288857	-0.0549769				6594022	6594081	chr7	+
A_52_P351205	-1.14682	-0.197639	1.14682	down	-1.09538	-0.131429	1.09538	down	-2.07827	-1.05538	2.07827	down	0.164534	-0.0331049	0.0331049	-0.89085
A_51_P370008	-2.32236	-1.21559	2.32236	down	-2.59995	-1.37848	2.59995	down	-2.03298	-1.0236	2.03298	down	1.1196	-0.0959969	-0.258887	0.0959964	Ceacam18	carcinoembryonic antigen-related cell adhesion molecule 18	Mus musculus carcinoembryonic antigen-related cell adhesion molecule 18 (Ceacam18), mRNA [NM_028236]	50904196	50904255	chr7	+
A_52_P17306	1.03479	0.0493345	1.03479	up	-2.01062	-1.00764	2.01062	down	-2.63442	-1.39749	2.63442	down	0.503818	0.553153	-0.503818	-0.893667				17279386	17279445	chr7	-
A_51_P247421	2.91502	1.54351	2.91502	up	2.0522	1.03717	2.0522	up	1.4253	0.511267	1.4253	up	-0.77422	0.769285	0.262953	-0.262953	1700026J04Rik	RIKEN cDNA 1700026J04 gene	Mus musculus RIKEN cDNA 1700026J04 gene (1700026J04Rik), mRNA [NM_027967]	35002072	35002131	chr13	-
A_51_P203620	1.02467	0.035161	1.02467	up	-2.41793	-1.27377	2.41793	down	-1.97182	-0.979531	1.97182	down	0.489765	0.524926	-0.784006	-0.489766	Slc18a1	solute carrier family 18 (vesicular monoamine), member 1	Mus musculus solute carrier family 18 (vesicular monoamine), member 1 (Slc18a1), mRNA [NM_153054]	71562051	71562110	chr8	-
A_52_P811723	-1.48658	-0.571997	1.48658	down	-3.38545	-1.75935	3.38545	down	-3.11981	-1.64146	3.11981	down	1.10673	0.53473	-0.65262	-0.534729	Ostc	oligosaccharyltransferase complex subunit	Mus musculus 15 days embryo head cDNA, RIKEN full-length enriched library, clone:D930008O22 product:unclassifiable, full insert sequence. [AK086161]	130407552	130407611	chr3	-
A_51_P242978	1.24543	0.316644	1.24543	up	-1.4828	-0.568323	1.4828	down	-2.01029	-1.00741	2.01029	down	0.284162	0.600806	-0.284162	-0.723245	Ccdc135	coiled-coil domain containing 135	Mus musculus coiled-coil domain containing 135 (Ccdc135), mRNA [NM_001042715]	97583022	97583081	chr8	+
A_52_P117536	-2.25782	-1.17493	2.25782	down	1.00272	0.00391626	1.00272	up	-1.10286	-0.141252	1.10286	down	0.0706258	-1.1043	0.074542	-0.0706258	Dnajc16	DnaJ (Hsp40) homolog, subfamily C, member 16	Mus musculus mRNA for mKIAA0962 protein. [AK122407]	141316391	141316450	chr4	-
A_51_P181671	-2.46531	-1.30177	2.46531	down	1.42491	0.510876	1.42491	up	-1.11865	-0.161757	1.11865	down	0.0808787	-1.22089	0.591754	-0.0808787	Itga7	integrin alpha 7	Mouse (BALB/c) alpha-7 integrin mRNA, complete cds. [L23423]	128394990	128395048	chr10	+
A_52_P3304	-3.09456	-1.62973	3.09456	down	-1.35403	-0.437257	1.35403	down	-1.29333	-0.371096	1.29333	down	0.404176	-1.22556	-0.0330808	0.0330808	Helb	helicase (DNA) B	Mus musculus helicase (DNA) B (Helb), mRNA [NM_080446]	119548062	119548121	chr10	-
A_52_P1156556	-3.27369	-1.71092	3.27369	down	-2.82349	-1.49748	2.82349	down	-2.40287	-1.26476	2.40287	down	1.38112	-0.329796	-0.116359	0.116359			Mus musculus 13 days embryo lung cDNA, RIKEN full-length enriched library, clone:D430018F24 product:hypothetical protein, full insert sequence. [AK084947]	96363975	96364034	chr7	-
A_51_P316673	2.3463	1.23039	2.3463	up	2.35969	1.2386	2.35969	up	2.83546	1.50358	2.83546	up	-1.23449	-0.00410366	0.00410366	0.269091	2210407C18Rik	RIKEN cDNA 2210407C18 gene	Mus musculus RIKEN cDNA 2210407C18 gene (2210407C18Rik), mRNA [NM_144544]	58421762	58421821	chr11	-
A_51_P411045	-1.82537	-0.868188	1.82537	down	-2.73638	-1.45227	2.73638	down	-2.46456	-1.30133	2.46456	down	1.08476	0.21657	-0.367509	-0.21657			RIKEN cDNA 9530080O11 gene Gene [Source:MGI Symbol;Acc:MGI:2441751] [ENSMUST00000049565]	95626976	95627035	chr4	-
A_52_P397346	-1.42394	-0.509885	1.42394	down	-2.64237	-1.40183	2.64237	down	1.08642	0.119587	1.08642	up	0.254943	-0.254943	-1.14689	0.37453	Etfdh	electron transferring flavoprotein, dehydrogenase	Mus musculus electron transferring flavoprotein, dehydrogenase (Etfdh), mRNA [NM_025794]	79419856	79419915	chr3	-
A_51_P435671	1.1962	0.258454	1.1962	up	1.09618	0.132488	1.09618	up	3.33571	1.73799	3.33571	up	-0.195471	0.062983	-0.062983	1.54252	LOC631064	similar to Ig heavy chain V region 441 precursor	PREDICTED: Mus musculus similar to Igh protein (LOC631064), mRNA [XM_904758]	115251550	115251609	chr12	-
A_51_P393968	-1.86793	-0.901441	1.86793	down	-2.03355	-1.024	2.03355	down	-1.84792	-0.885905	1.84792	down	0.893673	-0.00776768	-0.130328	0.00776815	Vsx2	visual system homeobox 2	Mus musculus visual system homeobox 2 (Vsx2), mRNA [NM_007701]	85936221	85936280	chr12	+
A_52_P949155	-4.42206	-2.14472	4.42206	down	-1.21255	-0.278048	1.21255	down	-1.31236	-0.392159	1.31236	down	0.335103	-1.80962	0.0570555	-0.0570555
A_52_P471494	2.3642	1.24135	2.3642	up	1.1257	0.170818	1.1257	up	1.19742	0.259924	1.19742	up	-0.215371	1.02598	-0.0445528	0.0445533	Ccdc60	coiled-coil domain containing 60	Mus musculus coiled-coil domain containing 60 (Ccdc60), mRNA [NM_177759]	116575679	116575738	chr5	-
A_51_P290826	1.93203	0.95012	1.93203	up	-2.44752	-1.29132	2.44752	down	-1.62962	-0.704532	1.62962	down	0.352266	1.30239	-0.939053	-0.352266	Calca	calcitonin/calcitonin-related polypeptide, alpha	Mus musculus calcitonin/calcitonin-related polypeptide, alpha (Calca), transcript variant 1, mRNA [NM_007587]	121776832	121776891	chr7	-
A_51_P413359	-2.82263	-1.49704	2.82263	down	1.25373	0.326226	1.25373	up	1.51658	0.600822	1.51658	up	-0.163113	-1.66015	0.163113	0.437709	Slfn5	schlafen 5	Mus musculus schlafen 5 (Slfn5), mRNA [NM_183201]	82775649	82775708	chr11	+
A_52_P354390	1.36873	0.452834	1.36873	up	-4.29735	-2.10345	4.29735	down	-1.47421	-0.559946	1.47421	down	0.279973	0.732807	-1.82347	-0.279973	Snrpn	small nuclear ribonucleoprotein N	Mus musculus small nuclear ribonucleoprotein N (Snrpn), transcript variant 1, mRNA [NM_013670]	67132330	67132389	chr7	-
A_51_P457244	1.67695	0.745841	1.67695	up	-2.67767	-1.42098	2.67767	down	-2.22003	-1.15058	2.22003	down	0.575288	1.32113	-0.845692	-0.575288	Xlr4b	X-linked lymphocyte-regulated 4B	Mus musculus X-linked lymphocyte-regulated 4B (Xlr4b), mRNA [NM_021365]	70467736	70467792	chrX	+
A_51_P310292	1.21453	0.280402	1.21453	up	2.04949	1.03527	2.04949	up	2.88159	1.52686	2.88159	up	-0.657835	-0.377433	0.377433	0.86903			Mus musculus 2 days pregnant adult female ovary cDNA, RIKEN full-length enriched library, clone:E330014J08 product:unclassifiable, full insert sequence. [AK054316]	144187284	144187343	chr5	+
A_51_P111285	-1.16411	-0.219227	1.16411	down	-2.20646	-1.14173	2.20646	down	1.20364	0.267407	1.20364	up	0.109613	-0.109613	-1.03212	0.377021	Krt10	keratin 10	Mouse mRNA encoding epidermal keratin subunit. [V00830]
A_51_P518014	-1.016	-0.0229058	1.016	down	2.1737	1.12015	2.1737	up	1.37919	0.463818	1.37919	up	-0.231909	-0.254815	0.888244	0.231909	Slc36a3	solute carrier family 36 (proton/amino acid symporter), member 3	Mus musculus solute carrier family 36 (proton/amino acid symporter), member 3 (Slc36a3), mRNA [NM_172258]	54938431	54938490	chr11	-
A_51_P290981	3.43403	1.7799	3.43403	up	3.1565	1.65833	3.1565	up	3.02655	1.59767	3.02655	up	-1.628	0.151902	0.0303254	-0.0303254	Cyp7a1	cytochrome P450, family 7, subfamily a, polypeptide 1	Mus musculus cytochrome P450, family 7, subfamily a, polypeptide 1 (Cyp7a1), mRNA [NM_007824]	6195632	6196238	chr4	-
A_51_P520426	1.01486	0.021286	1.01486	up	-1.5694	-0.650213	1.5694	down	-3.11148	-1.6376	3.11148	down	0.325107	0.346393	-0.325107	-1.31249	Gfra3	glial cell line derived neurotrophic factor family receptor alpha 3	Mus musculus glial cell line derived neurotrophic factor family receptor alpha 3 (Gfra3), mRNA [NM_010280]	34849561	34849620	chr18	-
A_51_P189241	1.10227	0.140479	1.10227	up	-2.01939	-1.01392	2.01939	down	-1.057	-0.0799799	1.057	down	0.03999	0.180469	-0.973931	-0.03999	Jazf1	JAZF zinc finger 1	Mus musculus JAZF zinc finger 1 (Jazf1), transcript variant 1, mRNA [NM_173406]	52719541	52719600	chr6	-
A_52_P307860	-1.25673	-0.329675	1.25673	down	-1.51342	-0.597813	1.51342	down	-2.14422	-1.10045	2.14422	down	0.463744	0.134069	-0.134069	-0.636709	Krt9	keratin 9	Mus musculus keratin 9 (Krt9), mRNA [NM_201255]	100048364	100049670	chr11	-
A_51_P358574	-1.17869	-0.237182	1.17869	down	-1.35063	-0.433635	1.35063	down	-2.69643	-1.43105	2.69643	down	0.335409	0.098227	-0.0982265	-1.09564	Pdzd3	PDZ domain containing 3	Mus musculus PDZ domain containing 3 (Pdzd3), mRNA [NM_133226]	44055642	44055701	chr9	-
A_51_P478458	-1.74979	-0.807182	1.74979	down	-1.48817	-0.573539	1.48817	down	-2.01095	-1.00788	2.01095	down	0.690361	-0.116822	0.116822	-0.317516	Crb1	crumbs homolog 1 (Drosophila)	Mus musculus crumbs homolog 1 (Drosophila) (Crb1), mRNA [NM_133239]	141094924	141094983	chr1	-
A_52_P378056	-3.064	-1.61542	3.064	down	-1.00096	-0.00138283	1.00096	down	-1.348	-0.430823	1.348	down	0.216103	-1.39931	0.21472	-0.21472				73967624	73967685	chr13	+
A_51_P302206	1.43104	0.517062	1.43104	up	-1.13535	-0.183132	1.13535	down	2.04214	1.03008	2.04214	up	-0.258531	0.258531	-0.441663	0.771552	Pcdhb8	protocadherin beta 8	Mus musculus protocadherin beta 8 (Pcdhb8), mRNA [NM_053133]	37517204	37517263	chr18	+
A_52_P324965	2.02317	1.01662	2.02317	up	1.84724	0.885372	1.84724	up	1.31519	0.395272	1.31519	up	-0.640322	0.376296	0.24505	-0.245049	Dot1l	DOT1-like, histone H3 methyltransferase (S. cerevisiae)	Mus musculus DOT1-like, histone H3 methyltransferase (S. cerevisiae) (Dot1l), mRNA [NM_199322]	80244203	80245929	chr10	+
A_51_P306263	1.86944	0.902609	1.86944	up	-2.1655	-1.1147	2.1655	down	-1.20005	-0.26309	1.20005	down	0.131545	1.03415	-0.983153	-0.131545			Mus musculus 16 days embryo head cDNA, RIKEN full-length enriched library, clone:C130097A13 product:unclassifiable, full insert sequence. [AK048661]	29811352	29811411	chr14	-
A_52_P359441	-1.74651	-0.804477	1.74651	down	3.16768	1.66343	3.16768	up	1.42405	0.51	1.42405	up	-0.255	-1.05948	1.40843	0.255	Espnl	espin-like	Mus musculus espin-like (Espnl), mRNA [NM_001033292]	93242448	93242507	chr1	+
A_52_P353068	-2.17552	-1.12136	2.17552	down	1.13911	0.187909	1.13911	up	1.26667	0.341041	1.26667	up	-0.0939546	-1.21532	0.0939546	0.247086				3912757	3912816	chr3	-
A_52_P221833	1.02071	0.0295777	1.02071	up	-1.3685	-0.452594	1.3685	down	-2.1414	-1.09855	2.1414	down	0.226297	0.255875	-0.226297	-0.872255	Olfr1388	olfactory receptor 1388	Mus musculus olfactory receptor 1388 (Olfr1388), mRNA [NM_146467]	49257355	49257414	chr11	+
A_52_P247953	3.44116	1.78289	3.44116	up	3.64569	1.86619	3.64569	up	3.63163	1.86062	3.63163	up	-1.82175	-0.0388613	0.0444365	0.0388618	Myh3	myosin, heavy polypeptide 3, skeletal muscle, embryonic	Mus musculus myosin, heavy polypeptide 3, skeletal muscle, embryonic (Myh3), mRNA [NM_001099635]	66914684	66914888	chr11	+
A_51_P344790	-1.04007	-0.0566745	1.04007	down	-2.83421	-1.50294	2.83421	down	-2.53092	-1.33966	2.53092	down	0.698167	0.641492	-0.804778	-0.641492	Foxl2	forkhead box L2	Mus musculus forkhead box L2 (Foxl2), mRNA [NM_012020]	98856287	98856346	chr9	+
A_52_P250543	-2.02099	-1.01506	2.02099	down	1.21448	0.280333	1.21448	up	1.09981	0.137255	1.09981	up	-0.0686276	-1.08369	0.211705	0.0686276	Zfp367	zinc finger protein 367	Mus musculus 8 days embryo whole body cDNA, RIKEN full-length enriched library, clone:5730521N16 product:zinc finger protein 367, full insert sequence. [AK077686]	64252803	64252862	chr13	-
A_52_P300431	-1.22103	-0.288099	1.22103	down	-3.57193	-1.8367	3.57193	down	-3.33773	-1.73887	3.33773	down	1.01348	0.725383	-0.82322	-0.725383	1700001J03Rik	RIKEN cDNA 1700001J03 gene	Mus musculus RIKEN cDNA 1700001J03 gene (1700001J03Rik), mRNA [NM_001008547]	146996356	146996415	chr5	-
A_51_P379264	3.36741	1.75164	3.36741	up	1.11409	0.155863	1.11409	up	1.15651	0.209772	1.15651	up	-0.182817	1.56882	-0.0269547	0.0269547	Olfr1015	olfactory receptor 1015	Mus musculus olfactory receptor 1015 (Olfr1015), mRNA [NM_146571]	85625859	85625918	chr2	+
A_51_P128283	-1.31267	-0.392499	1.31267	down	-2.25514	-1.17322	2.25514	down	1.99137	0.993759	1.99137	up	0.19625	-0.196249	-0.976968	1.19001	Sdk2	sidekick homolog 2 (chicken)	Mus musculus adult male pituitary gland cDNA, RIKEN full-length enriched library, clone:5330435L01 product:hypothetical Immunoglobulin-like/Immunoglobulin C-2 type/Immunoglobulin subtype/Ig-like domain profile containing protein, full insert sequence. [AK030591]	113727620	113727679	chr11	-
A_51_P295131	-1.05485	-0.0770383	1.05485	down	-1.8045	-0.851603	1.8045	down	2.0015	1.00108	2.0015	up	0.0385194	-0.0385189	-0.813084	1.0396	Pax7	paired box gene 7	Mus musculus paired box gene 7 (Pax7), mRNA [NM_011039]	139294364	139294423	chr4	-
A_51_P248638	1.00731	0.0105023	1.00731	up	-1.2581	-0.331243	1.2581	down	2.59236	1.37427	2.59236	up	-0.00525093	0.00525141	-0.336494	1.36902	Myoz2	myozenin 2	Mus musculus myozenin 2 (Myoz2), mRNA [NM_021503]	122709486	122716527	chr3	-
A_52_P285635	-1.32017	-0.40072	1.32017	down	-2.88615	-1.52915	2.88615	down	-1.3155	-0.395614	1.3155	down	0.398167	-0.00255299	-1.13098	0.00255299	Elmod1	ELMO domain containing 1	Mus musculus ELMO domain containing 1 (Elmod1), mRNA [NM_177769]	53767501	53769156	chr9	-
A_52_P229052	-1.0548	-0.0769758	1.0548	down	1.02473	0.0352459	1.02473	up	-2.13849	-1.09659	2.13849	down	0.0384879	-0.0384879	0.0737338	-1.0581	Tmeff2	transmembrane protein with EGF-like and two follistatin-like domains 2	Mus musculus transmembrane protein with EGF-like and two follistatin-like domains 2 (Tmeff2), mRNA [NM_019790]	51238653	51238712	chr1	+
A_51_P376778	-2.05353	-1.03811	2.05353	down	-2.31969	-1.21393	2.31969	down	-1.54711	-0.629579	1.54711	down	0.833843	-0.204264	-0.380087	0.204264	2310003L06Rik	RIKEN cDNA 2310003L06 gene	RIKEN cDNA 2310003L06 gene Gene [Source:MGI Symbol;Acc:MGI:1921498] [ENSMUST00000007601]	88401777	88401836	chr5	+
A_52_P595104	3.28354	1.71525	3.28354	up	-1.028	-0.0398388	1.028	down	7.03528	2.81461	7.03528	up	-0.857627	0.857627	-0.897466	1.95698	Tfam	transcription factor A, mitochondrial	transcription factor A, mitochondrial Gene [Source:MGI (curated);Acc:MGI:107810] [ENSMUST00000092430]	70688212	70688232	chr10	-
A_51_P378006	-2.03621	-1.02589	2.03621	down	1.16775	0.223733	1.16775	up	-1.45861	-0.544598	1.45861	down	0.272299	-0.753589	0.496032	-0.272299	Galntl5	UDP-N-acetyl-alpha-D-galactosamine:polypeptide N-acetylgalactosaminyltransferase-like 5	Mus musculus UDP-N-acetyl-alpha-D-galactosamine:polypeptide N-acetylgalactosaminyltransferase-like 5 (Galntl5), mRNA [NM_026449]	24726030	24726089	chr5	+
A_52_P436238	-2.41268	-1.27064	2.41268	down	1.30995	0.389514	1.30995	up	1.12222	0.166362	1.12222	up	-0.0831809	-1.35382	0.306333	0.0831809	Odc1	ornithine decarboxylase, structural 1	Mus musculus ornithine decarboxylase, structural 1 (Odc1), mRNA [NM_013614]	17554799	17554858	chr12	+
A_52_P352533	3.18523	1.6714	3.18523	up	1.12155	0.165493	1.12155	up	1.19317	0.254798	1.19317	up	-0.210145	1.46125	-0.0446529	0.0446529	Cntnap5b	contactin associated protein-like 5B	Mus musculus contactin associated protein-like 5B (Cntnap5b), mRNA [NM_172851]	102378552	102381139	chr1	+
A_52_P259530	1.50659	0.591282	1.50659	up	2.05977	1.04249	2.05977	up	1.52604	0.609792	1.52604	up	-0.600537	-0.00925493	0.441949	0.00925493	Abhd10	abhydrolase domain containing 10	Mus musculus abhydrolase domain containing 10 (Abhd10), mRNA [NM_172511]	45730683	45730742	chr16	-
A_51_P185575	-2.68191	-1.42326	2.68191	down	-1.19203	-0.253423	1.19203	down	-2.0436	-1.03112	2.0436	down	0.64227	-0.78099	0.388847	-0.388847	Adamtsl4	ADAMTS-like 4	Mus musculus ADAMTS-like 4 (Adamtsl4), mRNA [NM_144899]	95480524	95480583	chr3	-
A_52_P38366	2.27207	1.18401	2.27207	up	1.13465	0.182251	1.13465	up	1.17474	0.23234	1.17474	up	-0.207295	0.976713	-0.0250444	0.0250444	5530401A14Rik	RIKEN cDNA 5530401A14 gene	Mus musculus 0 day neonate head cDNA, RIKEN full-length enriched library, clone:4831440L02 product:RIKEN cDNA 5530401A14 gene, full insert sequence. [AK029248]	81679737	81679796	chr11	+
A_51_P140585	1.16239	0.217093	1.16239	up	1.15138	0.203366	1.15138	up	3.55342	1.82921	3.55342	up	-0.210229	0.00686359	-0.00686359	1.61898	Iqgap3	IQ motif containing GTPase activating protein 3	Mus musculus 9 days embryo whole body cDNA, RIKEN full-length enriched library, clone:D030034H08 product:hypothetical protein, full insert sequence. [AK050913]	87890490	87890549	chr3	+
A_52_P68193	3.00632	1.588	3.00632	up	2.67159	1.4177	2.67159	up	3.02984	1.59924	3.02984	up	-1.50285	0.0851498	-0.0851498	0.0963931				50006866	50006925	chr7	+
A_52_P1005171	-1.08167	-0.113258	1.08167	down	-1.75295	-0.809788	1.75295	down	-2.0787	-1.05568	2.0787	down	0.461524	0.348265	-0.348265	-0.594161	Unc13b	unc-13 homolog B (C. elegans)	Mus musculus 0 day neonate skin cDNA, RIKEN full-length enriched library, clone:4632410H01 product:Renal munc13 homolog [Mus musculus], full insert sequence. [AK161056]	43181348	43181407	chr4	+
A_51_P291510	-2.53072	-1.33955	2.53072	down	1.12002	0.163524	1.12002	up	1.17103	0.227772	1.17103	up	-0.0817618	-1.42131	0.0817618	0.14601	Mypn	myopalladin	Mus musculus myopalladin (Mypn), mRNA [NM_182992]	62608650	62608709	chr10	-
A_52_P665119	1.32705	0.408225	1.32705	up	2.18683	1.12884	2.18683	up	-1.0043	-0.00618553	1.0043	down	-0.204113	0.204113	0.92473	-0.210298	Cdhr2	cadherin-related family member 2	Mus musculus cadherin-related family member 2 (Cdhr2), mRNA [NM_001033364]	54815548	54816994	chr13	+
A_52_P567281	2.97018	1.57055	2.97018	up	2.67485	1.41946	2.67485	up	7.96822	2.99426	7.96822	up	-1.495	0.0755467	-0.0755467	1.49925			Q9ESA4_RAT (Q9ESA4) Glial growth factor (Fragment), partial (76%) [TC1740216]	33994303	33994362	chr8	-
A_51_P389531	-3.09576	-1.6303	3.09576	down	1.21224	0.27768	1.21224	up	-1.08723	-0.120657	1.08723	down	0.0603285	-1.56997	0.338009	-0.0603285	Prmt1	protein arginine N-methyltransferase 1	Mus musculus protein arginine N-methyltransferase 1 (Prmt1), mRNA [NM_019830]	52234092	52234151	chr7	-
A_51_P450169	2.77452	1.47224	2.77452	up	2.43651	1.28482	2.43651	up	1.19554	0.257657	1.19554	up	-0.771238	0.701002	0.513581	-0.513581	Dnajb13	DnaJ (Hsp40) related, subfamily B, member 13	Mus musculus DnaJ (Hsp40) related, subfamily B, member 13 (Dnajb13), mRNA [NM_153527]	107654635	107654694	chr7	-
A_51_P441494	-3.31392	-1.72854	3.31392	down	-1.04498	-0.0634723	1.04498	down	-1.24147	-0.312044	1.24147	down	0.187758	-1.54078	0.124286	-0.124286	Ddc8	differential display clone 8	Mus musculus differential display clone 8 (Ddc8), mRNA [NM_021440]	118193754	118193813	chr11	-
A_51_P349611	4.20244	2.07123	4.20244	up	1.57875	0.658779	1.57875	up	2.30621	1.20552	2.30621	up	-0.932152	1.13908	-0.273373	0.273373	Trpm1	transient receptor potential cation channel, subfamily M, member 1	Mus musculus 10 days neonate skin cDNA, RIKEN full-length enriched library, clone:4732499L03 product:MELASTATIN 1 homolog Homo sapiens], full insert sequence. [AK076406]	71386308	71386367	chr7	+
A_52_P1107411	1.46589	0.551782	1.46589	up	-1.37644	-0.460937	1.37644	down	2.58907	1.37243	2.58907	up	-0.275891	0.275891	-0.736827	1.09654	5033423K11Rik	RIKEN cDNA 5033423K11 gene	Mus musculus 11 days pregnant adult female ovary and uterus cDNA, RIKEN full-length enriched library, clone:5033423K11 product:hypothetical protein, full insert sequence. [AK017188]	33484337	33484396	chr5	-
A_51_P418809	1.34985	0.4328	1.34985	up	1.19166	0.252977	1.19166	up	2.09981	1.07026	2.09981	up	-0.342888	0.0899115	-0.0899115	0.72737	Airn	antisense Igf2r RNA	Mus musculus antisense Igf2r RNA (Airn), transcript variant 4, antisense RNA [NR_027784]	13008303	13008362	chr17	+
A_51_P406846	1.1771	0.235243	1.1771	up	-2.79219	-1.4814	2.79219	down	-2.32515	-1.21733	2.32515	down	0.608663	0.843905	-0.872735	-0.608663	Nipal4	NIPA-like domain containing 4	Mus musculus NIPA-like domain containing 4 (Nipal4), mRNA [NM_172524]	45962620	45962679	chr11	-
A_52_P265979	-2.15534	-1.10792	2.15534	down	-1.18074	-0.23969	1.18074	down	-1.29575	-0.373789	1.29575	down	0.30674	-0.801176	0.0670493	-0.0670493	Arfrp1	ADP-ribosylation factor related protein 1	Mus musculus ADP-ribosylation factor related protein 1 (Arfrp1), transcript variant 2, mRNA [NM_029702]	181092954	181093013	chr2	-
A_51_P378699	-2.96126	-1.56621	2.96126	down	1.81529	0.860198	1.81529	up	1.02498	0.0356002	1.02498	up	-0.0178001	-1.58401	0.842397	0.0178001	Sohlh2	spermatogenesis and oogenesis specific basic helix-loop-helix 2	Mus musculus spermatogenesis and oogenesis specific basic helix-loop-helix 2 (Sohlh2), mRNA [NM_028937]	55013524	55013583	chr3	+
A_51_P339997	-1.11634	-0.158777	1.11634	down	-2.92598	-1.54892	2.92598	down	-3.08669	-1.62606	3.08669	down	0.853848	0.695072	-0.695072	-0.772214	2900006K08Rik	RIKEN cDNA 2900006K08 gene	Mus musculus adult male olfactory brain cDNA, RIKEN full-length enriched library, clone:6430510N09 product:unclassifiable, full insert sequence. [AK032247]	85783270	85783329	chr12	+
A_51_P348792	2.11491	1.0806	2.11491	up	1.96823	0.976897	1.96823	up	1.65539	0.72717	1.65539	up	-0.852034	0.228562	0.124864	-0.124863	Opn5	opsin 5	Mus musculus opsin 5 (Opn5), mRNA [NM_181753]	42694403	42694462	chr17	-
A_51_P220262	-1.03585	-0.0508084	1.03585	down	-1.13061	-0.177105	1.13061	down	-3.27456	-1.7113	3.27456	down	0.113957	0.0631485	-0.063148	-1.59735	Rnf165	ring finger protein 165	Mus musculus ring finger protein 165 (Rnf165), mRNA [NM_001164504]	77694899	77694958	chr18	-
A_52_P1052802	-2.11017	-1.07736	2.11017	down	1.10334	0.141881	1.10334	up	1.214	0.279773	1.214	up	-0.0709403	-1.1483	0.0709403	0.208833			Mus musculus RCB-0559 K-1 . F1 cDNA, RIKEN full-length enriched library, clone:G430046J05 product:unclassifiable, full insert sequence. [AK089990]	126530908	126530967	chr10	-
A_51_P115315	3.45055	1.78683	3.45055	up	2.1065	1.07485	2.1065	up	2.4426	1.28842	2.4426	up	-1.18163	0.605194	-0.106785	0.106785			microtubule-actin crosslinking factor 1 Gene [Source:MGI (curated);Acc:MGI:108559] [ENSMUST00000068523]	123216199	123216258	chr4	-
A_51_P169495	-3.68206	-1.88051	3.68206	down	-1.27631	-0.351983	1.27631	down	-1.35157	-0.43464	1.35157	down	0.393311	-1.4872	0.0413284	-0.0413284	Mov10	Moloney leukemia virus 10	Mus musculus Moloney leukemia virus 10 (Mov10), transcript variant 2, mRNA [NM_008619]	104597892	104597951	chr3	-
A_52_P221933	1.91129	0.934549	1.91129	up	3.48658	1.80181	3.48658	up	1.09796	0.13483	1.09796	up	-0.53469	0.399859	1.26712	-0.399859	Zfy1	zinc finger protein 1, Y linked	Mus musculus zinc finger protein 1, Y linked (Zfy1), mRNA [NM_009570]	61771	61830	chrY	-
A_52_P492020	2.16232	1.11258	2.16232	up	1.69645	0.762516	1.69645	up	-1.28317	-0.359716	1.28317	down	-0.381258	0.731325	0.381258	-0.740974	Zfp711	zinc finger protein 711	Mus musculus zinc finger protein 711 (Zfp711), mRNA [NM_177747]	109746962	109747021	chrX	+
A_51_P274356	30.5068	4.93106	30.5068	up	1.11407	0.155839	1.11407	up	1.19779	0.260375	1.19779	up	-0.208107	4.72295	-0.0522676	0.052268	Olfr378	olfactory receptor 378	Mus musculus olfactory receptor 378 (Olfr378), mRNA [NM_147024]	73238651	73238710	chr11	-
A_51_P337935	-2.94573	-1.55862	2.94573	down	1.08691	0.120234	1.08691	up	-1.71456	-0.777834	1.71456	down	0.388917	-1.16971	0.509151	-0.388917	Slc7a15	solute carrier family 7 (cationic amino acid transporter, y+ system), member 15	Mus musculus adult male small intestine cDNA, RIKEN full-length enriched library, clone:2010001P20 product:hypothetical Permease for amino acids and related compounds, family I containing protein, full insert sequence. [AK008024]	8545188	8545247	chr12	-
A_51_P218833	-8.4914	-3.086	8.4914	down	1.11912	0.162366	1.11912	up	-1.66892	-0.738916	1.66892	down	0.369458	-2.71654	0.531824	-0.369458	Phrf1	PHD and ring finger domains 1	Mus musculus PHD and ring finger domains 1 (Phrf1), mRNA [NM_001081118]	148448376	148448435	chr7	+
A_51_P250848	-2.62907	-1.39455	2.62907	down	-3.11741	-1.64035	3.11741	down	-2.99549	-1.58279	2.99549	down	1.48867	0.0941195	-0.151676	-0.0941195			Q7XAC6_BETVU (Q7XAC6) Chlorophyll a /b binding protein, partial (98%) [TC1590802]
A_51_P425768	5.32486	2.41274	5.32486	up	5.42075	2.43849	5.42075	up	3.02102	1.59504	3.02102	up	-2.00389	0.408854	0.434603	-0.408854	2610301B20Rik	RIKEN cDNA 2610301B20 gene	Mus musculus RIKEN cDNA 2610301B20 gene (2610301B20Rik), mRNA [NM_026005]	10826197	10826256	chr4	+
A_52_P66586	1.31523	0.395316	1.31523	up	1.07114	0.0991502	1.07114	up	2.21624	1.14811	2.21624	up	-0.247233	0.148083	-0.148083	0.900879	Zfp316	zinc finger protein 316	Mus musculus zinc finger protein 316 (Zfp316), mRNA [NM_017467]	144012355	144012414	chr5	-
A_52_P731018	1.11105	0.151925	1.11105	up	-1.09927	-0.136551	1.09927	down	2.26395	1.17884	2.26395	up	-0.0759625	0.0759625	-0.212513	1.10288			Mus musculus 10 days neonate cerebellum cDNA, RIKEN full-length enriched library, clone:B930001M23 product:unclassifiable, full insert sequence. [AK046900]	71982044	71982103	chr2	+
A_52_P633844	1.44911	0.535163	1.44911	up	-1.47048	-0.556289	1.47048	down	-3.25402	-1.70222	3.25402	down	0.278145	0.813308	-0.278144	-1.42408	Lgr4	leucine-rich repeat-containing G protein-coupled receptor 4	Mus musculus 0 day neonate kidney cDNA, RIKEN full-length enriched library, clone:D630016D21 product:unclassifiable, full insert sequence. [AK052660]	109846062	109846121	chr2	+
A_52_P1156957	1.61626	0.692659	1.61626	up	-1.3665	-0.45049	1.3665	down	-2.27703	-1.18715	2.27703	down	0.225245	0.917904	-0.225245	-0.961908			BB505010 RIKEN full-length enriched, 0 day neonate kidney Mus musculus cDNA clone D630050P18 3'. [BB505010]	85401016	85401075	chr12	+
A_52_P587071	1.16708	0.222898	1.16708	up	2.63548	1.39807	2.63548	up	1.19029	0.251314	1.19029	up	-0.237105	-0.0142078	1.16096	0.0142083	Oas2	2'-5' oligoadenylate synthetase 2	Mus musculus 2'-5' oligoadenylate synthetase 2 (Oas2), mRNA [NM_145227]	121184997	121185056	chr5	-
A_52_P152132	1.79024	0.840154	1.79024	up	1.97411	0.981202	1.97411	up	2.40846	1.26811	2.40846	up	-0.910678	-0.0705242	0.0705242	0.357433	Ppie	peptidylprolyl isomerase E (cyclophilin E)	Mus musculus peptidylprolyl isomerase E (cyclophilin E) (Ppie), mRNA [NM_019489]	122810523	122810582	chr4	-
A_52_P489531	1.82978	0.871667	1.82978	up	2.33629	1.22422	2.33629	up	2.37497	1.24791	2.37497	up	-1.04794	-0.176277	0.176277	0.199965	Gmps	guanine monophosphate synthetase	Mus musculus 12 days embryo embryonic body between diaphragm region and neck cDNA, RIKEN full-length enriched library, clone:9430017O13 product:hypothetical protein, full insert sequence. [AK136966]	63823583	63823641	chr3	+
A_51_P452798	-2.7699	-1.46984	2.7699	down	-1.31198	-0.391745	1.31198	down	-1.46501	-0.550911	1.46501	down	0.471328	-0.998508	0.0795832	-0.0795832	Zfp524	zinc finger protein 524	Mus musculus zinc finger protein 524 (Zfp524), mRNA [NM_025324]	4969925	4969984	chr7	+
A_51_P108525	-2.11179	-1.07847	2.11179	down	-1.04372	-0.0617294	1.04372	down	-1.42552	-0.511485	1.42552	down	0.286607	-0.79186	0.224878	-0.224878	Plekha3	pleckstrin homology domain-containing, family A (phosphoinositide binding specific) member 3	Mus musculus pleckstrin homology domain-containing, family A (phosphoinositide binding specific) member 3 (Plekha3), mRNA [NM_031256]	76533615	76533674	chr2	+
A_51_P204454	2.72052	1.44388	2.72052	up	3.995	1.9982	3.995	up	2.57369	1.36384	2.57369	up	-1.40386	0.0400231	0.594337	-0.0400231	Skp2	S-phase kinase-associated protein 2 (p45)	Mus musculus SCF complex protein Skp2 mRNA, complete cds. [AF083215]	9042741	9042802	chr15	-
A_52_P377492	1.71116	0.774975	1.71116	up	-2.01593	-1.01145	2.01593	down	-1.30355	-0.382446	1.30355	down	0.191223	0.966198	-0.820225	-0.191223	Olfr1122	olfactory receptor 1122	Mus musculus olfactory receptor 1122 (Olfr1122), mRNA [NM_147031]	87228329	87228388	chr2	+
A_52_P1053015	-1.53578	-0.618974	1.53578	down	-2.69462	-1.43008	2.69462	down	1.01511	0.021637	1.01511	up	0.309487	-0.309487	-1.1206	0.331124			AV282483 RIKEN full-length enriched, adult male testis (DH10B) Mus musculus cDNA clone 4933430E02 3'. [AV282483]	127948111	127948170	chr2	-
A_52_P835376	-1.08561	-0.118512	1.08561	down	1.6001	0.678166	1.6001	up	2.92756	1.5497	2.92756	up	-0.339083	-0.457595	0.339083	1.21061			Mus musculus 16 days neonate thymus cDNA, RIKEN full-length enriched library, clone:A130040H06 product:unclassifiable, full insert sequence. [AK037715]	10734725	10734784	chr14	-
A_51_P203138	3.1597	1.65979	3.1597	up	2.01687	1.01212	2.01687	up	3.09225	1.62866	3.09225	up	-1.32039	0.339399	-0.308269	0.308269	Foxh1	forkhead box H1	Mus musculus forkhead box H1 (Foxh1), mRNA [NM_007989]	76499155	76499214	chr15	-
A_51_P311342	-3.10629	-1.63519	3.10629	down	-3.56088	-1.83223	3.56088	down	-3.01878	-1.59397	3.01878	down	1.61458	-0.0206122	-0.217654	0.0206122	Dfna5	deafness, autosomal dominant 5 (human)	Mus musculus adult male tongue cDNA, RIKEN full-length enriched library, clone:2310037D07 product:deafness, autosomal dominant 5 homolog (human), full insert sequence. [AK009658]	50158274	50158333	chr6	+
A_51_P267314	2.09256	1.06527	2.09256	up	2.18578	1.12815	2.18578	up	3.42723	1.77704	3.42723	up	-1.09671	-0.0314395	0.0314395	0.680333	Tbc1d10c	TBC1 domain family, member 10c	Mus musculus TBC1 domain family, member 10c (Tbc1d10c), mRNA [NM_178650]	4184616	4184675	chr19	-
A_52_P132137	1.56579	0.646893	1.56579	up	1.02381	0.033946	1.02381	up	-2.46865	-1.30372	2.46865	down	-0.016973	0.62992	0.016973	-1.3207	Lrba	LPS-responsive beige-like anchor	Mus musculus LPS-responsive beige-like anchor (Lrba), transcript variant 3, mRNA [NM_001077687]	86129005	86129650	chr3	+
A_52_P58318	-2.55096	-1.35104	2.55096	down	1.01475	0.0211177	1.01475	up	-1.00199	-0.0028615	1.00199	down	0.00143051	-1.34961	0.0225482	-0.00143099	Mtrr	5-methyltetrahydrofolate-homocysteine methyltransferase reductase	Mus musculus 5-methyltetrahydrofolate-homocysteine methyltransferase reductase (Mtrr), mRNA [NM_172480]	68700148	68700207	chr13	-
A_52_P747671	-1.91773	-0.939401	1.91773	down	-2.4725	-1.30597	2.4725	down	-2.12032	-1.08428	2.12032	down	1.01184	0.0724401	-0.294129	-0.0724397			Mus musculus 0 day neonate kidney cDNA, RIKEN full-length enriched library, clone:D630024M05 product:unclassifiable, full insert sequence. [AK085431]	30060881	30060940	chr7	-
A_51_P428676	4.34982	2.12096	4.34982	up	1.54349	0.626193	1.54349	up	2.75464	1.46187	2.75464	up	-1.04403	1.07693	-0.417837	0.417837			Mus musculus 7 days neonate cerebellum cDNA, RIKEN full-length enriched library, clone:A730002C03 product:unclassifiable, full insert sequence. [AK042535]	39928760	39928819	chr11	+
A_51_P116609	-1.17504	-0.232715	1.17504	down	-2.93494	-1.55333	2.93494	down	-2.24731	-1.1682	2.24731	down	0.700456	0.467741	-0.852875	-0.467741	Tex12	testis expressed gene 12	Mus musculus testis expressed gene 12 (Tex12), mRNA [NM_025687]	50365427	50365486	chr9	-
A_52_P445723	-1.5875	-0.666759	1.5875	down	-3.70716	-1.89032	3.70716	down	-1.25287	-0.325241	1.25287	down	0.496	-0.170759	-1.39432	0.170759	Smg6	Smg-6 homolog, nonsense mediated mRNA decay factor (C. elegans)	Mus musculus 12 days embryo male wolffian duct includes surrounding region cDNA, RIKEN full-length enriched library, clone:6720474O18 product:unclassifiable, full insert sequence. [AK032934]	74975543	74975602	chr11	-
A_52_P425815	-1.5556	-0.637473	1.5556	down	-1.68633	-0.753883	1.68633	down	-2.32366	-1.2164	2.32366	down	0.695678	0.0582051	-0.0582051	-0.520721	Mageb1	melanoma antigen, family B, 1	Mus musculus melanoma antigen, family B, 1 (Mageb1), mRNA [NM_010759]	89261191	89261250	chrX	-
A_52_P50325	-2.40623	-1.26677	2.40623	down	-1.59541	-0.673927	1.59541	down	1.01776	0.025403	1.01776	up	0.336964	-0.92981	-0.336963	0.362367	Arhgdig	Rho GDP dissociation inhibitor (GDI) gamma	Mus musculus Rho GDP dissociation inhibitor (GDI) gamma (Arhgdig), mRNA [NM_008113]	26336735	26336980	chr17	-
A_51_P370050	2.43027	1.28112	2.43027	up	2.58911	1.37246	2.58911	up	2.51119	1.32837	2.51119	up	-1.30475	-0.0236268	0.0677123	0.0236268	Nagpa	N-acetylglucosamine-1-phosphodiester alpha-N-acetylglucosaminidase	Mus musculus N-acetylglucosamine-1-phosphodiester alpha-N-acetylglucosaminidase (Nagpa), transcript variant 1, mRNA [NM_013796]	5195869	5195928	chr16	-
A_52_P598912	1.74928	0.806761	1.74928	up	2.12272	1.08592	2.12272	up	1.72557	0.787074	1.72557	up	-0.796918	0.00984359	0.288999	-0.00984359	Erc1	ELKS/RAB6-interacting/CAST family member 1	Mus musculus ELKS/RAB6-interacting/CAST family member 1 (Erc1), transcript variant 2, mRNA [NM_178085]	119774444	119774503	chr6	-
A_51_P282286	2.08146	1.05759	2.08146	up	1.72633	0.787704	1.72633	up	2.51479	1.33044	2.51479	up	-0.922649	0.134944	-0.134944	0.407792	Tex22	testis expressed gene 22	Mus musculus testis expressed gene 22 (Tex22), mRNA [NM_029381]	114327060	114327119	chr12	+
A_52_P707482	4.10922	2.03886	4.10922	up	1.12281	0.16711	1.12281	up	1.17684	0.234919	1.17684	up	-0.201015	1.83785	-0.0339041	0.0339041	9430062P05Rik	RIKEN cDNA 9430062P05 gene	Mus musculus 12 days embryo embryonic body between diaphragm region and neck cDNA, RIKEN full-length enriched library, clone:9430062P05 product:unclassifiable, full insert sequence. [AK034922]	90051650	90051709	chr9	-
A_51_P215775	1.79739	0.845901	1.79739	up	2.00127	1.00091	2.00127	up	1.2589	0.332169	1.2589	up	-0.589035	0.256866	0.41188	-0.256866	Erp44	endoplasmic reticulum protein 44	Mus musculus endoplasmic reticulum protein 44 (Erp44), mRNA [NM_029572]	48221682	48224577	chr4	-
A_52_P283426	1.13906	0.187845	1.13906	up	1.23951	0.309773	1.23951	up	2.24926	1.16945	2.24926	up	-0.248809	-0.0609641	0.0609646	0.920639	Pdlim1	PDZ and LIM domain 1 (elfin)	Mus musculus 0 day neonate skin cDNA, RIKEN full-length enriched library, clone:4632412O06 product:PDZ and LIM domain 1 (elfin), full insert sequence. [AK076285]	40295838	40295897	chr19	-
A_52_P351021	3.94763	1.98099	3.94763	up	2.87131	1.52171	2.87131	up	3.22259	1.68822	3.22259	up	-1.60497	0.37602	-0.0832539	0.0832539	Gm10784	immediate early response 3 interacting protein 1 pseudogene	PREDICTED: Mus musculus similar to immediate early response 3 interacting protein 1 (LOC100040099), mRNA [XM_001474265]	50040543	50040602	chr13	-
A_51_P410639	1.04072	0.05758	1.04072	up	-1.98738	-0.990869	1.98738	down	-2.28759	-1.19383	2.28759	down	0.495435	0.553015	-0.495435	-0.698392			Mus musculus adult male hypothalamus cDNA, RIKEN full-length enriched library, clone:A230052G08 product:unclassifiable, full insert sequence. [AK038647]	67455991	67456050	chr2	+
A_52_P379123	-1.23363	-0.302905	1.23363	down	-2.74688	-1.45779	2.74688	down	-2.05493	-1.03909	2.05493	down	0.670999	0.368094	-0.786793	-0.368094	Sncaip	synuclein, alpha interacting protein (synphilin)	Mus musculus synuclein, alpha interacting protein (synphilin) (Sncaip), mRNA [NM_026408]	53066256	53066315	chr18	+
A_51_P131635	-2.82122	-1.49632	2.82122	down	-1.78171	-0.833266	1.78171	down	-2.8963	-1.53421	2.8963	down	1.16479	-0.331526	0.331526	-0.369418	Olfr1408	olfactory receptor 1408	Mus musculus olfactory receptor 1408 (Olfr1408), mRNA [NM_146764]	175061213	175061272	chr1	-
A_51_P376384	-1.38042	-0.465111	1.38042	down	-2.39065	-1.2574	2.39065	down	-1.44895	-0.535011	1.44895	down	0.500061	0.0349498	-0.757341	-0.0349498	Olfr448	olfactory receptor 448	Mus musculus olfactory receptor 448 (Olfr448), mRNA [NM_146273]	42846824	42846883	chr6	+
A_51_P220718	2.23202	1.15835	2.23202	up	1.35884	0.442379	1.35884	up	1.78589	0.836642	1.78589	up	-0.639511	0.518839	-0.197131	0.197131			Mus musculus 16 days embryo head cDNA, RIKEN full-length enriched library, clone:C130067L08 product:inferred: RIKEN cDNA 1110034I12 gene, full insert sequence. [AK081687]	40729005	40729064	chr3	+
A_51_P136303	1.38123	0.46595	1.38123	up	4.36133	2.12477	4.36133	up	1.11475	0.156722	1.11475	up	-0.311336	0.154614	1.81343	-0.154614	Cyp4f15	cytochrome P450, family 4, subfamily f, polypeptide 15	Mus musculus cytochrome P450, family 4, subfamily f, polypeptide 15 (Cyp4f15), mRNA [NM_134127]	32840088	32840147	chr17	+
A_51_P178761	2.2998	1.20151	2.2998	up	2.13084	1.09142	2.13084	up	2.01579	1.01135	2.01579	up	-1.05138	0.150126	0.0400372	-0.0400372	Fau	Finkel-Biskis-Reilly murine sarcoma virus (FBR-MuSV) ubiquitously expressed (fox derived)	Mus musculus Finkel-Biskis-Reilly murine sarcoma virus (FBR-MuSV) ubiquitously expressed (fox derived) (Fau), transcript variant 1, mRNA [NM_007990]	6059458	6059517	chr19	+
A_51_P271068	2.03201	1.02291	2.03201	up	1.98689	0.990512	1.98689	up	2.00076	1.00055	2.00076	up	-0.995531	0.0273781	-0.00501871	0.00501823	Klf17	Kruppel-like factor 17	Mus musculus Kruppel-like factor 17 (Klf17), mRNA [NM_029416]	117430863	117430922	chr4	-
A_52_P300863	-1.34959	-0.432526	1.34959	down	-1.45739	-0.543385	1.45739	down	-2.63266	-1.39652	2.63266	down	0.487956	0.0554295	-0.055429	-0.908565	E130203B14Rik	RIKEN cDNA E130203B14 gene	Mus musculus RIKEN cDNA E130203B14 gene (E130203B14Rik), mRNA [NM_178791]	33752016	33752075	chr14	+
A_51_P403942	-2.03957	-1.02826	2.03957	down	-1.19423	-0.256078	1.19423	down	-1.0493	-0.0694275	1.0493	down	0.162753	-0.865509	-0.0933251	0.0933251			RIKEN cDNA A930016O22 gene Gene [Source:MGI Symbol;Acc:MGI:3605623] [ENSMUST00000047020]	20005423	20005482	chr7	-
A_51_P499195	1.18231	0.241614	1.18231	up	-2.50176	-1.32294	2.50176	down	1.03296	0.0467849	1.03296	up	-0.0233927	0.218222	-1.34634	0.0233922	Nkg7	natural killer cell group 7 sequence	Mus musculus natural killer cell group 7 sequence (Nkg7), mRNA [NM_024253]	50693148	50693207	chr7	+
A_52_P61076	2.81261	1.49191	2.81261	up	-1.07749	-0.107676	1.07749	down	1.08739	0.120863	1.08739	up	-0.060432	1.43148	-0.168108	0.0604315	Qrfpr	pyroglutamylated RFamide peptide receptor	Mus musculus pyroglutamylated RFamide peptide receptor (Qrfpr), mRNA [NM_198192]	36079041	36079100	chr3	-
A_52_P440709	-2.02798	-1.02004	2.02798	down	-1.94415	-0.959142	1.94415	down	-1.67045	-0.740234	1.67045	down	0.849688	-0.170355	-0.109454	0.109454	Ryr2	ryanodine receptor 2, cardiac	Mus musculus ryanodine receptor 2, cardiac (Ryr2), mRNA [NM_023868]	11645812	11645871	chr13	-
A_51_P317419	1.72246	0.784472	1.72246	up	1.60162	0.679534	1.60162	up	2.08863	1.06256	2.08863	up	-0.732003	0.0524693	-0.0524693	0.330554			Mus musculus 0 day neonate eyeball cDNA, RIKEN full-length enriched library, clone:E130003F03 product:unclassifiable, full insert sequence. [AK087383]	4173668	4173727	chr19	+
A_51_P231398	1.43509	0.521141	1.43509	up	1.83664	0.877068	1.83664	up	2.25771	1.17486	2.25771	up	-0.699104	-0.177963	0.177964	0.475758	Cyth4	cytohesin 4	Mus musculus cytohesin 4 (Cyth4), mRNA [NM_028195]	78451960	78452019	chr15	+
A_52_P395636	3.08292	1.6243	3.08292	up	2.03711	1.02652	2.03711	up	2.12618	1.08826	2.12618	up	-1.05739	0.566906	-0.0308714	0.0308714			Q4SXN4_TETNG (Q4SXN4) Chromosome 12 SCAF12356, whole genome shotgun sequence. (Fragment), partial (3%) [TC1677159]	5421902	5421961	chr17	-
A_52_P391983	1.39079	0.475903	1.39079	up	1.64748	0.720263	1.64748	up	2.24933	1.1695	2.24933	up	-0.598083	-0.12218	0.12218	0.571414	Nt5c2	5'-nucleotidase, cytosolic II	Mus musculus 5'-nucleotidase, cytosolic II (Nt5c2), transcript variant 3, mRNA [NM_029810]	46963075	46963134	chr19	-
A_51_P334281	1.71279	0.776349	1.71279	up	2.47181	1.30557	2.47181	up	3.47277	1.79609	3.47277	up	-1.04096	-0.264609	0.264608	0.755129	Gucy1b2	guanylate cyclase 1, soluble, beta 2	Mus musculus guanylate cyclase 1, soluble, beta 2 (Gucy1b2), mRNA [NM_172810]	63011527	63011586	chr14	-
A_52_P406233	1.35258	0.435717	1.35258	up	2.30426	1.2043	2.30426	up	-1.09061	-0.125138	1.09061	down	-0.217858	0.217858	0.986444	-0.342997	Adamts20	a disintegrin-like and metallopeptidase (reprolysin type) with thrombospondin type 1 motif, 20	Mus musculus a disintegrin-like and metallopeptidase (reprolysin type) with thrombospondin type 1 motif, 20 (Adamts20), transcript variant 1, mRNA [NM_177431]	94174421	94174480	chr15	-
A_52_P168962	-1.09398	-0.129591	1.09398	down	-1.06502	-0.0908747	1.06502	down	-2.45079	-1.29325	2.45079	down	0.110232	-0.0193582	0.0193577	-1.18301	Cd38	CD38 antigen	Mus musculus CD38 antigen (Cd38), mRNA [NM_007646]	44298826	44299202	chr5	+
A_52_P955639	2.05034	1.03586	2.05034	up	1.10669	0.146252	1.10669	up	1.19125	0.252472	1.19125	up	-0.199362	0.836501	-0.0531101	0.0531101			Mus musculus 0 day neonate thymus cDNA, RIKEN full-length enriched library, clone:A430069P06 product:unclassifiable, full insert sequence. [AK163009]	8532012	8532071	chr6	+
A_52_P213483	3.41013	1.76983	3.41013	up	2.06208	1.0441	2.06208	up	1.87584	0.907539	1.87584	up	-0.975819	0.794009	0.0682793	-0.0682793			Mus musculus 6E6 monoclonal antibody heavy chain variable region, (IgH) mRNA, partial cds. [AF045501]	117100209	117100268	chr12	-
A_52_P48480	1.77499	0.827808	1.77499	up	2.4342	1.28345	2.4342	up	2.9115	1.54176	2.9115	up	-1.05563	-0.22782	0.22782	0.486135	Prss40	protease, serine, 40	Mus musculus protease, serine, 40 (Prss40), mRNA [NM_009356]	34609477	34609536	chr1	-
A_51_P493649	1.04562	0.064353	1.04562	up	-1.20875	-0.273516	1.20875	down	2.15206	1.10572	2.15206	up	-0.0321765	0.0321765	-0.305692	1.07354	Sult1e1	sulfotransferase family 1E, member 1	Mus musculus sulfotransferase family 1E, member 1 (Sult1e1), mRNA [NM_023135]	88005187	88005246	chr5	-
A_52_P431965	5.62691	2.49234	5.62691	up	4.69529	2.23121	4.69529	up	6.11672	2.61276	6.11672	up	-2.36178	0.130564	-0.130564	0.25098	Hmgxb3	HMG box domain containing 3	Mus musculus HMG box domain containing 3 (Hmgxb3), transcript variant 2, mRNA [NM_134134]	61291084	61291143	chr18	-
A_52_P416499	-2.3981	-1.26189	2.3981	down	-2.66374	-1.41345	2.66374	down	-1.92626	-0.945801	1.92626	down	1.10385	-0.158045	-0.309607	0.158045	Enpp2	ectonucleotide pyrophosphatase/phosphodiesterase 2	Mus musculus 16 days embryo head cDNA, RIKEN full-length enriched library, clone:C130061P16 product:unclassifiable, full insert sequence. [AK048453]	54704974	54705033	chr15	-
A_52_P624998	-1.13922	-0.188045	1.13922	down	1.05004	0.0704374	1.05004	up	-2.29599	-1.19911	2.29599	down	0.0940225	-0.0940225	0.16446	-1.10509
A_52_P521607	3.10507	1.63462	3.10507	up	4.63196	2.21162	4.63196	up	3.80368	1.92739	3.80368	up	-1.78101	-0.146385	0.430615	0.146385				107872355	107872414	chr9	+
A_52_P613853	-2.09236	-1.06513	2.09236	down	-2.18589	-1.12822	2.18589	down	1.26966	0.344444	1.26966	up	0.532567	-0.532567	-0.595655	0.877011	Defb39	defensin beta 39	Mus musculus defensin beta 39 (Defb39), mRNA [NM_183038]	19052918	19052977	chr8	-
A_51_P465211	-2.57207	-1.36293	2.57207	down	-2.34535	-1.2298	2.34535	down	-3.69054	-1.88383	3.69054	down	1.29637	-0.066566	0.0665655	-0.587464	Wfdc2	WAP four-disulfide core domain 2	Mus musculus WAP four-disulfide core domain 2 (Wfdc2), mRNA [NM_026323]	164393935	164393994	chr2	+
A_51_P209358	1.87151	0.904203	1.87151	up	2.18962	1.13068	2.18962	up	-1.21565	-0.281733	1.21565	down	-0.452102	0.452101	0.678581	-0.733834	Etos1	ectopic ossification 1	Mus musculus cDNA clone IMAGE:40129957. [BC125442]	137914439	137914498	chr7	-
A_52_P83045	1.02244	0.0320101	1.02244	up	-1.63118	-0.705915	1.63118	down	-2.06635	-1.04708	2.06635	down	0.352957	0.384967	-0.352957	-0.694126	Gm5746	predicted gene 5746	PREDICTED: Mus musculus similar to ADAM4 (LOC436082), misc RNA [XR_034898]	76945946	76946005	chr9	+
A_52_P146403	-2.07737	-1.05476	2.07737	down	-1.14183	-0.191349	1.14183	down	-2.41244	-1.27049	2.41244	down	0.623054	-0.431705	0.431705	-0.647439	Arhgef38	ho guanine nucleotide exchange factor (GEF) 38	Mus musculus ho guanine nucleotide exchange factor (GEF) 38 (Arhgef38), mRNA [NM_029953]	132822797	132822856	chr3	-
A_51_P199634	1.04283	0.0604982	1.04283	up	1.04758	0.0670581	1.04758	up	3.88856	1.95924	3.88856	up	-0.0637784	-0.00328016	0.00327969	1.89546	Rgag4	retrotransposon gag domain containing 4	Mus musculus retrotransposon gag domain containing 4 (Rgag4), transcript variant 1, mRNA [NM_183318]	99261912	99261971	chrX	-
A_52_P464839	1.13942	0.188295	1.13942	up	1.15428	0.20699	1.15428	up	2.1564	1.10863	2.1564	up	-0.197643	-0.00934744	0.00934744	0.910984			Mus musculus 16 days embryo head cDNA, RIKEN full-length enriched library, clone:C130049L18 product:unclassifiable, full insert sequence. [AK048331]	86917651	86917710	chr5	-
A_52_P715561	1.13367	0.180996	1.13367	up	1.1595	0.213497	1.1595	up	3.71918	1.89499	3.71918	up	-0.197247	-0.0162506	0.0162501	1.69774			Mus musculus 0 day neonate thymus cDNA, RIKEN full-length enriched library, clone:A430065A03 product:unclassifiable, full insert sequence. [AK079776]	114909201	114909260	chr13	-
A_52_P256297	-4.21522	-2.07561	4.21522	down	-3.21082	-1.68294	3.21082	down	1.02511	0.035778	1.02511	up	0.84147	-1.23414	-0.84147	0.877248			Q4RDL2_TETNG (Q4RDL2) Chromosome undetermined SCAF16222, whole genome shotgun sequence, partial (6%) [TC1713090]	15228522	15228581	chr17	+
A_51_P353735	3.28043	1.71388	3.28043	up	3.37937	1.75676	3.37937	up	4.43825	2.14999	4.43825	up	-1.73532	-0.0214355	0.0214355	0.414669	G6pd2	glucose-6-phosphate dehydrogenase 2	Mus musculus glucose-6-phosphate dehydrogenase 2 (G6pd2), mRNA [NM_019468]	62200957	62201016	chr5	+
A_51_P278034	1.79799	0.846385	1.79799	up	1.83625	0.876765	1.83625	up	2.22045	1.15085	2.22045	up	-0.861575	-0.0151899	0.0151899	0.289278	Ufsp1	UFM1-specific peptidase 1	Mus musculus UFM1-specific peptidase 1 (Ufsp1), mRNA [NM_027356]	137736545	137736604	chr5	+
A_52_P599514	-1.0225	-0.0320992	1.0225	down	-3.0569	-1.61207	3.0569	down	-1.79632	-0.845044	1.79632	down	0.438571	0.406472	-1.1735	-0.406472	Klrb1c	killer cell lectin-like receptor subfamily B member 1C	Mus musculus killer cell lectin-like receptor subfamily B member 1C (Klrb1c), transcript variant 2, mRNA [NM_008527]	128734770	128734829	chr6	-
A_52_P16822	-1.12319	-0.167601	1.12319	down	1.1297	0.175942	1.1297	up	-2.88524	-1.52869	2.88524	down	0.0838003	-0.0838003	0.259743	-1.44489	A330078L11Rik	RIKEN cDNA A330078L11 gene	Mus musculus 0 day neonate skin cDNA, RIKEN full-length enriched library, clone:4631422E18 product:unclassifiable, full insert sequence. [AK028476]	69186699	69186758	chr3	+
A_52_P358429	1.95297	0.96567	1.95297	up	2.04357	1.03109	2.04357	up	1.22706	0.295211	1.22706	up	-0.630441	0.335229	0.400649	-0.33523	Hs3st5	heparan sulfate (glucosamine) 3-O-sulfotransferase 5	Mus musculus heparan sulfate (glucosamine) 3-O-sulfotransferase 5 (Hs3st5), mRNA [NM_001081208]	36552771	36552830	chr10	+
A_51_P206585	-1.04964	-0.0698996	1.04964	down	-1.38926	-0.474317	1.38926	down	-2.0223	-1.016	2.0223	down	0.272108	0.202209	-0.202209	-0.743888	Runx1	runt related transcription factor 1	Mus musculus runt related transcription factor 1 (Runx1), transcript variant 4, mRNA [NM_009821]	92604413	92604472	chr16	-
A_52_P287532	2.21641	1.14823	2.21641	up	2.03901	1.02787	2.03901	up	2.12881	1.09005	2.12881	up	-1.05896	0.0892663	-0.0310903	0.0310903	Vim	vimentin	Mus musculus 15 days embryo male testis cDNA, RIKEN full-length enriched library, clone:8030453F01 product:vimentin, full insert sequence. [AK033175]	13498766	13498825	chr2	+
A_51_P108812	2.36648	1.24275	2.36648	up	3.06089	1.61395	3.06089	up	2.14984	1.10423	2.14984	up	-1.17349	0.0692582	0.440462	-0.0692582	S100a5	S100 calcium binding protein A5	Mus musculus S100 calcium binding protein A5 (S100a5), mRNA [NM_011312]	90415491	90415550	chr3	+
A_52_P979471	2.60454	1.38103	2.60454	up	1.08319	0.115284	1.08319	up	1.17332	0.230594	1.17332	up	-0.172939	1.20809	-0.0576549	0.0576549	BC037438	cDNA sequence BC037438	Mus musculus 13 days embryo male testis cDNA, RIKEN full-length enriched library, clone:6030434D11 product:transient receptor protein 7, full insert sequence. [AK031449]	79837204	79837263	chr11	+
A_52_P972924	-1.29106	-0.368558	1.29106	down	-1.22784	-0.296124	1.22784	down	-2.66003	-1.41144	2.66003	down	0.332341	-0.0362167	0.0362172	-1.0791				59913700	59913759	chr2	+
A_51_P385940	3.13226	1.6472	3.13226	up	3.36962	1.75259	3.36962	up	2.51746	1.33197	2.51746	up	-1.48959	0.157616	0.263001	-0.157616			Mus musculus cDNA, clone:Y2G0150N18, strand:unspecified. [AK220117]	167468232	167468291	chr2	+
A_52_P599573	-2.64488	-1.4032	2.64488	down	-1.26739	-0.34186	1.26739	down	-1.9944	-0.995957	1.9944	down	0.668909	-0.734291	0.327048	-0.327048	4930596D02Rik	RIKEN cDNA 4930596D02 gene	Mus musculus RIKEN cDNA 4930596D02 gene (4930596D02Rik), mRNA [NM_001033766]	36623408	36624660	chr14	-
A_52_P475439	-2.24644	-1.16764	2.24644	down	-1.0321	-0.0455813	1.0321	down	-1.59022	-0.669225	1.59022	down	0.357403	-0.810236	0.311822	-0.311822	Doc2g	double C2, gamma	Mus musculus double C2, gamma (Doc2g), mRNA [NM_021791]	4004599	4004772	chr19	+
A_51_P108038	-2.03857	-1.02755	2.03857	down	1.66286	0.733666	1.66286	up	1.23323	0.302444	1.23323	up	-0.151222	-1.17878	0.582444	0.151222	Vmn2r1	vomeronasal 2, receptor 1	Mus musculus vomeronasal 2, receptor 1 (Vmn2r1), mRNA [NM_019918]	63906978	63908414	chr3	+
A_52_P88787	-3.40389	-1.76719	3.40389	down	-1.25788	-0.330991	1.25788	down	-1.2086	-0.273337	1.2086	down	0.302164	-1.46502	-0.0288267	0.0288267	4930563D23Rik	RIKEN cDNA 4930563D23 gene	Mus musculus RIKEN cDNA 4930563D23 gene (4930563D23Rik), mRNA [NM_029252]	92321331	92321390	chr16	-
A_51_P179511	-1.00159	-0.00229359	1.00159	down	1.28864	0.365853	1.28864	up	2.16873	1.11685	2.16873	up	-0.182927	-0.18522	0.182927	0.933927	Eml5	echinoderm microtubule associated protein like 5	Mus musculus echinoderm microtubule associated protein like 5 (Eml5), mRNA [NM_001081191]	100103482	100103541	chr12	-
A_52_P671495	-1.03218	-0.0456982	1.03218	down	-1.0051	-0.00734138	1.0051	down	4.08549	2.03051	4.08549	up	0.00367069	-0.0420275	-0.00367069	2.03418	Sorcs1	VPS10 domain receptor protein SORCS 1	Mus musculus adult male pituitary gland cDNA, RIKEN full-length enriched library, clone:5330412F21 product:VPS10 domain receptor protein SORCS, full insert sequence. [AK030440]	50217961	50218020	chr19	-
A_52_P214408	-1.64446	-0.717614	1.64446	down	-2.61027	-1.3842	2.61027	down	1.52395	0.60782	1.52395	up	0.358807	-0.358807	-1.02539	0.966627	Gm5148	predicted gene 5148	Mus musculus predicted gene 5148 (Gm5148), mRNA [NM_198657]	37613395	37613454	chr3	-
A_52_P739793	2.47758	1.30893	2.47758	up	2.6874	1.42621	2.6874	up	2.44226	1.28822	2.44226	up	-1.29857	0.0103564	0.127635	-0.0103564			Mus musculus 13 days embryo male testis cDNA, RIKEN full-length enriched library, clone:6030447B09 product:unclassifiable, full insert sequence. [AK077927]	66759259	66759318	chr1	+
A_51_P389216	1.71277	0.776333	1.71277	up	1.43164	0.517667	1.43164	up	2.00521	1.00376	2.00521	up	-0.647	0.129333	-0.129333	0.356755	Fam131b	family with sequence similarity 131, member B	Mus musculus family with sequence similarity 131, member B (Fam131b), transcript variant a, mRNA [NM_029528]	42267940	42267999	chr6	-
A_52_P365096	-1.46631	-0.552193	1.46631	down	-2.34142	-1.22738	2.34142	down	-1.64127	-0.714809	1.64127	down	0.633501	0.0813084	-0.59388	-0.0813084	Sox17	SRY-box containing gene 17	Mus musculus SRY-box containing gene 17 (Sox17), mRNA [NM_011441]	4485231	4485290	chr1	-
A_52_P979352	-2.13566	-1.09468	2.13566	down	1.06568	0.0917797	1.06568	up	1.04644	0.0654907	1.04644	up	-0.0327454	-1.12743	0.0590343	0.0327454			Mus musculus 10 days neonate cortex cDNA, RIKEN full-length enriched library, clone:A830058K05 product:hypothetical protein, full insert sequence. [AK139420]	8832749	8832808	chr13	-
A_51_P468150	-1.48914	-0.574476	1.48914	down	-2.26005	-1.17635	2.26005	down	-2.89759	-1.53485	2.89759	down	0.875414	0.300938	-0.300938	-0.65944	Olfr1308	olfactory receptor 1308	Mus musculus olfactory receptor 1308 (Olfr1308), mRNA [NM_207151]	111800283	111800342	chr2	-
A_52_P829560	-1.09386	-0.129422	1.09386	down	-2.4949	-1.31898	2.4949	down	-1.57358	-0.654052	1.57358	down	0.391737	0.262315	-0.927242	-0.262315	Igk-V	immunoglobulin kappa chain complex variable region	Mus musculus immunoglobulin kappa chain variable region mRNA, partial cds. [AF086602]
A_51_P448479	-1.93938	-0.955595	1.93938	down	-2.81826	-1.4948	2.81826	down	-1.19833	-0.26103	1.19833	down	0.608313	-0.347282	-0.886491	0.347283	Slc10a4	solute carrier family 10 (sodium/bile acid cotransporter family), member 4	Mus musculus solute carrier family 10 (sodium/bile acid cotransporter family), member 4 (Slc10a4), mRNA [NM_173403]	73404101	73404160	chr5	+
A_51_P271897	2.4891	1.31562	2.4891	up	2.70613	1.43623	2.70613	up	2.74254	1.45551	2.74254	up	-1.37593	-0.0603027	0.0603027	0.0795832
A_51_P196353	2.29245	1.19689	2.29245	up	1.42719	0.513179	1.42719	up	1.25902	0.332297	1.25902	up	-0.422738	0.774151	0.0904408	-0.0904408	Sncaip	synuclein, alpha interacting protein (synphilin)	Mus musculus synuclein, alpha interacting protein (synphilin) (Sncaip), mRNA [NM_026408]	53066803	53066861	chr18	+
A_52_P14810	1.61064	0.687633	1.61064	up	1.78529	0.836155	1.78529	up	2.1143	1.08018	2.1143	up	-0.761894	-0.074261	0.074261	0.318289	Chd3	chromodomain helicase DNA binding protein 3	Mus musculus chromodomain helicase DNA binding protein 3 (Chd3), mRNA [NM_146019]	69160614	69160673	chr11	-
A_52_P533065	2.57169	1.36272	2.57169	up	2.69555	1.43058	2.69555	up	2.87836	1.52525	2.87836	up	-1.39665	-0.0339317	0.0339317	0.128599	Arl6ip4	ADP-ribosylation factor-like 6 interacting protein 4	Mus musculus ADP-ribosylation factor-like 6 interacting protein 4 (Arl6ip4), mRNA [NM_144509]	124567347	124567847	chr5	+
A_51_P331424	4.36807	2.127	4.36807	up	5.63237	2.49374	5.63237	up	4.5054	2.17166	4.5054	up	-2.14933	-0.0223298	0.344415	0.0223298	Dnaic1	dynein, axonemal, intermediate chain 1	Mus musculus dynein, axonemal, intermediate chain 1 (Dnaic1), mRNA [NM_175138]	41584997	41585056	chr4	+
A_52_P149213	-2.57047	-1.36203	2.57047	down	-1.20048	-0.263609	1.20048	down	-1.72043	-0.782765	1.72043	down	0.523187	-0.838844	0.259578	-0.259578				15624890	15624949	chr17	+
A_52_P680839	1.13212	0.179029	1.13212	up	1.15703	0.210429	1.15703	up	5.06882	2.34165	5.06882	up	-0.194729	-0.0156999	0.0156999	2.14692	Fam69c	family with sequence similarity 69, member C	Mus musculus family with sequence similarity 69, member C (Fam69c), mRNA [NM_173770]	84909422	84909481	chr18	+
A_52_P1130599	1.69615	0.762268	1.69615	up	1.16812	0.22419	1.16812	up	3.81123	1.93026	3.81123	up	-0.493229	0.269039	-0.269039	1.43703	1110013I04Rik	RIKEN cDNA 1110013I04 gene	Mus musculus 18-day embryo whole body cDNA, RIKEN full-length enriched library, clone:1110013I04 product:unclassifiable, full insert sequence. [AK003663]	115486333	115486392	chr8	+
A_52_P234159	1.15006	0.201714	1.15006	up	2.10832	1.0761	2.10832	up	1.42446	0.510414	1.42446	up	-0.356064	-0.15435	0.720032	0.15435	Tnrc6b	trinucleotide repeat containing 6b	Mus musculus 3 days neonate thymus cDNA, RIKEN full-length enriched library, clone:A630002G09 product:unclassifiable, full insert sequence. [AK041332]	80749410	80749469	chr15	+
A_52_P247603	2.71671	1.44186	2.71671	up	2.51122	1.32839	2.51122	up	2.10971	1.07704	2.10971	up	-1.20271	0.239147	0.125671	-0.125671	Cdk17	cyclin-dependent kinase 17	Mus musculus 0 day neonate thymus cDNA, RIKEN full-length enriched library, clone:A430025F06 product:unclassifiable, full insert sequence. [AK039890]	92694520	92694579	chr10	+
A_52_P601333	1.82211	0.865611	1.82211	up	2.03522	1.02518	2.03522	up	1.77455	0.827455	1.77455	up	-0.846533	0.0190783	0.178652	-0.0190783	6230424C14Rik	RIKEN cDNA 6230424C14 gene	Mus musculus adult male cecum cDNA, RIKEN full-length enriched library, clone:9130410H17 product:unclassifiable, full insert sequence. [AK078961]	115743642	115743701	chr13	-
A_52_P103024	1.60272	0.680522	1.60272	up	1.56896	0.649808	1.56896	up	2.0152	1.01092	2.0152	up	-0.665165	0.0153565	-0.015357	0.345757	Fam179a	family with sequence similarity 179, member A	Mus musculus family with sequence similarity 179, member A (Fam179a), mRNA [NM_177087]	72074367	72078555	chr17	+
A_51_P423709	-1.87859	-0.909653	1.87859	down	-2.05631	-1.04006	2.05631	down	-1.09299	-0.128285	1.09299	down	0.51897	-0.390684	-0.521088	0.390684	Fam84a	family with sequence similarity 84, member A	Mus musculus family with sequence similarity 84, member A (Fam84a), mRNA [NM_029007]	14154871	14154930	chr12	-
A_51_P303147	-11.2024	-3.48573	11.2024	down	-1.70315	-0.768204	1.70315	down	-9.05411	-3.17857	9.05411	down	1.97339	-1.51234	1.20518	-1.20518	H2afb1	H2A histone family, member B1	Mus musculus H2A histone family, member B1 (H2afb1), mRNA [NM_026627]	17918124	17918183	chr2	-
A_51_P259201	1.14502	0.195373	1.14502	up	1.14344	0.193375	1.14344	up	4.5369	2.18171	4.5369	up	-0.194374	0.000999	-0.000999	1.98733	Olfr1123	olfactory receptor 1123	Mus musculus olfactory receptor 1123 (Olfr1123), mRNA [NM_146350]	87258823	87258882	chr2	+
A_51_P202003	1.50536	0.590108	1.50536	up	1.61387	0.690529	1.61387	up	-4.258	-2.09018	4.258	down	-0.295054	0.295054	0.395475	-2.38523	Rbm42	RNA binding motif protein 42	Mus musculus RNA binding motif protein 42 (Rbm42), mRNA [NM_133693]	31426124	31426183	chr7	-
A_52_P472553	1.70122	0.766571	1.70122	up	1.32283	0.403624	1.32283	up	-2.34667	-1.23062	2.34667	down	-0.201812	0.564759	0.201812	-1.43243	Grb14	growth factor receptor bound protein 14	Mus musculus adult male diencephalon cDNA, RIKEN full-length enriched library, clone:9330158P05 product:unclassifiable, full insert sequence. [AK034134]	64766829	64766888	chr2	-
A_52_P317608	-3.18066	-1.66933	3.18066	down	-2.94032	-1.55597	2.94032	down	-2.32017	-1.21423	2.32017	down	1.3851	-0.284225	-0.17087	0.17087	Olfr1349	olfactory receptor 1349	Mus musculus olfactory receptor 1349 (Olfr1349), mRNA [NM_207136]	6467414	6467473	chr7	-
A_51_P179480	-1.99313	-0.995037	1.99313	down	-2.35847	-1.23785	2.35847	down	-2.05837	-1.0415	2.05837	down	1.01827	0.023232	-0.219584	-0.023232	4930539E08Rik	RIKEN cDNA 4930539E08 gene	Mus musculus RIKEN cDNA 4930539E08 gene (4930539E08Rik), mRNA [NM_172450]	29033340	29033393	chr17	-
A_52_P601036	1.97365	0.980865	1.97365	up	2.80598	1.48851	2.80598	up	2.55698	1.35444	2.55698	up	-1.16765	-0.186789	0.320851	0.186789	Tfpt	TCF3 (E2A) fusion partner	Mus musculus TCF3 (E2A) fusion partner (Tfpt), mRNA [NM_023524]	3572516	3572575	chr7	-
A_52_P268434	5.59999	2.48542	5.59999	up	6.66156	2.73586	6.66156	up	5.33817	2.41635	5.33817	up	-2.45088	0.034539	0.284975	-0.034539	Fbxo25	F-box protein 25	Mus musculus F-box protein 25 (Fbxo25), mRNA [NM_025785]	13915079	13921001	chr8	+
A_51_P209258	2.60007	1.37855	2.60007	up	1.86591	0.899882	1.86591	up	2.03932	1.02809	2.03932	up	-0.963986	0.414565	-0.0641043	0.0641043	AU022855	expressed sequence AU022855	Mus musculus 3 days neonate thymus cDNA, RIKEN full-length enriched library, clone:A630064L04 product:unclassifiable, full insert sequence. [AK080354]	37137990	37138049	chr9	-
A_52_P273706	1.15698	0.210362	1.15698	up	-1.18176	-0.240942	1.18176	down	-2.08742	-1.06172	2.08742	down	0.120471	0.330834	-0.120471	-0.941247	4921534H16Rik	RIKEN cDNA 4921534H16 gene	Mus musculus adult male testis cDNA, RIKEN full-length enriched library, clone:4921534H16 product:unclassifiable, full insert sequence. [AK014999]	97905561	97905620	chr9	+
A_52_P422275	-1.17364	-0.230989	1.17364	down	-1.16068	-0.214966	1.16068	down	2.01045	1.00752	2.01045	up	0.107483	-0.123507	-0.107483	1.115
A_52_P42834	2.34716	1.23092	2.34716	up	2.27544	1.18615	2.27544	up	2.8359	1.50381	2.8359	up	-1.20853	0.0223856	-0.0223856	0.295274	Usp25	ubiquitin specific peptidase 25	Mus musculus ubiquitin specific peptidase 25 (Usp25), mRNA [NM_013918]	77115664	77115723	chr16	+
A_52_P328343	-1.17939	-0.238039	1.17939	down	-4.39576	-2.13611	4.39576	down	-1.64353	-0.716796	1.64353	down	0.477417	0.239378	-1.6587	-0.239379	Gm101	predicted gene 101	Mus musculus predicted gene 101 (Gm101), mRNA [NM_001115074]	121831149	121832669	chr1	-
A_51_P387913	6.77956	2.76119	6.77956	up	42.4503	5.4077	42.4503	up	13.6607	3.77196	13.6607	up	-3.26657	-0.505383	2.14113	0.505383	Cox17	cytochrome c oxidase, subunit XVII assembly protein homolog (yeast)	AGENCOURT_10230668 NIH_MGC_143 Mus musculus cDNA clone IMAGE:6583112 5', mRNA sequence [BU555670]	38353313	38353372	chr16	+
A_52_P403335	1.18194	0.241151	1.18194	up	2.10983	1.07713	2.10983	up	1.17977	0.238502	1.17977	up	-0.239827	0.00132418	0.837298	-0.00132465	Gm4651	predicted gene 4651	Mus musculus 13 days embryo lung cDNA, RIKEN full-length enriched library, clone:D430021H21 product:hypothetical protein, full insert sequence. [AK084982]	121015750	121015809	chr6	+
A_52_P451334	1.72885	0.789809	1.72885	up	2.06058	1.04305	2.06058	up	-1.5109	-0.595407	1.5109	down	-0.394905	0.394904	0.648146	-0.990311	2810002N01Rik	RIKEN cDNA 2810002N01 gene	Mus musculus 10 days neonate cerebellum cDNA, RIKEN full-length enriched library, clone:B930025E15 product:unclassifiable, full insert sequence. [AK047131]	112953567	112953626	chr12	+
A_52_P669682	-1.32661	-0.407741	1.32661	down	-1.16824	-0.224334	1.16824	down	-2.03335	-1.02386	2.03335	down	0.316037	-0.0917034	0.0917034	-0.707819	Gm7225	predicted gene 7225	PREDICTED: Mus musculus predicted gene, EG637939 (EG637939), mRNA [XM_001001994]	53914504	53914563	chr17	+
A_51_P268131	1.27239	0.347546	1.27239	up	1.12398	0.168612	1.12398	up	2.57878	1.36669	2.57878	up	-0.258079	0.0894671	-0.0894666	1.10861	1700017B05Rik	RIKEN cDNA 1700017B05 gene	Mus musculus 0 day neonate head cDNA, RIKEN full-length enriched library, clone:4831433E19 product:unclassifiable, full insert sequence. [AK029230]	57099453	57099512	chr9	-
A_52_P629969	1.28836	0.365538	1.28836	up	-2.03384	-1.02421	2.03384	down	1.96282	0.972926	1.96282	up	-0.182769	0.182769	-1.20697	0.790157	Vmn2r43	vomeronasal 2, receptor 43	Mus musculus vomeronasal 2, receptor 43 (Vmn2r43), mRNA [NM_198961]	9881957	9882016	chr7	+
A_52_P1157253	1.3025	0.381281	1.3025	up	-1.01407	-0.020155	1.01407	down	2.47922	1.30989	2.47922	up	-0.19064	0.190641	-0.210795	1.11925			UI-M-BH2.1-apn-h-03-0-UI.r1 NIH_BMAP_M_S3.1 Mus musculus cDNA clone UI-M-BH2.1-apn-h-03-0-UI 5'. [BE865126]	20883730	20883789	chr18	+
A_51_P482936	1.36292	0.446698	1.36292	up	2.12924	1.09034	2.12924	up	-1.03008	-0.0427613	1.03008	down	-0.223349	0.223349	0.866992	-0.26611	Nacc2	nucleus accumbens associated 2, BEN and BTB (POZ) domain containing	Mus musculus 10 days neonate skin cDNA, RIKEN full-length enriched library, clone:4732472F01 product:unclassifiable, full insert sequence. [AK076376]	25909336	25909395	chr2	-
A_51_P227202	1.77875	0.830862	1.77875	up	6.5635	2.71447	6.5635	up	2.71441	1.44064	2.71441	up	-1.13575	-0.304888	1.57872	0.304888			RIKEN cDNA C030014I23 gene Gene [Source:MGI Symbol;Acc:MGI:1924631] [ENSMUST00000080911]	44287070	44287129	chr9	+
A_52_P164255	-2.97444	-1.57262	2.97444	down	-3.46436	-1.79259	3.46436	down	-3.07344	-1.61985	3.07344	down	1.59623	0.0236177	-0.196356	-0.0236177	Htr2c	5-hydroxytryptamine (serotonin) receptor 2C	Mus musculus 15 days embryo head cDNA, RIKEN full-length enriched library, clone:D930023E13 product:5-hydroxytryptamine (serotonin) receptor 2C, full insert sequence. [AK086348]	143511858	143511917	chrX	+
A_51_P325165	2.15374	1.10684	2.15374	up	2.33305	1.22222	2.33305	up	2.32114	1.21483	2.32114	up	-1.16084	-0.0539947	0.0613809	0.0539947	Il27	interleukin 27	Mus musculus interleukin 27 (Il27), mRNA [NM_145636]	133736137	133736196	chr7	-
A_52_P640282	-1.38056	-0.465256	1.38056	down	-2.14608	-1.10171	2.14608	down	-1.44445	-0.530525	1.44445	down	0.49789	0.0326347	-0.603815	-0.0326347	Sat1	spermidine/spermine N1-acetyl transferase 1	Mus musculus spermidine/spermine N1-acetyl transferase 1 (Sat1), mRNA [NM_009121]	151647564	151647594	chrX	-
A_52_P551974	1.11193	0.153067	1.11193	up	1.13258	0.179608	1.13258	up	2.60087	1.37899	2.60087	up	-0.166337	-0.0132709	0.0132709	1.21265	Ffar1	free fatty acid receptor 1	Mus musculus free fatty acid receptor 1 (Ffar1), mRNA [NM_194057]	31645724	31645783	chr7	-
A_51_P434332	1.37882	0.463437	1.37882	up	2.2282	1.15588	2.2282	up	-1.19223	-0.253662	1.19223	down	-0.231719	0.231719	0.924158	-0.48538	Sycn	syncollin	Mus musculus syncollin (Sycn), mRNA [NM_026716]	29327157	29327216	chr7	+
A_52_P1194909	1.12914	0.175226	1.12914	up	1.15162	0.203666	1.15162	up	2.26826	1.18159	2.26826	up	-0.189446	-0.0142202	0.0142202	0.992143	3110023J12Rik	RIKEN cDNA 3110023J12 gene	Mus musculus 13 days embryo head cDNA, RIKEN full-length enriched library, clone:3110023J12 product:unclassifiable, full insert sequence. [AK014075]	60070640	60070699	chr2	+
A_52_P425667	1.63406	0.708458	1.63406	up	1.70792	0.772244	1.70792	up	3.28698	1.71676	3.28698	up	-0.740352	-0.0318933	0.0318928	0.976412	Adcyap1	adenylate cyclase activating polypeptide 1	Mus musculus adenylate cyclase activating polypeptide 1 (Adcyap1), mRNA [NM_009625]	93604401	93604460	chr17	+
A_52_P105501	2.7167	1.44186	2.7167	up	1.83497	0.875759	1.83497	up	2.96197	1.56656	2.96197	up	-1.15881	0.283048	-0.283048	0.407751	Slc30a5	solute carrier family 30 (zinc transporter), member 5	Mus musculus solute carrier family 30 (zinc transporter), member 5 (Slc30a5), mRNA [NM_022885]	101573086	101573145	chr13	-
A_52_P787968	1.03524	0.049964	1.03524	up	-2.84852	-1.51021	2.84852	down	-1.9172	-0.939	1.9172	down	0.4695	0.519464	-1.04071	-0.4695			Mus musculus ES cells cDNA, RIKEN full-length enriched library, clone:C330035J23 product:unclassifiable, full insert sequence. [AK082830]	70536785	70536844	chr2	-
A_51_P162222	-1.61192	-0.688784	1.61192	down	-3.80769	-1.92892	3.80769	down	-2.70831	-1.43739	2.70831	down	1.06309	0.374304	-0.865828	-0.374304	Tsx	testis specific X-linked gene	Mus musculus testis specific X-linked gene (Tsx), mRNA [NM_009440]	100609932	100611379	chrX	+
A_52_P104738	1.56482	0.646001	1.56482	up	-2.27119	-1.18345	2.27119	down	-1.9805	-0.985866	1.9805	down	0.492933	1.13893	-0.690515	-0.492933			UDP-N-acetyl-alpha-D-galactosamine:polypeptide N-acetylgalactosaminyltransferase 14 Gene [Source:MGI (curated);Acc:MGI:1918935] [ENSMUST00000112591]	73856937	73856996	chr17	-
A_51_P153702	1.8947	0.921971	1.8947	up	1.7139	0.777285	1.7139	up	2.5799	1.36732	2.5799	up	-0.849628	0.0723429	-0.0723429	0.51769
A_51_P295708	1.49157	0.576829	1.49157	up	1.55483	0.636755	1.55483	up	2.02176	1.01561	2.02176	up	-0.606792	-0.029963	0.029963	0.408823	Ints1	integrator complex subunit 1	Mus musculus integrator complex subunit 1 (Ints1), mRNA [NM_026748]	140227488	140227547	chr5	-
A_52_P20867	-2.33458	-1.22316	2.33458	down	1.00151	0.00217724	1.00151	up	-1.53445	-0.617726	1.53445	down	0.308863	-0.914299	0.31104	-0.308863	Tcfcp2l1	transcription factor CP2-like 1	Mus musculus transcription repressor CRTR-1 (Crtr-1) mRNA, complete cds. [AF311309]
A_52_P14569	-2.10197	-1.07174	2.10197	down	1.08348	0.115672	1.08348	up	1.29876	0.377138	1.29876	up	-0.0578361	-1.12958	0.0578361	0.319302	1700101I11Rik	RIKEN cDNA 1700101I11 gene	Mus musculus adult male hypothalamus cDNA, RIKEN full-length enriched library, clone:A230018J24 product:hypothetical protein, full insert sequence. [AK138162]	129482496	129482555	chr6	-
A_52_P715581	1.18497	0.24485	1.18497	up	1.51765	0.601835	1.51765	up	2.0039	1.00281	2.0039	up	-0.423342	-0.178493	0.178493	0.579466			Mus musculus 0 day neonate kidney cDNA, RIKEN full-length enriched library, clone:D630001G14 product:unclassifiable, full insert sequence. [AK085256]	4380649	4380708	chr13	-
A_51_P315154	1.15865	0.212446	1.15865	up	1.1247	0.169542	1.1247	up	3.1457	1.65338	3.1457	up	-0.190994	0.021452	-0.021452	1.46239	A330074H02Rik	RIKEN cDNA A330074H02 gene	Mus musculus adult male spinal cord cDNA, RIKEN full-length enriched library, clone:A330074H02 product:unclassifiable, full insert sequence. [AK039621]	86656148	86656207	chr7	+
A_51_P207310	1.16461	0.219852	1.16461	up	1.33146	0.413011	1.33146	up	-2.94575	-1.55863	2.94575	down	-0.109926	0.109926	0.303084	-1.66856	Txn2	thioredoxin 2	Mus musculus thioredoxin mRNA, nuclear gene encoding mitochondrial protein, complete cds. [U85089]	77745477	77745616	chr15	-
A_52_P939946	1.43241	0.518446	1.43241	up	1.15733	0.210806	1.15733	up	6.57662	2.71735	6.57662	up	-0.364626	0.15382	-0.15382	2.35272			Mus musculus 12 days embryo spinal ganglion cDNA, RIKEN full-length enriched library, clone:D130084D24 product:unclassifiable, full insert sequence. [AK084077]	25965224	25965283	chr3	-
A_52_P278064	2.86605	1.51906	2.86605	up	2.12334	1.08633	2.12334	up	3.05902	1.61307	3.05902	up	-1.3027	0.216366	-0.216366	0.310369	Cspg4	chondroitin sulfate proteoglycan 4	Mus musculus chondroitin sulfate proteoglycan 4 (Cspg4), mRNA [NM_139001]	56747329	56747388	chr9	+
A_51_P289058	-1.45126	-0.537308	1.45126	down	-2.33152	-1.22127	2.33152	down	-1.43519	-0.521246	1.43519	down	0.529277	-0.00803137	-0.691994	0.00803137	Cryge	crystallin, gamma E	Mus musculus crystallin, gamma E (Cryge), mRNA [NM_007777]	65095161	65095220	chr1	-
A_51_P467278	2.57024	1.36191	2.57024	up	2.35764	1.23734	2.35764	up	1.69565	0.761836	1.69565	up	-0.999589	0.362316	0.237753	-0.237753	Mc3r	melanocortin 3 receptor	Mus musculus melanocortin 3 receptor (Mc3r), mRNA [NM_008561]	172075265	172075324	chr2	+
A_52_P422526	2.25314	1.17194	2.25314	up	2.23829	1.1624	2.23829	up	2.08573	1.06055	2.08573	up	-1.11148	0.0604601	0.0509219	-0.0509224			K0945D12-5N NIA Mouse Neural Stem Cell (Undifferentiated) cDNA Library (Long) Mus musculus cDNA clone NIA:K0945D12 IMAGE:30088559 5'. [CA876025]	112582676	112583073	chr11	-
A_51_P378903	1.15215	0.204333	1.15215	up	-2.19496	-1.13419	2.19496	down	-1.01295	-0.0185633	1.01295	down	0.00928163	0.213614	-1.12491	-0.00928163	Olfr1260	olfactory receptor 1260	Mus musculus olfactory receptor 1260 (Olfr1260), mRNA [NM_146981]	89818457	89818516	chr2	+
A_52_P1078023	1.17477	0.232381	1.17477	up	2.2684	1.18167	2.2684	up	2.30069	1.20207	2.30069	up	-0.707027	-0.474647	0.474647	0.495038			T-cell receptor beta chain V region A20.2.25 Precursor [Source:UniProtKB/Swiss-Prot;Acc:P06321] [ENSMUST00000103266]	41012652	41012711	chr6	+
A_52_P165961	2.67887	1.42162	2.67887	up	1.79816	0.846519	1.79816	up	3.60234	1.84893	3.60234	up	-1.13407	0.287551	-0.287551	0.714864	Snap25	synaptosomal-associated protein 25	Mus musculus synaptosomal-associated protein 25 (Snap25), mRNA [NM_011428]	136595900	136599679	chr2	+
A_51_P503822	-2.98233	-1.57644	2.98233	down	-1.38182	-0.466572	1.38182	down	-2.96876	-1.56986	2.96876	down	1.01822	-0.558223	0.551644	-0.551645	Slitrk6	SLIT and NTRK-like family, member 6	Mus musculus SLIT and NTRK-like family, member 6 (Slitrk6), mRNA [NM_175499]	111147943	111148002	chr14	-
A_52_P341204	-1.40984	-0.495534	1.40984	down	-2.2695	-1.18238	2.2695	down	-3.78932	-1.92194	3.78932	down	0.838955	0.343421	-0.343422	-1.08298	2610307P16Rik	RIKEN cDNA 2610307P16 gene	Mus musculus adult male hypothalamus cDNA, RIKEN full-length enriched library, clone:A230072F23 product:unclassifiable, full insert sequence. [AK038887]	28552608	28552667	chr13	-
A_51_P333438	1.2085	0.273213	1.2085	up	-2.63779	-1.39933	2.63779	down	-2.30903	-1.20729	2.30903	down	0.603644	0.876857	-0.795684	-0.603644			Q8K4T4_RAT (Q8K4T4) Filamin-interacting protein L-FILIP, partial (22%) [TC1651696]	79662912	79662971	chr9	-
A_52_P178963	1.12253	0.166749	1.12253	up	3.52563	1.81788	3.52563	up	1.72924	0.790138	1.72924	up	-0.478443	-0.311695	1.33944	0.311695	Obox5	oocyte specific homeobox 5	Mus musculus oocyte specific homeobox 5 (Obox5), mRNA [NM_145709]	16343390	16343909	chr7	+
A_52_P158376	1.00714	0.0102596	1.00714	up	-2.17485	-1.12092	2.17485	down	-1.15129	-0.203257	1.15129	down	0.101629	0.111888	-1.01929	-0.101628	Cpa4	carboxypeptidase A4	Mus musculus carboxypeptidase A4 (Cpa4), mRNA [NM_027926]	30541531	30541590	chr6	+
A_51_P139835	2.0586	1.04166	2.0586	up	2.09178	1.06473	2.09178	up	1.37282	0.457139	1.37282	up	-0.7494	0.292262	0.315328	-0.292262	Uty	ubiquitously transcribed tetratricopeptide repeat gene, Y chromosome	Mus musculus ubiquitously transcribed tetratricopeptide repeat gene, Y chromosome (Uty), mRNA [NM_009484]	466383	466442	chrY	-
A_52_P306949	1.26134	0.334958	1.26134	up	-2.59937	-1.37816	2.59937	down	-1.27198	-0.347079	1.27198	down	0.17354	0.508498	-1.20462	-0.17354	Ms4a4b	membrane-spanning 4-domains, subfamily A, member 4B	Mus musculus membrane-spanning 4-domains, subfamily A, member 4B (Ms4a4b), mRNA [NM_021718]	11524450	11524509	chr19	+
A_52_P573627	1.21936	0.286124	1.21936	up	2.00706	1.00508	2.00706	up	1.98047	0.985841	1.98047	up	-0.635983	-0.349858	0.3691	0.349858			ADP-ribosylation factor-like 4C Gene [Source:MGI Symbol;Acc:MGI:2445172] [ENSMUST00000051236]	90569920	90569979	chr1	-
A_52_P145861	-2.88294	-1.52754	2.88294	down	-1.31968	-0.400187	1.31968	down	-1.90969	-0.933335	1.90969	down	0.666761	-0.86078	0.266574	-0.266574	Cd86	CD86 antigen	Mus musculus CD86 antigen (Cd86), mRNA [NM_019388]	36604506	36604565	chr16	-
A_52_P553013	-2.01691	-1.01215	2.01691	down	-2.16746	-1.11601	2.16746	down	-1.90884	-0.932693	1.90884	down	0.972421	-0.0397282	-0.143585	0.0397277	Cadm3	cell adhesion molecule 3	Mus musculus cell adhesion molecule 3 (Cadm3), mRNA [NM_053199]	175265167	175265226	chr1	-
A_52_P923541	-1.88885	-0.917506	1.88885	down	-1.77709	-0.829517	1.77709	down	-3.62888	-1.85953	3.62888	down	0.873512	-0.0439939	0.0439944	-0.986013			Mus musculus 9 days embryo whole body cDNA, RIKEN full-length enriched library, clone:D030026B04 product:unclassifiable, full insert sequence. [AK050851]	101163743	101163802	chrX	-
A_51_P217191	-2.16298	-1.11302	2.16298	down	-1.311	-0.390668	1.311	down	1.50195	0.586838	1.50195	up	0.195334	-0.917687	-0.195334	0.782172	Gm3234	predicted gene 3234	Mus musculus 0 day neonate skin cDNA, RIKEN full-length enriched library, clone:4631419H05 product:unclassifiable, full insert sequence. [AK028473]	108702209	108702268	chr12	-
A_52_P337760	1.86354	0.898047	1.86354	up	1.78764	0.838054	1.78764	up	2.97494	1.57286	2.97494	up	-0.868051	0.0299969	-0.0299964	0.704808	Rspo3	R-spondin 3 homolog (Xenopus laevis)	Mus musculus R-spondin 3 homolog (Xenopus laevis) (Rspo3), mRNA [NM_028351]	29224509	29226228	chr10	-
A_52_P213909	1.33009	0.41152	1.33009	up	1.10994	0.150488	1.10994	up	-2.3532	-1.23462	2.3532	down	-0.075244	0.336276	0.075244	-1.30987	Hbb-b1	hemoglobin, beta adult major chain	Mus musculus hemoglobin, beta adult major chain (Hbb-b1), mRNA [NM_008220]	110961112	110961171	chr7	-
A_52_P56698	-1.22027	-0.287195	1.22027	down	-3.05947	-1.61328	3.05947	down	-1.03705	-0.0524869	1.03705	down	0.169841	-0.117354	-1.44344	0.117354	Antxrl	anthrax toxin receptor-like	Mus musculus anthrax toxin receptor-like (Antxrl), mRNA [NM_172808]	34867027	34867086	chr14	+
A_51_P213597	1.01521	0.0217729	1.01521	up	-1.5814	-0.661199	1.5814	down	-2.06032	-1.04287	2.06032	down	0.3306	0.352372	-0.3306	-0.712266	Hist1h2ac	histone cluster 1, H2ac	Mus musculus histone cluster 1, H2ac (Hist1h2ac), mRNA [NM_178189]	23773575	23773634	chr13	-
A_51_P257498	-1.1335	-0.180787	1.1335	down	-2.16293	-1.11298	2.16293	down	-2.6544	-1.40839	2.6544	down	0.646885	0.466098	-0.466099	-0.761501	Slc8a2	solute carrier family 8 (sodium/calcium exchanger), member 2	Mus musculus solute carrier family 8 (sodium/calcium exchanger), member 2 (Slc8a2), mRNA [NM_148946]	16745334	16745393	chr7	+
A_52_P149776	-1.18611	-0.24624	1.18611	down	2.02556	1.01832	2.02556	up	-1.08115	-0.112571	1.08115	down	0.0562854	-0.189955	1.0746	-0.0562859	Rxfp4	relaxin family peptide receptor 4	Mus musculus relaxin family peptide receptor 4 (Rxfp4), mRNA [NM_181817]	88456707	88456766	chr3	-
A_51_P251616	1.13217	0.179087	1.13217	up	1.14121	0.190567	1.14121	up	2.51411	1.33005	2.51411	up	-0.184826	-0.00573969	0.00574017	1.14522			Mus musculus 0 day neonate thymus cDNA, RIKEN full-length enriched library, clone:A430089D17 product:unclassifiable, full insert sequence. [AK040366]	31679909	31679968	chr16	+
A_52_P1051802	1.15186	0.203961	1.15186	up	1.63709	0.711138	1.63709	up	2.59406	1.37521	2.59406	up	-0.457549	-0.253588	0.253589	0.917664	Nup153	nucleoporin 153	Mus musculus adult male urinary bladder cDNA, RIKEN full-length enriched library, clone:9530076H17 product:unclassifiable, full insert sequence. [AK035606]	46797548	46797607	chr13	-
A_52_P285742	1.97891	0.984708	1.97891	up	2.13304	1.09291	2.13304	up	-1.03756	-0.0531936	1.03756	down	-0.492354	0.492354	0.60056	-0.545548				67898683	67898742	chr12	+
A_51_P178828	4.56017	2.18909	4.56017	up	1.0164	0.0234699	1.0164	up	1.1047	0.143661	1.1047	up	-0.0835652	2.10552	-0.0600953	0.0600953	Mbl2	mannose-binding lectin (protein C) 2	Mus musculus mannose-binding lectin (protein C) 2 (Mbl2), mRNA [NM_010776]	30314044	30314103	chr19	+
A_52_P195706	2.10358	1.07284	2.10358	up	3.0863	1.62588	3.0863	up	2.63472	1.39765	2.63472	up	-1.23525	-0.162404	0.390628	0.162404	Gm12209	predicted gene 12209	PREDICTED: Mus musculus hypothetical LOC667659 (LOC667659), mRNA [XM_991730]	52292225	52292284	chr11	-
A_52_P343569	2.47103	1.30511	2.47103	up	4.25771	2.09008	4.25771	up	1.84411	0.882923	1.84411	up	-1.09402	0.211096	0.99606	-0.211096			RIKEN cDNA 4930555F03 gene Gene [Source:MGI Symbol;Acc:MGI:1922609] [ENSMUST00000033963]	50580718	50580777	chr8	+
A_52_P239616	3.90296	1.96457	3.90296	up	2.09749	1.06867	2.09749	up	1.80883	0.85506	1.80883	up	-0.961863	1.00271	0.106803	-0.106803			Mus musculus 9 days embryo whole body cDNA, RIKEN full-length enriched library, clone:D030021N16 product:unclassifiable, full insert sequence. [AK083466]	59259327	59259386	chr9	-
A_52_P811888	1.13386	0.181244	1.13386	up	1.17293	0.230112	1.17293	up	3.32954	1.73532	3.32954	up	-0.205678	-0.0244341	0.0244336	1.52964			Mus musculus activated spleen cDNA, RIKEN full-length enriched library, clone:F830027F09 product:unclassifiable, full insert sequence. [AK089809]	16859590	16859649	chrX	+
A_52_P922200	3.18099	1.66948	3.18099	up	1.45347	0.539499	1.45347	up	4.90097	2.29307	4.90097	up	-1.10449	0.564989	-0.564989	1.18858	2610007B07Rik	RIKEN cDNA 2610007B07 gene	Mus musculus 10 days embryo whole body cDNA, RIKEN full-length enriched library, clone:2610007B07 product:unclassifiable, full insert sequence. [AK011331]	66663999	66664058	chrX	+
A_51_P228351	1.04299	0.0607219	1.04299	up	1.07611	0.105824	1.07611	up	2.01493	1.01073	2.01493	up	-0.0832729	-0.0225511	0.0225515	0.927456	Scn1a	sodium channel, voltage-gated, type I, alpha	Mus musculus adult male corpora quadrigemina cDNA, RIKEN full-length enriched library, clone:B230332M13 product:unclassifiable, full insert sequence. [AK046001]	66187336	66187395	chr2	-
A_51_P367980	1.33	0.411424	1.33	up	2.05795	1.04121	2.05795	up	1.76519	0.819825	1.76519	up	-0.615624	-0.204201	0.425582	0.204201	Olfr1048	olfactory receptor 1048	Mus musculus olfactory receptor 1048 (Olfr1048), mRNA [NM_147014]	86076285	86076344	chr2	-
A_52_P118323	2.61759	1.38824	2.61759	up	2.47362	1.30663	2.47362	up	2.51952	1.33315	2.51952	up	-1.31989	0.0683522	-0.0132604	0.0132604	1700108J01Rik	RIKEN cDNA 1700108J01 gene	Mus musculus RIKEN cDNA 1700108J01 gene (1700108J01Rik), non-coding RNA [NR_015532]	122629196	122629255	chr14	-
A_51_P185956	2.86587	1.51897	2.86587	up	1.41804	0.503894	1.41804	up	1.34742	0.430196	1.34742	up	-0.467045	1.05193	0.036849	-0.036849	6430500C12Rik	RIKEN cDNA 6430500C12 gene	Mus musculus adult male olfactory brain cDNA, RIKEN full-length enriched library, clone:6430500C12 product:unclassifiable, full insert sequence. [AK018277]	40258601	40258660	chr8	+
A_51_P472797	2.54618	1.34834	2.54618	up	1.49637	0.581471	1.49637	up	1.68644	0.753983	1.68644	up	-0.667727	0.68061	-0.0862556	0.0862556	Slc1a7	solute carrier family 1 (glutamate transporter), member 7	Mus musculus solute carrier family 1 (glutamate transporter), member 7 (Slc1a7), mRNA [NM_146255]	107685341	107685400	chr4	+
A_51_P363257	-1.70995	-0.773955	1.70995	down	1.80688	0.853504	1.80688	up	2.27051	1.18302	2.27051	up	-0.426752	-1.20071	0.426752	0.756263			Mus musculus adult male testis cDNA, RIKEN full-length enriched library, clone:4930465F20 product:Rho interacting protein 3, full insert sequence. [AK019637]	59563522	59563581	chr11	-
A_52_P1012190	3.07536	1.62076	3.07536	up	2.76428	1.4669	2.76428	up	1.15362	0.206171	1.15362	up	-0.836536	0.78422	0.630365	-0.630365			Mus musculus 9 days embryo whole body cDNA, RIKEN full-length enriched library, clone:D030064O08 product:unclassifiable, full insert sequence. [AK051069]	98356489	98356548	chrX	-
A_51_P491758	1.32981	0.411222	1.32981	up	1.26699	0.341407	1.26699	up	-2.30611	-1.20546	2.30611	down	-0.170704	0.240518	0.170704	-1.37617	Sprr2j-ps	small proline-rich protein 2J, pseudogene	Mus musculus small proline-rich protein 2J, pseudogene (Sprr2j-ps), non-coding RNA [NR_003185]	92222836	92222895	chr3	+
A_52_P1124582	-1.86525	-0.899372	1.86525	down	-2.21276	-1.14585	2.21276	down	-1.94187	-0.957449	1.94187	down	0.928411	0.0290389	-0.217439	-0.0290389			Mus musculus B6-derived CD11 +ve dendritic cells cDNA, RIKEN full-length enriched library, clone:F730027M24 product:unclassifiable, full insert sequence. [AK089430]	17428737	17428796	chr19	-
A_52_P188838	-1.37972	-0.464376	1.37972	down	-3.30992	-1.7268	3.30992	down	-2.93042	-1.55111	2.93042	down	1.00774	0.543367	-0.719053	-0.543367				49297079	49297138	chr16	-
A_52_P206939	-1.11267	-0.154024	1.11267	down	-2.0155	-1.01114	2.0155	down	1.12251	0.16673	1.12251	up	0.0770121	-0.0770121	-0.934128	0.243742	Sdr39u1	short chain dehydrogenase/reductase family 39U, member 1	Mus musculus adult male corpus striatum cDNA, RIKEN full-length enriched library, clone:C030015F15 product:preproenkephalin 1, full insert sequence. [AK047709]	4064851	4064910	chr4	-
A_52_P1128347	-2.33461	-1.22318	2.33461	down	-1.70723	-0.771661	1.70723	down	-1.84206	-0.881319	1.84206	down	0.82649	-0.396693	0.0548291	-0.0548286	Syn3	synapsin III	Mus musculus synapsin III (Syn3), transcript variant 1, mRNA [NM_013722]	85511620	85511679	chr10	-
A_52_P244109	4.15167	2.05369	4.15167	up	1.02515	0.0358376	1.02515	up	1.10668	0.146238	1.10668	up	-0.0910378	1.96265	-0.0552001	0.0552001	Xirp2	xin actin-binding repeat containing 2	Mus musculus xin actin-binding repeat containing 2 (Xirp2), transcript variant 1, mRNA [NM_001024618]	67364444	67364503	chr2	+
A_52_P507907	-2.01656	-1.0119	2.01656	down	1.18946	0.250306	1.18946	up	-1.55052	-0.632753	1.55052	down	0.316377	-0.69552	0.566683	-0.316376	Garnl3	GTPase activating RANGAP domain-like 3	Mus musculus 12 days embryo spinal ganglion cDNA, RIKEN full-length enriched library, clone:D130006M04 product:unclassifiable, full insert sequence. [AK083773]	32860310	32860369	chr2	-
A_52_P496163	3.83198	1.93809	3.83198	up	1.66683	0.737105	1.66683	up	1.87234	0.904842	1.87234	up	-0.820974	1.11712	-0.0838683	0.0838683			gap junction protein, alpha 5 Gene [Source:MGI (curated);Acc:MGI:95716] [ENSMUST00000107064]	96880117	96880176	chr3	+
A_52_P389999	-1.44839	-0.534447	1.44839	down	-2.53314	-1.34093	2.53314	down	1.16155	0.216045	1.16155	up	0.267223	-0.267223	-1.0737	0.483269			Mus musculus 0 day neonate skin cDNA, RIKEN full-length enriched library, clone:4631416M11 product:hypothetical protein, full insert sequence. [AK076249]	21701990	21702049	chr17	+
A_52_P167181	-2.20989	-1.14397	2.20989	down	1.05304	0.0745668	1.05304	up	-2.04172	-1.02978	2.04172	down	0.514893	-0.62908	0.589459	-0.514892	Rc3h2	ring finger and CCCH-type zinc finger domains 2	Mus musculus 16 days embryo head cDNA, RIKEN full-length enriched library, clone:C130054H24 product:hypothetical Zn-finger, RING/Zinc finger RING-type profile containing protein, full insert sequence. [AK048383]	37269710	37269769	chr2	-
A_52_P499948	-10.0236	-3.32532	10.0236	down	-9.01524	-3.17237	9.01524	down	-10.0572	-3.33016	10.0572	down	3.24885	-0.076479	0.0764785	-0.081315	1700023L04Rik	RIKEN cDNA 1700023L04 gene	RIKEN cDNA 1700023L04 gene Gene [Source:MGI Symbol;Acc:MGI:1923669] [ENSMUST00000052497]	29943397	29943456	chr6	+
A_51_P435380	-1.01598	-0.0228701	1.01598	down	-1.03983	-0.056344	1.03983	down	2.21426	1.14683	2.21426	up	0.011435	-0.011435	-0.044909	1.15826	Emid2	EMI domain containing 2	Mus musculus EMI domain containing 2 (Emid2), mRNA [NM_024474]	137217650	137217709	chr5	-
A_52_P60243	1.68795	0.755273	1.68795	up	3.13294	1.64752	3.13294	up	3.8195	1.93338	3.8195	up	-1.2014	-0.446123	0.446123	0.731987	Grik3	glutamate receptor, ionotropic, kainate 3	Mus musculus glutamate receptor, ionotropic, kainate 3 (Grik3), mRNA [NM_001081097]	125326981	125327040	chr4	+
A_51_P506426	-2.39087	-1.25754	2.39087	down	-1.46531	-0.551207	1.46531	down	-2.07354	-1.05209	2.07354	down	0.80165	-0.455887	0.250443	-0.250443	Olfr558	olfactory receptor 558	Mus musculus olfactory receptor 558 (Olfr558), mRNA [NM_147093]	109858375	109858434	chr7	+
A_51_P248666	-1.27741	-0.353218	1.27741	down	-1.74229	-0.800983	1.74229	down	-2.46694	-1.30272	2.46694	down	0.5771	0.223882	-0.223882	-0.725624	Cd274	CD274 antigen	Mus musculus CD274 antigen (Cd274), mRNA [NM_021893]	29462363	29462422	chr19	+
A_52_P964088	-1.00724	-0.0104094	1.00724	down	-1.93319	-0.950986	1.93319	down	-2.85205	-1.512	2.85205	down	0.480698	0.470289	-0.470288	-1.0313			Mus musculus 16 days embryo head cDNA, RIKEN full-length enriched library, clone:C130012D05 product:unclassifiable, full insert sequence. [AK081376]	49435849	49435908	chr8	-
A_52_P1119090	-2.51591	-1.33108	2.51591	down	-2.98854	-1.57944	2.98854	down	-2.62217	-1.39076	2.62217	down	1.36092	0.0298409	-0.21852	-0.0298414				89227785	89227844	chr15	+
A_52_P365770	-1.36864	-0.45274	1.36864	down	-2.34002	-1.22652	2.34002	down	-2.07076	-1.05016	2.07076	down	0.75145	0.298709	-0.475069	-0.298709	Etl4	enhancer trap locus 4	Mus musculus 15 days embryo head cDNA, RIKEN full-length enriched library, clone:D930002M22 product:uknown protein mapping to human hypothetical protein DKFZp761L0424, full insert sequence. [AK086078]	20707263	20707322	chr2	+
A_52_P525207	-1.06437	-0.0900011	1.06437	down	-2.12221	-1.08557	2.12221	down	-1.91584	-0.937977	1.91584	down	0.513989	0.423988	-0.571579	-0.423988			RIKEN cDNA C130073F10 gene Gene [Source:MGI Symbol;Acc:MGI:3045359] [ENSMUST00000051043]	101562911	101562970	chr4	-
A_52_P345372	-1.00638	-0.00917625	1.00638	down	-2.20765	-1.14251	2.20765	down	2.3965	1.26093	2.3965	up	0.00458813	-0.00458813	-1.13792	1.26552	Rnase9	ribonuclease, RNase A family, 9 (non-active)	Mus musculus ribonuclease, RNase A family, 9 (non-active) (Rnase9), mRNA [NM_183032]	51658602	51658661	chr14	-
A_51_P427854	-2.61259	-1.38548	2.61259	down	-1.38945	-0.474515	1.38945	down	-1.32824	-0.409514	1.32824	down	0.442015	-0.943468	-0.0325003	0.0325003	Lhx3	LIM homeobox protein 3	Mus musculus LIM homeobox protein 3 (Lhx3), mRNA [NM_001039653]	26056987	26057628	chr2	-
A_51_P191669	-1.36205	-0.445784	1.36205	down	-2.26537	-1.17975	2.26537	down	-1.44459	-0.530661	1.44459	down	0.488222	0.0424385	-0.691527	-0.0424385	Chgb	chromogranin B	Mus musculus chromogranin B (Chgb), mRNA [NM_007694]	132620703	132620762	chr2	+
A_52_P409578	3.12134	1.64216	3.12134	up	2.53149	1.33999	2.53149	up	2.15927	1.11054	2.15927	up	-1.22527	0.416897	0.114723	-0.114723	Rassf4	Ras association (RalGDS/AF-6) domain family member 4	Mus musculus Ras association (RalGDS/AF-6) domain family member 4 (Rassf4), mRNA [NM_178045]	116583451	116583510	chr6	-
A_51_P338476	-2.18922	-1.13042	2.18922	down	-1.18671	-0.246969	1.18671	down	-1.6818	-0.750004	1.6818	down	0.498487	-0.631933	0.251518	-0.251517	Mtnr1b	melatonin receptor 1B	Mus musculus melatonin receptor 1B (Mtnr1b), mRNA [NM_145712]	15667592	15667651	chr9	-
A_52_P97206	1.30962	0.389149	1.30962	up	1.20723	0.271703	1.20723	up	-2.10489	-1.07374	2.10489	down	-0.135851	0.253297	0.135851	-1.20959	Usp47	ubiquitin specific peptidase 47	Mus musculus ubiquitin specific peptidase 47 (Usp47), mRNA [NM_133758]	119236799	119236858	chr7	+
A_52_P127270	1.1348	0.182436	1.1348	up	1.31233	0.392135	1.31233	up	2.5561	1.35395	2.5561	up	-0.287285	-0.10485	0.10485	1.06666	Ccdc135	coiled-coil domain containing 135	Mus musculus coiled-coil domain containing 135 (Ccdc135), mRNA [NM_001042715]	97598076	97598135	chr8	+
A_51_P302324	1.33712	0.419127	1.33712	up	-2.4967	-1.32002	2.4967	down	-2.15603	-1.10838	2.15603	down	0.55419	0.973317	-0.765833	-0.55419	Krtap8-1	keratin associated protein 8-1	Mus musculus keratin associated protein 8-1 (Krtap8-1), mRNA [NM_010675]	89487808	89487867	chr16	-
A_52_P631271	-2.02459	-1.01763	2.02459	down	-2.53327	-1.341	2.53327	down	-2.22068	-1.151	2.22068	down	1.08432	0.0666857	-0.256681	-0.0666857	Rerg	RAS-like, estrogen-regulated, growth-inhibitor	Mus musculus 18-day embryo whole body cDNA, RIKEN full-length enriched library, clone:1190022A03 product:unclassifiable, full insert sequence. [AK028025]	137069234	137069293	chr6	-
A_51_P391777	-1.16032	-0.214528	1.16032	down	-1.09064	-0.125172	1.09064	down	-2.05338	-1.038	2.05338	down	0.16985	-0.0446782	0.0446782	-0.868151			lin-7 homolog A (C. elegans) Gene [Source:MGI Symbol;Acc:MGI:2135609] [ENSMUST00000099302]	106710254	106710313	chr10	+
A_52_P191681	1.63503	0.70932	1.63503	up	1.6216	0.697422	1.6216	up	2.48207	1.31154	2.48207	up	-0.703371	0.00594902	-0.00594902	0.608171	Sec1	secretory blood group 1	Mus musculus secretory blood group 1 (Sec1), mRNA [NM_019934]	52934169	52934228	chr7	-
A_52_P133607	-2.19261	-1.13265	2.19261	down	-1.97054	-0.978588	1.97054	down	1.24769	0.319256	1.24769	up	0.489294	-0.643353	-0.489294	0.80855	Erbb3	v-erb-b2 erythroblastic leukemia viral oncogene homolog 3 (avian)	Mus musculus v-erb-b2 erythroblastic leukemia viral oncogene homolog 3 (avian) (Erbb3), mRNA [NM_010153]	128022097	128022156	chr10	-
A_52_P517447	1.07502	0.104369	1.07502	up	-1.23241	-0.301481	1.23241	down	-2.00674	-1.00485	2.00674	down	0.150741	0.25511	-0.150741	-0.854113			Mus musculus lung RCB-0558 LLC cDNA, RIKEN full-length enriched library, clone:G730026I11 product:unclassifiable, full insert sequence. [AK144717]	4064234	4064293	chr19	-
A_52_P289559	-1.04163	-0.0588384	1.04163	down	1.86424	0.898585	1.86424	up	2.97417	1.57249	2.97417	up	-0.449293	-0.508131	0.449292	1.12319	Klhl23	kelch-like 23 (Drosophila)	Mus musculus kelch-like 23 (Drosophila) (Klhl23), mRNA [NM_177784]	69672246	69672305	chr2	+
A_52_P1059923	-2.50571	-1.32522	2.50571	down	-1.16103	-0.215408	1.16103	down	-1.46506	-0.550964	1.46506	down	0.383186	-0.942032	0.167778	-0.167778			Mus musculus 7 days neonate cerebellum cDNA, RIKEN full-length enriched library, clone:A730045G06 product:unclassifiable, full insert sequence. [AK042985]	33962058	33962117	chr3	-
A_51_P168646	1.12785	0.173577	1.12785	up	1.22173	0.288926	1.22173	up	2.21258	1.14573	2.21258	up	-0.231252	-0.0576744	0.0576744	0.914475	Nefl	neurofilament, light polypeptide	neurofilament, light polypeptide Gene [Source:MGI (curated);Acc:MGI:97313] [ENSMUST00000022639]	68706866	68706925	chr14	+
A_51_P219888	-2.29719	-1.19987	2.29719	down	-2.43181	-1.28203	2.43181	down	-2.30741	-1.20627	2.30741	down	1.20307	0.00320053	-0.0789557	-0.00320053	Olfr599	olfactory receptor 599	Mus musculus olfactory receptor 599 (Olfr599), mRNA [NM_146731]	110487045	110487104	chr7	+
A_52_P277455	1.55464	0.636584	1.55464	up	1.15822	0.211905	1.15822	up	2.74962	1.45923	2.74962	up	-0.424244	0.21234	-0.21234	1.03499	Serpinb3a	serine (or cysteine) peptidase inhibitor, clade B (ovalbumin), member 3A	Mus musculus serine (or cysteine) peptidase inhibitor, clade B (ovalbumin), member 3A (Serpinb3a), mRNA [NM_009126]	108944165	108945098	chr1	-
A_52_P419240	-1.32615	-0.407243	1.32615	down	-1.2154	-0.281425	1.2154	down	-2.34761	-1.2312	2.34761	down	0.344334	-0.0629091	0.0629086	-0.886861			Mus musculus 9 days embryo whole body cDNA, RIKEN full-length enriched library, clone:D030019P16 product:unclassifiable, full insert sequence. [AK050788]	85137680	85137739	chr16	-
A_52_P989584	2.5286	1.33834	2.5286	up	1.03043	0.0432396	1.03043	up	1.10517	0.144271	1.10517	up	-0.0937552	1.24458	-0.0505157	0.0505157			Q76M72_MOUSE (Q76M72) MOAT6-related protein, partial (9%) [TC1700814]	8410226	8410285	chr19	+
A_52_P149173	2.02607	1.01868	2.02607	up	-1.42486	-0.510817	1.42486	down	-1.2533	-0.325727	1.2533	down	0.162864	1.18155	-0.347953	-0.162863	Vmn2r53	vomeronasal 2, receptor 53	Mus musculus vomeronasal 2, receptor 53 (Vmn2r53), mRNA [NM_001104644]	13167258	13167317	chr7	-
A_51_P511833	-2.26877	-1.18191	2.26877	down	1.16701	0.222817	1.16701	up	1.16303	0.217884	1.16303	up	-0.108942	-1.29085	0.113875	0.108942	9430069I07Rik	RIKEN cDNA 9430069I07 gene	Mus musculus 12 days embryo embryonic body between diaphragm region and neck cDNA, RIKEN full-length enriched library, clone:9430069I07 product:hypothetical protein, full insert sequence. [AK020480]	34278966	34279025	chr15	-
A_51_P462963	2.1497	1.10414	2.1497	up	1.08909	0.123126	1.08909	up	2.36638	1.24268	2.36638	up	-0.613631	0.490505	-0.490506	0.62905			Mus musculus 13 days embryo male testis cDNA, RIKEN full-length enriched library, clone:6030423C18 product:lysyl-tRNA synthetase, pseudogene 1, full insert sequence. [AK077897]	92096089	92096148	chr6	+
A_52_P707923	-2.15823	-1.10985	2.15823	down	-2.27664	-1.18691	2.27664	down	-1.22098	-0.288034	1.22098	down	0.698941	-0.410906	-0.487966	0.410907			Mus musculus 7 days neonate cerebellum cDNA, RIKEN full-length enriched library, clone:A730036D06 product:unclassifiable, full insert sequence. [AK080474]	19911298	19911357	chr3	+
A_52_P559955	1.67518	0.744318	1.67518	up	1.26206	0.335777	1.26206	up	2.45418	1.29524	2.45418	up	-0.540048	0.20427	-0.204271	0.755196	Nppb	natriuretic peptide precursor type B	Mus musculus natriuretic peptide precursor type B (Nppb), mRNA [NM_008726]	147360064	147360123	chr4	+
A_52_P298953	1.23934	0.309577	1.23934	up	1.01087	0.0155916	1.01087	up	2.51755	1.33202	2.51755	up	-0.162584	0.146993	-0.146993	1.16943				35096294	35096353	chrX	-
A_52_P843773	-2.76198	-1.4657	2.76198	down	-2.61004	-1.38407	2.61004	down	-1.01664	-0.0238028	1.01664	down	0.703936	-0.761767	-0.680133	0.680133			Mus musculus 0 day neonate cerebellum cDNA, RIKEN full-length enriched library, clone:C230096N06 product:unclassifiable, full insert sequence. [AK082722]	18780602	18780661	chr5	+
A_52_P490012	-1.18337	-0.242898	1.18337	down	-2.07822	-1.05535	2.07822	down	-2.57861	-1.36659	2.57861	down	0.649123	0.406225	-0.406225	-0.717468	Spnb1	spectrin beta 1	Spnb-1=beta-spectrin [mice, reticulocyte, mRNA, 8126 nt]. [S66283]	77697657	77697716	chr12	-
A_51_P209291	-1.02192	-0.0312805	1.02192	down	-1.27752	-0.353348	1.27752	down	-2.11415	-1.08008	2.11415	down	0.192314	0.161034	-0.161034	-0.887766	Gtdc1	glycosyltransferase-like domain containing 1	Mus musculus 16 days neonate thymus cDNA, RIKEN full-length enriched library, clone:A130074L23 product:unclassifiable, full insert sequence. [AK038057]	44642813	44642872	chr2	-
A_52_P514569	2.24492	1.16666	2.24492	up	-1.12474	-0.169586	1.12474	down	-1.05251	-0.0738401	1.05251	down	0.0369201	1.20358	-0.132666	-0.0369201	Heatr7a	HEAT repeat containing 7A	Mus musculus HEAT repeat containing 7A (Heatr7a), transcript variant 2, mRNA [NM_001162489]	76269591	76269650	chr15	+
A_51_P382561	1.05901	0.0827169	1.05901	up	-2.07522	-1.05327	2.07522	down	-1.52289	-0.60681	1.52289	down	0.303405	0.386122	-0.749862	-0.303405	Ppt1	palmitoyl-protein thioesterase 1	Mus musculus palmitoyl-protein thioesterase 1, mRNA (cDNA clone IMAGE:30096414). [BC099945]	122534083	122534142	chr4	+
A_52_P156502	3.1723	1.66553	3.1723	up	2.65788	1.41028	2.65788	up	2.5783	1.36642	2.5783	up	-1.38835	0.27718	0.0219283	-0.0219288	Top2a	topoisomerase (DNA) II alpha	Mus musculus 0 day neonate cerebellum cDNA, RIKEN full-length enriched library, clone:C230053N18 product:topoisomerase (DNA) II alpha, full insert sequence. [AK082477]	98859032	98859091	chr11	-
A_51_P333594	1.24673	0.318153	1.24673	up	-1.10821	-0.148231	1.10821	down	2.11731	1.08223	2.11731	up	-0.159077	0.159077	-0.307307	0.923158
A_51_P328659	-1.219	-0.285702	1.219	down	2.18441	1.12724	2.18441	up	1.11324	0.154763	1.11324	up	-0.0773816	-0.363084	1.04986	0.0773816	Olfr1039	olfactory receptor 1039	Mus musculus olfactory receptor 1039 (Olfr1039), mRNA [NM_001011784]	85970879	85970938	chr2	-
A_52_P113635	-2.07946	-1.05621	2.07946	down	-1.28782	-0.36493	1.28782	down	-1.0161	-0.023036	1.0161	down	0.193983	-0.862227	-0.170947	0.170947	E030026E10Rik	RIKEN cDNA E030026E10 gene	Mus musculus 0 day neonate lung cDNA, RIKEN full-length enriched library, clone:E030026E10 product:unclassifiable, full insert sequence. [AK087092]	45128375	45128434	chr5	-
A_52_P586740	1.11934	0.162649	1.11934	up	1.13997	0.188996	1.13997	up	5.19201	2.37629	5.19201	up	-0.175823	-0.0131741	0.0131736	2.20047	Vmn1r188	vomeronasal 1 receptor 188	Mus musculus vomeronasal 1 receptor 188 (Vmn1r188), mRNA [NM_145850]	22180246	22180305	chr13	+
A_52_P318426	-1.71898	-0.781557	1.71898	down	-2.72961	-1.4487	2.72961	down	-2.74311	-1.45581	2.74311	down	1.11513	0.33357	-0.33357	-0.340688	LOC330599	hypothetical protein LOC330599	Mus musculus 10 days lactation, adult female mammary gland cDNA, RIKEN full-length enriched library, clone:D730027E07 product:unclassifiable, full insert sequence. [AK085722]	105333332	105333391	chr7	+
A_52_P564098	1.45229	0.538328	1.45229	up	1.24703	0.318494	1.24703	up	-2.18589	-1.12822	2.18589	down	-0.159247	0.379081	0.159247	-1.28747	Nf1	neurofibromatosis 1	Mus musculus 0 day neonate lung cDNA, RIKEN full-length enriched library, clone:E030030H24 product:unclassifiable, full insert sequence. [AK053192]	79280242	79280301	chr11	+
A_51_P395856	1.41098	0.496701	1.41098	up	1.82443	0.867449	1.82443	up	2.18429	1.12717	2.18429	up	-0.682075	-0.185374	0.185374	0.445092	Slc22a7	solute carrier family 22 (organic anion transporter), member 7	Mus musculus solute carrier family 22 (organic anion transporter), member 7 (Slc22a7), mRNA [NM_144856]	46569272	46569331	chr17	-
A_52_P664034	1.05722	0.0802751	1.05722	up	1.79965	0.847716	1.79965	up	2.0308	1.02205	2.0308	up	-0.463995	-0.38372	0.38372	0.558055	Fat3	FAT tumor suppressor homolog 3 (Drosophila)	Mus musculus FAT tumor suppressor homolog 3 (Drosophila) (Fat3), mRNA [NM_001080814]	15723633	15723692	chr9	-
A_51_P227806	-1.28431	-0.360999	1.28431	down	2.49381	1.31835	2.49381	up	1.35359	0.436788	1.35359	up	-0.218394	-0.579392	1.09996	0.218394	Eed	embryonic ectoderm development	Mus musculus 2 days pregnant adult female oviduct cDNA, RIKEN full-length enriched library, clone:E230006A20 product:unclassifiable, full insert sequence. [AK053947]	97130967	97131026	chr7	+
A_51_P164148	-1.20853	-0.273258	1.20853	down	2.95743	1.56434	2.95743	up	1.02308	0.0329199	1.02308	up	-0.0164599	-0.289718	1.54788	0.0164599	Prss52	protease, serine, 52	Mus musculus protease, serine, 52 (Prss52), mRNA [NM_028525]	64729705	64731366	chr14	+
A_52_P150484	-1.75467	-0.811203	1.75467	down	-1.53315	-0.616503	1.53315	down	-2.66127	-1.41212	2.66127	down	0.713853	-0.0973496	0.0973501	-0.698262	5830403M04Rik	RIKEN cDNA 5830403M04 gene	Mus musculus adult male thymus cDNA, RIKEN full-length enriched library, clone:5830403M04 product:unclassifiable, full insert sequence. [AK017893]	100523890	100523949	chr5	+
A_52_P645675	2.15545	1.10799	2.15545	up	2.38833	1.256	2.38833	up	1.44402	0.530092	1.44402	up	-0.819041	0.288949	0.43696	-0.28895				34880476	34880535	chr17	+
A_52_P459211	1.26393	0.337912	1.26393	up	-1.34655	-0.429266	1.34655	down	3.98667	1.99519	3.98667	up	-0.168956	0.168956	-0.598222	1.82623	A930038B10Rik	RIKEN cDNA A930038B10 gene	Mus musculus adult retina cDNA, RIKEN full-length enriched library, clone:A930038B10 product:hypothetical protein, full insert sequence. [AK044736]	35579050	35579109	chr14	+
A_51_P162794	1.1097	0.150176	1.1097	up	1.14606	0.196679	1.14606	up	7.12113	2.83211	7.12113	up	-0.173427	-0.0232515	0.0232515	2.65868	Gzma	granzyme A	Mus musculus granzyme A (Gzma), mRNA [NM_010370]	113885986	113886045	chr13	-
A_51_P521010	1.1032	0.141694	1.1032	up	1.15167	0.203723	1.15167	up	3.81204	1.93056	3.81204	up	-0.172709	-0.0310149	0.0310144	1.75786	Ppp1r3c	protein phosphatase 1, regulatory (inhibitor) subunit 3C	Mus musculus protein phosphatase 1, regulatory (inhibitor) subunit 3C (Ppp1r3c), mRNA [NM_016854]	36807787	36807846	chr19	-
A_52_P730743	1.18133	0.240417	1.18133	up	-1.57273	-0.653271	1.57273	down	-4.63468	-2.21247	4.63468	down	0.326635	0.567052	-0.326635	-1.88583	LOC100048500	hypothetical protein LOC100048500	PREDICTED: Mus musculus hypothetical protein LOC100048500 (LOC100048500), mRNA [XM_001480545]	86199733	86199792	chr16	+
A_51_P321903	-1.88057	-0.911173	1.88057	down	-3.84113	-1.94153	3.84113	down	-3.33985	-1.73978	3.33985	down	1.32548	0.414304	-0.616055	-0.414304	Wrb	tryptophan rich basic protein	Mus musculus 13 days embryo heart cDNA, RIKEN full-length enriched library, clone:D330030F09 product:unclassifiable, full insert sequence. [AK084688]	96368311	96368370	chr16	+
A_51_P475788	-2.76759	-1.46863	2.76759	down	-3.04279	-1.6054	3.04279	down	-2.89421	-1.53317	2.89421	down	1.5009	0.032269	-0.104496	-0.032269			killer cell lectin-like receptor subfamily C, member 2 Gene [Source:MGI (curated);Acc:MGI:1336162] [ENSMUST00000095411]	129610628	129610687	chr6	-
A_52_P1051766	2.20713	1.14217	2.20713	up	1.29533	0.373316	1.29533	up	1.03399	0.0482197	1.03399	up	-0.210768	0.931404	0.162548	-0.162548			Mus musculus 0 day neonate head cDNA, RIKEN full-length enriched library, clone:4831413L22 product:unclassifiable, full insert sequence. [AK029197]	54498683	54498742	chr11	+
A_51_P302527	-4.7413	-2.24528	4.7413	down	-2.0283	-1.02027	2.0283	down	-1.59375	-0.672429	1.59375	down	0.846351	-1.39893	-0.173921	0.173922	Nek1	NIMA (never in mitosis gene a)-related expressed kinase 1	Mus musculus adult male testis cDNA, RIKEN full-length enriched library, clone:4932438I04 product:NIMA (never in mitosis gene a)-related expressed kinase 1, full insert sequence. [AK077047]	63585836	63585895	chr8	+
A_52_P842949	-1.81457	-0.859624	1.81457	down	-2.01919	-1.01377	2.01919	down	-1.87504	-0.906922	1.87504	down	0.883273	0.0236492	-0.130501	-0.0236492	LOC626082	hypothetical protein LOC626082	Mus musculus adult retina cDNA, RIKEN full-length enriched library, clone:A930012C24 product:unclassifiable, full insert sequence. [AK044425]	73398349	73398408	chr3	+
A_51_P514085	1.28722	0.364264	1.28722	up	2.23439	1.15988	2.23439	up	-1.43858	-0.524647	1.43858	down	-0.182132	0.182132	0.977747	-0.706778	Mx2	myxovirus (influenza virus) resistance 2	Mus musculus myxovirus (influenza virus) resistance 2 (Mx2), mRNA [NM_013606]	97782327	97782386	chr16	+
A_52_P488531	-2.00087	-1.00063	2.00087	down	1.4846	0.570079	1.4846	up	-1.07556	-0.105085	1.07556	down	0.0525427	-0.948087	0.622622	-0.0525427	4930524O08Rik	RIKEN cDNA 4930524O08 gene	Mus musculus adult male testis cDNA, RIKEN full-length enriched library, clone:4933408D09 product:RIKEN cDNA 4930524O08 gene, full insert sequence. [AK030170]	89733607	89733666	chr9	+
A_52_P1140678	2.09225	1.06506	2.09225	up	1.76747	0.821689	1.76747	up	1.73537	0.795245	1.73537	up	-0.808467	0.256589	0.0132222	-0.0132222			Mus musculus 8 days embryo whole body cDNA, RIKEN full-length enriched library, clone:5730453K06 product:unclassifiable, full insert sequence. [AK077575]	122622693	122622752	chr10	-
A_52_P923024	1.16488	0.220182	1.16488	up	2.16447	1.11402	2.16447	up	1.16004	0.214179	1.16004	up	-0.21718	0.00300169	0.896835	-0.00300121			Mus musculus 10 days neonate medulla oblongata cDNA, RIKEN full-length enriched library, clone:B830028K19 product:unclassifiable, full insert sequence. [AK046848]	86663546	86663605	chr7	+
A_52_P1179483	1.02386	0.0340152	1.02386	up	-1.00308	-0.00443935	1.00308	down	2.55568	1.35371	2.55568	up	-0.0170078	0.0170074	-0.0214472	1.3367	4930404H11Rik	RIKEN cDNA 4930404H11 gene	Mus musculus adult male testis cDNA, RIKEN full-length enriched library, clone:4930404H11 product:unclassifiable, full insert sequence. [AK015079]	72656744	72656803	chr12	+
A_52_P147070	1.29991	0.378413	1.29991	up	1.6363	0.71044	1.6363	up	2.17897	1.12365	2.17897	up	-0.544427	-0.166014	0.166013	0.579223	Cacna2d2	calcium channel, voltage-dependent, alpha 2/delta subunit 2	Mus musculus calcium channel, voltage-dependent, alpha 2/delta subunit 2 (Cacna2d2), transcript variant 2, mRNA [NM_020263]	107328453	107367930	chr9	+
A_52_P4296	-1.83887	-0.878817	1.83887	down	-3.02174	-1.59538	3.02174	down	-1.05149	-0.0724378	1.05149	down	0.475627	-0.40319	-1.11975	0.40319	Vmn2r8	vomeronasal 2, receptor 8	Mus musculus vomeronasal 2, receptor 8 (Vmn2r8), mRNA [NM_001104620]	109226422	109226481	chr5	-
A_51_P416059	1.6096	0.686702	1.6096	up	1.67791	0.746665	1.67791	up	2.20092	1.1381	2.20092	up	-0.716684	-0.0299814	0.0299814	0.42142	Dirc2	disrupted in renal carcinoma 2 (human)	Mus musculus disrupted in renal carcinoma 2 (human) (Dirc2), mRNA [NM_153550]	35695203	35695262	chr16	-
A_52_P884395	2.51704	1.33173	2.51704	up	2.70656	1.43646	2.70656	up	1.06936	0.0967436	1.06936	up	-0.714235	0.617492	0.722225	-0.617491			Mus musculus 13 days embryo stomach cDNA, RIKEN full-length enriched library, clone:D530049L24 product:unclassifiable, full insert sequence. [AK085247]	17206477	17206536	chr15	+
A_52_P1059903	1.01799	0.0257292	1.01799	up	2.39381	1.25931	2.39381	up	1.15417	0.206851	1.15417	up	-0.11629	-0.0905609	1.14302	0.0905609			Mus musculus adult male corpora quadrigemina cDNA, RIKEN full-length enriched library, clone:B230315D08 product:unclassifiable, full insert sequence. [AK045857]	66175730	66175789	chr5	+
A_52_P470560	-2.83439	-1.50304	2.83439	down	-1.01464	-0.0209713	1.01464	down	-1.71479	-0.778033	1.71479	down	0.399502	-1.10354	0.378531	-0.378531	Dpys	dihydropyrimidinase	Mus musculus dihydropyrimidinase (Dpys), transcript variant 1, mRNA [NM_022722]	39658467	39658526	chr15	-
A_51_P149267	2.36221	1.24014	2.36221	up	1.50874	0.593347	1.50874	up	1.62941	0.70435	1.62941	up	-0.648849	0.591291	-0.0555015	0.0555019			RIKEN cDNA 4930533K18 gene Gene [Source:MGI Symbol;Acc:MGI:1922439] [ENSMUST00000058942]	70396606	70396665	chr10	+
A_52_P555776	-1.06359	-0.0889444	1.06359	down	-1.71642	-0.779405	1.71642	down	2.18461	1.12737	2.18461	up	0.0444722	-0.0444722	-0.734933	1.17185	Sntg1	syntrophin, gamma 1	Mus musculus syntrophin, gamma 1 (Sntg1), mRNA [NM_027671]	8404284	8404343	chr1	-
A_51_P488273	2.67615	1.42016	2.67615	up	2.50836	1.32674	2.50836	up	1.31527	0.395364	1.31527	up	-0.861054	0.559104	0.46569	-0.46569	Clasp1	CLIP associating protein 1	Mus musculus CLIP associating protein 1 (Clasp1), transcript variant 1, mRNA [NM_001081276]	120503497	120503556	chr1	+
A_51_P261204	1.09703	0.133603	1.09703	up	-1.12631	-0.17161	1.12631	down	-2.32734	-1.21868	2.32734	down	0.0858049	0.219408	-0.0858054	-1.13288	Foxi2	forkhead box I2	Mus musculus forkhead box I2 (Foxi2), mRNA [NM_183193]	142604527	142604586	chr7	+
A_52_P50207	-2.27688	-1.18706	2.27688	down	-2.58714	-1.37136	2.58714	down	-2.37194	-1.24607	2.37194	down	1.21656	0.0295062	-0.154795	-0.0295062	Olfr1427	olfactory receptor 1427	Mus musculus olfactory receptor 1427 (Olfr1427), mRNA [NM_146679]	12173455	12173514	chr19	-
A_51_P253028	1.52448	0.608318	1.52448	up	1.23066	0.29943	1.23066	up	-2.20565	-1.1412	2.20565	down	-0.149715	0.458603	0.149715	-1.29092	Olfml2a	olfactomedin-like 2A	olfactomedin-like 2A Gene [Source:MGI (curated);Acc:MGI:2444741] [ENSMUST00000057279]	38816871	38816930	chr2	+
A_51_P202574	-1.38062	-0.46532	1.38062	down	1.17329	0.230558	1.17329	up	-2.19222	-1.13239	2.19222	down	0.23266	-0.23266	0.463218	-0.899735	Zfp697	zinc finger protein 697	Mus musculus zinc finger protein 697 (Zfp697), mRNA [NM_172863]	98233648	98233707	chr3	+
A_51_P383544	1.22819	0.296535	1.22819	up	1.10771	0.147586	1.10771	up	5.65208	2.49878	5.65208	up	-0.22206	0.0744743	-0.0744739	2.27672	Klre1	killer cell lectin-like receptor family E member 1	Mus musculus adult male aorta and vein cDNA, RIKEN full-length enriched library, clone:A530092N20 product:unclassifiable, full insert sequence. [AK041224]	129534979	129535038	chr6	+
A_51_P324742	-1.16432	-0.219482	1.16432	down	1.46216	0.548099	1.46216	up	2.72133	1.44431	2.72133	up	-0.274049	-0.493531	0.27405	1.17026	1700013G24Rik	RIKEN cDNA 1700013G24 gene	Mus musculus RIKEN cDNA 1700013G24 gene (1700013G24Rik), mRNA [NM_027063]	137011176	137011235	chr4	+
A_52_P235448	1.67963	0.748146	1.67963	up	1.0654	0.0913897	1.0654	up	4.95778	2.3097	4.95778	up	-0.419768	0.328378	-0.328378	1.88993	BC030500	cDNA sequence BC030500	Mus musculus cDNA sequence BC030500 (BC030500), mRNA [NM_173411]	61392920	61392979	chr8	+
A_52_P252034	-1.61967	-0.695702	1.61967	down	-2.02133	-1.0153	2.02133	down	-1.79134	-0.841043	1.79134	down	0.768373	0.0726709	-0.246932	-0.0726705			RIKEN cDNA 4930431F12 gene Gene [Source:MGI Symbol;Acc:MGI:1923033] [ENSMUST00000079389]	45359044	45359103	chr5	+
A_51_P340623	1.11179	0.152884	1.11179	up	1.83776	0.877952	1.83776	up	2.89993	1.53602	2.89993	up	-0.515418	-0.362534	0.362535	1.0206	Dscam	Down syndrome cell adhesion molecule	Mus musculus adult male testis cDNA, RIKEN full-length enriched library, clone:4932410A21 product:Down syndrome cell adhesion molecule, full insert sequence. [AK016518]	96995023	96995082	chr16	+
A_51_P462657	-1.45728	-0.543276	1.45728	down	1.12274	0.167022	1.12274	up	-2.42804	-1.27979	2.42804	down	0.271638	-0.271638	0.43866	-1.00816	Pou3f3	POU domain, class 3, transcription factor 3	Mus musculus POU domain, class 3, transcription factor 3 (Pou3f3), mRNA [NM_008900]	42755090	42755149	chr1	+
A_51_P151423	1.14701	0.197878	1.14701	up	2.19858	1.13657	2.19858	up	1.13444	0.181982	1.13444	up	-0.18993	0.0079484	0.946639	-0.00794792	9230112D13Rik	RIKEN cDNA 9230112D13 gene	RIKEN cDNA 9230112D13 gene Gene [Source:MGI Symbol;Acc:MGI:1925493] [ENSMUST00000022325]	35325111	35325170	chr14	-
A_51_P463791	2.11246	1.07892	2.11246	up	2.2067	1.14189	2.2067	up	1.133	0.180146	1.133	up	-0.629535	0.449389	0.512353	-0.449389	Srrm3	serine/arginine repetitive matrix 3	Mus musculus serine/arginine repetitive matrix 3 (Srrm3), mRNA [NM_021403]	136330257	136330448	chr5	+
A_52_P113295	1.16344	0.218399	1.16344	up	2.31663	1.21203	2.31663	up	1.15846	0.212203	1.15846	up	-0.215301	0.00309801	0.996724	-0.00309753	Odz1	odd Oz/ten-m homolog 1 (Drosophila)	Mus musculus 7 days neonate cerebellum cDNA, RIKEN full-length enriched library, clone:A730035C18 product:hypothetical Leucine-rich region containing protein, full insert sequence. [AK042886]	40677446	40677505	chrX	-
A_51_P489289	-1.09259	-0.127746	1.09259	down	-1.27711	-0.35288	1.27711	down	-2.35257	-1.23424	2.35257	down	0.240313	0.112566	-0.112567	-0.993926	Rhoh	ras homolog gene family, member H	Mus musculus ras homolog gene family, member H (Rhoh), mRNA [NM_001081105]	66284449	66284508	chr5	+
A_52_P98124	1.21144	0.276723	1.21144	up	1.04088	0.0578008	1.04088	up	-2.16991	-1.11764	2.16991	down	-0.0289004	0.247823	0.0289004	-1.14654	C230055K05Rik	RIKEN cDNA C230055K05 gene	Mus musculus RIKEN cDNA C230055K05 gene (C230055K05Rik), mRNA [NM_001039231]	105243074	105243133	chr5	-
A_51_P490323	1.12898	0.175019	1.12898	up	1.12357	0.168086	1.12357	up	4.11147	2.03965	4.11147	up	-0.171553	0.00346661	-0.00346661	1.8681	Pzp	pregnancy zone protein	Mus musculus pregnancy zone protein (Pzp), mRNA [NM_007376]	128436200	128436965	chr6	-
A_52_P462217	2.08948	1.06314	2.08948	up	1.02625	0.0373869	1.02625	up	2.14495	1.10094	2.14495	up	-0.550263	0.512877	-0.512876	0.550677	Abl1	c-abl oncogene 1, receptor tyrosine kinase	Mus musculus adult male hippocampus cDNA, RIKEN full-length enriched library, clone:C630031E05 product:v-abl Abelson murine leukemia oncogene 1, full insert sequence. [AK083248]	31553741	31553800	chr2	+
A_52_P269555	1.12582	0.170982	1.12582	up	1.03027	0.0430207	1.03027	up	2.19213	1.13233	2.19213	up	-0.107001	0.0639806	-0.0639806	1.02533	Gak	cyclin G associated kinase	Mus musculus 2 days neonate sympathetic ganglion cDNA, RIKEN full-length enriched library, clone:7120468H14 product:cyclin G associated kinase, full insert sequence. [AK148962]	109028670	109028729	chr5	-
A_51_P283236	-3.69885	-1.88708	3.69885	down	-4.37212	-2.12833	4.37212	down	-5.45973	-2.44883	5.45973	down	2.0077	0.120627	-0.120627	-0.441124	Jmjd4	jumonji domain containing 4	Mus musculus jumonji domain containing 4 (Jmjd4), mRNA [NM_178659]	59271374	59271433	chr11	+
A_51_P343116	-3.78444	-1.92008	3.78444	down	-1.81949	-0.863532	1.81949	down	-2.76541	-1.4675	2.76541	down	1.16551	-0.754565	0.301982	-0.301981	Syt7	synaptotagmin VII	Mus musculus synaptotagmin VII (Syt7), transcript variant 1, mRNA [NM_018801]	10487906	10492484	chr19	+
A_52_P298316	2.1892	1.13041	2.1892	up	2.11495	1.08062	2.11495	up	1.41353	0.499299	1.41353	up	-0.78996	0.340447	0.290661	-0.290661	A730028G07Rik	RIKEN cDNA A730028G07 gene	Mus musculus 7 days neonate cerebellum cDNA, RIKEN full-length enriched library, clone:A730028G07 product:unclassifiable, full insert sequence. [AK042831]	106784551	106784610	chr8	+
A_51_P157460	1.14992	0.20154	1.14992	up	1.28365	0.360257	1.28365	up	2.17675	1.12218	2.17675	up	-0.280898	-0.0793586	0.0793591	0.841278			Mus musculus 11 days pregnant adult female ovary and uterus cDNA, RIKEN full-length enriched library, clone:5031407O16 product:sex comb on midleg-like 1 (Drosophila), full insert sequence. [AK030290]	120187915	120187974	chr4	-
A_51_P194230	1.13849	0.187116	1.13849	up	1.1143	0.156132	1.1143	up	2.36585	1.24236	2.36585	up	-0.171624	0.0154924	-0.015492	1.07073	Zic1	zinc finger protein of the cerebellum 1	Mus musculus zinc finger protein of the cerebellum 1 (Zic1), mRNA [NM_009573]	91255425	91255484	chr9	-
A_51_P108432	-1.08889	-0.122862	1.08889	down	1.22785	0.296129	1.22785	up	2.22275	1.15235	2.22275	up	-0.148064	-0.270926	0.148065	1.00428			Mouse growth hormone-releasing hormone mRNA, complete cds. [M31654]	157159545	157159604	chr2	-
A_51_P295398	-1.49177	-0.577022	1.49177	down	-3.4423	-1.78337	3.4423	down	-2.45806	-1.29752	2.45806	down	0.937271	0.360249	-0.846101	-0.360249	1700021P04Rik	RIKEN cDNA 1700021P04 gene	RIKEN cDNA 1700021P04 gene Gene [Source:MGI Symbol;Acc:MGI:1922771] [ENSMUST00000025731]	24140584	24140643	chr19	+
A_52_P216102	1.07933	0.110143	1.07933	up	2.10141	1.07135	2.10141	up	1.46191	0.547851	1.46191	up	-0.328997	-0.218854	0.742358	0.218854			H4057C06-5 NIA Mouse 7.4K cDNA Clone Set Mus musculus cDNA clone H4057C06 5', mRNA sequence [BQ559281]	3256404	3256463	chr11	-
A_52_P364232	2.00453	1.00327	2.00453	up	2.17206	1.11906	2.17206	up	1.5129	0.597315	1.5129	up	-0.800291	0.202976	0.318771	-0.202976	Pik3c2a	phosphatidylinositol 3-kinase, C2 domain containing, alpha polypeptide	Mus musculus phosphatidylinositol 3-kinase, C2 domain containing, alpha polypeptide (Pik3c2a), mRNA [NM_011083]	123485684	123485743	chr7	-
A_52_P426416	1.09616	0.132461	1.09616	up	1.61219	0.689025	1.61219	up	6.9461	2.7962	6.9461	up	-0.410743	-0.278282	0.278282	2.38546	Gnal	guanine nucleotide binding protein, alpha stimulating, olfactory type	Mus musculus guanine nucleotide binding protein, alpha stimulating, olfactory type (Gnal), transcript variant 1, mRNA [NM_010307]	67295251	67351041	chr18	+
A_52_P361323	-1.79515	-0.844103	1.79515	down	-2.1731	-1.11976	2.1731	down	3.33853	1.73921	3.33853	up	0.422051	-0.422051	-0.697706	2.16126	Spic	Spi-C transcription factor (Spi-1/PU.1 related)	Mus musculus Spi-C transcription factor (Spi-1/PU.1 related) (Spic), mRNA [NM_011461]	88138166	88138225	chr10	-
A_52_P490788	3.35599	1.74674	3.35599	up	5.85209	2.54895	5.85209	up	4.06881	2.02461	4.06881	up	-1.88567	-0.138934	0.663281	0.138934	Cr2	complement receptor 2	Mus musculus complement receptor 2 (Cr2), mRNA [NM_007758]	196989549	196989608	chr1	-
A_51_P503922	1.00163	0.00235272	1.00163	up	1.24762	0.319176	1.24762	up	2.35256	1.23423	2.35256	up	-0.160764	-0.158412	0.158412	1.07347	Rcvrn	recoverin	M.musculus mRNA for 23 kDa photoreceptor cell-specific protein. [X66196]	67516745	67516806	chr11	+
A_51_P488730	-4.94607	-2.30628	4.94607	down	-5.28016	-2.40058	5.28016	down	-5.00976	-2.32474	5.00976	down	2.31551	0.00922918	-0.0850692	-0.00922918	Zfp612	zinc finger protein 612	Mus musculus zinc finger protein 612 (Zfp612), mRNA [NM_175480]	112613985	112614044	chr8	+
A_52_P914995	1.70053	0.765987	1.70053	up	2.03188	1.02281	2.03188	up	1.4715	0.557285	1.4715	up	-0.661636	0.104351	0.361177	-0.104351	9430012M22Rik	RIKEN cDNA 9430012M22 gene	Mus musculus 12 days embryo embryonic body between diaphragm region and neck cDNA, RIKEN full-length enriched library, clone:9430012M22 product:unclassifiable, full insert sequence. [AK020412]	55095358	55095417	chr3	+
A_51_P366207	7.21568	2.85114	7.21568	up	1.08143	0.112943	1.08143	up	1.14521	0.195618	1.14521	up	-0.154281	2.69685	-0.0413375	0.041337	Nap1l2	nucleosome assembly protein 1-like 2	Mus musculus nucleosome assembly protein 1-like 2 (Nap1l2), mRNA [NM_008671]	100379748	100379807	chrX	-
A_52_P868798	-2.80833	-1.48971	2.80833	down	-1.67047	-0.740258	1.67047	down	1.34079	0.423082	1.34079	up	0.370129	-1.11958	-0.370129	0.793211				24157306	24157365	chr18	-
A_51_P237106	2.25804	1.17507	2.25804	up	1.10189	0.139975	1.10189	up	2.65789	1.41028	2.65789	up	-0.657523	0.517549	-0.517549	0.752759	Olfr1211	olfactory receptor 1211	Mus musculus olfactory receptor 1211 (Olfr1211), mRNA [NM_001011804]	88770242	88770301	chr2	-
A_52_P173226	1.00966	0.0138717	1.00966	up	-1.01295	-0.0185676	1.01295	down	3.14028	1.65089	3.14028	up	-0.00693607	0.0069356	-0.0255036	1.64396			Q78I20_MOUSE (Q78I20) Atp11b protein, partial (23%) [TC1746035]	35753616	35753675	chr3	+
A_52_P103998	-5.76482	-2.52727	5.76482	down	-5.82155	-2.5414	5.82155	down	-1.11208	-0.15326	1.11208	down	1.34027	-1.18701	-1.20113	1.18701	Htr1b	5-hydroxytryptamine (serotonin) receptor 1B	Mus musculus 5-hydroxytryptamine (serotonin) receptor 1B (Htr1b), mRNA [NM_010482]	81525015	81525074	chr9	-
A_52_P394175	-1.45631	-0.542314	1.45631	down	2.00249	1.0018	2.00249	up	3.08391	1.62476	3.08391	up	-0.500899	-1.04321	0.500898	1.12386
A_52_P121093	-2.01697	-1.01219	2.01697	down	-2.25964	-1.17609	2.25964	down	2.6045	1.381	2.6045	up	0.506094	-0.506094	-0.67	1.8871	4932416J16Rik	RIKEN cDNA 4932416J16 gene	Mus musculus 0 day neonate head cDNA, RIKEN full-length enriched library, clone:4833438L20 product:unclassifiable, full insert sequence. [AK029447]	97536477	97536536	chr4	+
A_52_P165803	-1.30851	-0.387924	1.30851	down	1.09319	0.12855	1.09319	up	2.2104	1.1443	2.2104	up	-0.0642753	-0.452199	0.0642748	1.08003	BC107364	cDNA sequence BC107364	Mus musculus 10 days lactation, adult female mammary gland cDNA, RIKEN full-length enriched library, clone:D730018G16 product:hypothetical protein, full insert sequence. [AK085699]	96242696	96242856	chr3	-
A_51_P215828	1.31468	0.394713	1.31468	up	1.44926	0.535312	1.44926	up	2.27064	1.1831	2.27064	up	-0.465013	-0.0702996	0.0702996	0.718086	Kalrn	kalirin, RhoGEF kinase	Mus musculus kalirin, RhoGEF kinase (Kalrn), transcript variant 1, mRNA [NM_177357]	33977652	33977711	chr16	-
A_51_P471273	-1.10892	-0.149156	1.10892	down	-3.26641	-1.70771	3.26641	down	-2.89579	-1.53396	2.89579	down	0.841557	0.6924	-0.866149	-0.6924			RIKEN cDNA 2900055J20 gene Gene [Source:MGI Symbol;Acc:MGI:1920251] [ENSMUST00000096572]	40417085	40417144	chr18	+
A_51_P225827	-1.69621	-0.762317	1.69621	down	-2.13587	-1.09483	2.13587	down	-1.91042	-0.933891	1.91042	down	0.848104	0.0857873	-0.246722	-0.0857873	Ovol1	OVO homolog-like 1 (Drosophila)	Mus musculus OVO homolog-like 1 (Drosophila) (Ovol1), mRNA [NM_019935]	5550257	5550316	chr19	-
A_51_P316661	1.19963	0.262588	1.19963	up	1.24149	0.312075	1.24149	up	2.15802	1.10971	2.15802	up	-0.287331	-0.0247431	0.0247436	0.822378	Ren1	renin 1 structural	Mus musculus renin 1 structural (Ren1), mRNA [NM_031192]	135256659	135256718	chr1	+
A_52_P404942	2.51401	1.32999	2.51401	up	1.48734	0.572732	1.48734	up	1.68535	0.753047	1.68535	up	-0.66289	0.667103	-0.0901575	0.0901575	ORF63	open reading frame 63	Mus musculus open reading frame 63 (ORF63), mRNA [NM_144854]	87581428	87581487	chr16	+
A_51_P184340	2.01514	1.01088	2.01514	up	2.22997	1.15702	2.22997	up	1.06809	0.0950308	1.06809	up	-0.552954	0.457924	0.60407	-0.457923	Scn3b	sodium channel, voltage-gated, type III, beta	Mus musculus sodium channel, voltage-gated, type III, beta (Scn3b), transcript variant 2, mRNA [NM_178227]	40098383	40098442	chr9	+
A_51_P302856	1.36553	0.449458	1.36553	up	-2.21458	-1.14704	2.21458	down	1.596	0.674459	1.596	up	-0.224729	0.224729	-1.37176	0.44973	Ugt2b37	UDP glucuronosyltransferase 2 family, polypeptide B37	Mus musculus UDP glucuronosyltransferase 2 family, polypeptide B37 (Ugt2b37), mRNA [NM_053215]	87669707	87669766	chr5	-
A_52_P313656	-1.1105	-0.151213	1.1105	down	-2.18395	-1.12694	2.18395	down	1.01329	0.0190535	1.01329	up	0.0756063	-0.0756063	-1.05133	0.0946598				119408114	119408173	chr11	+
A_52_P550948	-2.0407	-1.02907	2.0407	down	-1.12913	-0.175209	1.12913	down	-1.72417	-0.785902	1.72417	down	0.480556	-0.548512	0.305347	-0.305347			Mus musculus adult male urinary bladder cDNA, RIKEN full-length enriched library, clone:9530084H22 product:unclassifiable, full insert sequence. [AK079288]	70501002	70501061	chr14	+
A_52_P663267	-1.05801	-0.0813556	1.05801	down	-2.13335	-1.09312	2.13335	down	1.19531	0.257384	1.19531	up	0.0406775	-0.040678	-1.05244	0.298062			Mus musculus adult male urinary bladder cDNA, RIKEN full-length enriched library, clone:9530099F24 product:unclassifiable, full insert sequence. [AK035749]	91380489	91380548	chr1	+
A_52_P574274	-1.15173	-0.203799	1.15173	down	-1.68152	-0.749764	1.68152	down	3.13934	1.65046	3.13934	up	0.101899	-0.1019	-0.647865	1.75236	Spatc1	spermatogenesis and centriole associated 1	Mus musculus spermatogenesis and centriole associated 1 (Spatc1), mRNA [NM_028852]	76115393	76115452	chr15	+
A_52_P261365	1.18627	0.246432	1.18627	up	1.60503	0.682597	1.60503	up	4.14808	2.05244	4.14808	up	-0.464515	-0.218082	0.218082	1.58793	Olfr576	olfactory receptor 576	Mus musculus olfactory receptor 576 (Olfr576), mRNA [NM_001001805]	110114385	110114444	chr7	+
A_51_P475911	-1.23677	-0.306577	1.23677	down	-1.1851	-0.24501	1.1851	down	2.42857	1.28011	2.42857	up	0.122505	-0.184073	-0.122505	1.40261			Mus musculus 12 days embryo spinal ganglion cDNA, RIKEN full-length enriched library, clone:D130060H19 product:unclassifiable, full insert sequence. [AK051616]	43281045	43281104	chr16	+
A_52_P305658	-1.23996	-0.310297	1.23996	down	1.69899	0.764675	1.69899	up	4.98541	2.31771	4.98541	up	-0.382338	-0.692634	0.382338	1.93538	Ntng1	netrin G1	Mus musculus netrin G1 (Ntng1), transcript variant a, mRNA [NM_030699]	109737588	109737647	chr3	-
A_51_P116813	1.23313	0.302323	1.23313	up	2.01996	1.01433	2.01996	up	-1.17614	-0.234059	1.17614	down	-0.151162	0.151162	0.863165	-0.385221	Cyp17a1	cytochrome P450, family 17, subfamily a, polypeptide 1	Mus musculus cytochrome P450, family 17, subfamily a, polypeptide 1 (Cyp17a1), mRNA [NM_007809]	46742594	46743207	chr19	-
A_52_P1147958	-1.28079	-0.357036	1.28079	down	-3.10338	-1.63384	3.10338	down	-1.80128	-0.849019	1.80128	down	0.603027	0.245991	-1.03081	-0.245992			Mus musculus 10 days neonate cerebellum cDNA, RIKEN full-length enriched library, clone:B930013F22 product:unclassifiable, full insert sequence. [AK047039]	3370512	3370571	chr12	+
A_51_P438924	1.23444	0.303857	1.23444	up	1.19368	0.255421	1.19368	up	2.29622	1.19926	2.29622	up	-0.279639	0.0242181	-0.0242181	0.919623	Cmtm5	CKLF-like MARVEL transmembrane domain containing 5	Mus musculus CKLF-like MARVEL transmembrane domain containing 5 (Cmtm5), mRNA [NM_026066]	55557943	55558002	chr14	+
A_51_P115244	-5.83829	-2.54555	5.83829	down	-6.2227	-2.63754	6.2227	down	-5.91157	-2.56354	5.91157	down	2.55454	0.00899744	-0.0829959	-0.00899744			Mus musculus 0 day neonate cerebellum cDNA, RIKEN full-length enriched library, clone:C230070O16 product:unclassifiable, full insert sequence. [AK048797]	36489745	36489804	chr10	+
A_51_P399974	-3.00129	-1.58558	3.00129	down	-2.06287	-1.04466	2.06287	down	-3.03762	-1.60294	3.03762	down	1.31512	-0.270463	0.270463	-0.287824	Olfr178	olfactory receptor 178	Mus musculus olfactory receptor 178 (Olfr178), mRNA [NM_146997]	58889121	58889180	chr16	-
A_51_P423963	2.964	1.56755	2.964	up	2.72173	1.44453	2.72173	up	2.40891	1.26838	2.40891	up	-1.35645	0.211095	0.0880737	-0.0880737	Tas1r3	taste receptor, type 1, member 3	Mus musculus taste receptor, type 1, member 3 (Tas1r3), mRNA [NM_031872]	155234018	155234077	chr4	-
A_52_P467389	1.09071	0.125264	1.09071	up	2.39079	1.25749	2.39079	up	1.08815	0.121871	1.08815	up	-0.123568	0.00169659	1.13392	-0.00169611	Slc15a3	solute carrier family 15, member 3	Mus musculus solute carrier family 15, member 3 (Slc15a3), mRNA [NM_023044]	10931798	10932148	chr19	+
A_51_P103659	1.7235	0.785342	1.7235	up	2.08977	1.06334	2.08977	up	1.73834	0.79771	1.73834	up	-0.791526	-0.0061841	0.271816	0.0061841	Tubb2a	tubulin, beta 2A	Mus musculus tubulin, beta 2A (Tubb2a), mRNA [NM_009450]	34167380	34168088	chr13	-
A_51_P335591	1.58329	0.662922	1.58329	up	1.04076	0.0576363	1.04076	up	2.43362	1.2831	2.43362	up	-0.360279	0.302643	-0.302643	0.922825	Ryr3	ryanodine receptor 3	Mus musculus ryanodine receptor 3 (Ryr3), mRNA [NM_177652]	112569008	112569067	chr2	-
A_51_P432585	1.11384	0.15554	1.11384	up	1.12868	0.174632	1.12868	up	2.87246	1.52229	2.87246	up	-0.165086	-0.0095458	0.00954628	1.3572			Mus musculus 16 days neonate heart cDNA, RIKEN full-length enriched library, clone:D830018C15 product:unclassifiable, full insert sequence. [AK085855]	67281674	67281733	chr3	+
A_52_P579771	-1.07401	-0.103007	1.07401	down	-1.44451	-0.530583	1.44451	down	2.14821	1.10314	2.14821	up	0.0515037	-0.0515037	-0.479079	1.15464	4930452A19Rik	RIKEN cDNA 4930452A19 gene	Mus musculus adult male testis cDNA, RIKEN full-length enriched library, clone:4930452A19 product:unclassifiable, full insert sequence. [AK019626]	9943678	9943737	chr17	-
A_51_P130841	-1.24896	-0.320725	1.24896	down	-1.15361	-0.206155	1.15361	down	-2.22939	-1.15665	2.22939	down	0.26344	-0.0572853	0.0572853	-0.893208	Srgap1	SLIT-ROBO Rho GTPase activating protein 1	Mus musculus GAP1 mRNA, partial cds. [AY057898]	121222284	121222343	chr10	-
A_52_P448106	2.38603	1.25461	2.38603	up	2.92573	1.5488	2.92573	up	2.30837	1.20687	2.30837	up	-1.23074	0.0238688	0.318054	-0.0238688	Arhgap42	VRho GTPase activating protein 42	Mus musculus adult male colon cDNA, RIKEN full-length enriched library, clone:9030420J04 product:RIKEN cDNA 9030420J04 gene, full insert sequence. [AK018520]	9147399	9147458	chr9	-
A_52_P622197	-2.12232	-1.08564	2.12232	down	1.21655	0.282791	1.21655	up	1.27088	0.345826	1.27088	up	-0.141396	-1.22703	0.141396	0.204431				7654638	7654697	chr1	+
A_52_P932021	-4.04525	-2.01623	4.04525	down	-4.30933	-2.10746	4.30933	down	-4.09979	-2.03555	4.09979	down	2.02589	0.00966072	-0.0815735	-0.00966072			Mus musculus 12 days embryo eyeball cDNA, RIKEN full-length enriched library, clone:D230033E18 product:unclassifiable, full insert sequence. [AK084369]	55740424	55740483	chr3	+
A_52_P40641	1.0194	0.027719	1.0194	up	2.26209	1.17766	2.26209	up	2.15103	1.10502	2.15103	up	-0.566372	-0.538653	0.611284	0.538653	Zfp646	zinc finger protein 646	Mus musculus zinc finger protein 646 (Zfp646), mRNA [NM_172749]	135021283	135021342	chr7	+
A_51_P199756	-1.75739	-0.813433	1.75739	down	1.27339	0.348679	1.27339	up	-2.68696	-1.42597	2.68696	down	0.406716	-0.406716	0.755395	-1.01926			RIKEN cDNA 3110018I06 gene Gene [Source:MGI Symbol;Acc:MGI:1920410] [ENSMUST00000082269]	108727719	108727778	chr12	+
A_51_P483436	3.60169	1.84867	3.60169	up	4.47775	2.16277	4.47775	up	3.03069	1.59965	3.03069	up	-1.72416	0.124514	0.438614	-0.124515	4930404H21Rik	RIKEN cDNA 4930404H21 gene	Mus musculus RIKEN cDNA 4930404H21 gene (4930404H21Rik), mRNA [NM_028654]	140778851	140778910	chr7	-
A_52_P99040	-2.20658	-1.14181	2.20658	down	-2.34645	-1.23048	2.34645	down	-2.21369	-1.14645	2.21369	down	1.14413	0.00232267	-0.086349	-0.00232267
A_51_P400490	1.27211	0.34722	1.27211	up	-1.03952	-0.0559244	1.03952	down	2.00567	1.00409	2.00567	up	-0.17361	0.17361	-0.229535	0.830476	Arhgef18	rho/rac guanine nucleotide exchange factor (GEF) 18	Mus musculus 3 days neonate thymus cDNA, RIKEN full-length enriched library, clone:A630008H02 product:hypothetical Dbl domain (dbl/cdc24 rhoGEF family) containing protein, full insert sequence. [AK041423]	3449599	3449658	chr8	+
A_52_P177912	-1.85996	-0.895271	1.85996	down	-2.16644	-1.11532	2.16644	down	1.86626	0.900149	1.86626	up	0.447636	-0.447635	-0.667689	1.34778			Mus musculus 2 days pregnant adult female oviduct cDNA, RIKEN full-length enriched library, clone:E230026G13 product:unclassifiable, full insert sequence. [AK054189]	4485651	4485710	chr4	+
A_52_P359662	-3.88	-1.95606	3.88	down	-1.10077	-0.138517	1.10077	down	1.41496	0.500766	1.41496	up	0.0692582	-1.8868	-0.0692587	0.570024	4930447J18Rik	RIKEN cDNA 4930447J18 gene	Mus musculus adult male testis cDNA, RIKEN full-length enriched library, clone:4930425M13 product:unclassifiable, full insert sequence. [AK015201]	48519456	48519515	chr14	+
A_52_P55666	1.10471	0.143666	1.10471	up	1.13415	0.181608	1.13415	up	2.17831	1.12321	2.17831	up	-0.162637	-0.018971	0.018971	0.960569	Mtf1	metal response element binding transcription factor 1	Mus musculus metal response element binding transcription factor 1 (Mtf1), mRNA [NM_008636]	124524812	124524871	chr4	+
A_51_P453256	1.0392	0.0554695	1.0392	up	-2.68085	-1.42269	2.68085	down	-2.39277	-1.25868	2.39277	down	0.62934	0.68481	-0.793348	-0.629341	B930053N02Rik	RIKEN cDNA B930053N02 gene	Mus musculus 10 days neonate cerebellum cDNA, RIKEN full-length enriched library, clone:B930053N02 product:unclassifiable, full insert sequence. [AK047372]	73748495	73748554	chr8	+
A_51_P332837	-1.12056	-0.164221	1.12056	down	2.55218	1.35173	2.55218	up	2.00337	1.00243	2.00337	up	-0.501214	-0.665435	0.850515	0.501215	Clrn1	clarin 1	Mus musculus 16 days neonate thymus cDNA, RIKEN full-length enriched library, clone:A130002D11 product:similar to USHER SYNDROME TYPE 3 PROTEIN [Homo sapiens], full insert sequence. [AK037267]	58648728	58648787	chr3	-
A_51_P358344	2.48297	1.31207	2.48297	up	-1.121	-0.164785	1.121	down	3.04201	1.60503	3.04201	up	-0.656034	0.656034	-0.82082	0.948992	Col17a1	collagen, type XVII, alpha 1	Mus musculus collagen, type XVII, alpha 1 (Col17a1), mRNA [NM_007732]	47720894	47720953	chr19	-
A_51_P344527	-1.85952	-0.894929	1.85952	down	-2.00535	-1.00385	2.00535	down	-1.90751	-0.931688	1.90751	down	0.913309	0.0183792	-0.0905428	-0.0183797	Tekt3	tektin 3	Mus musculus adult male testis cDNA, RIKEN full-length enriched library, clone:4933407G07 product:similar to CDNA FLJ32828 FIS, CLONE TESTI2003117, WEAKLY SIMILAR TO TEKTIN A1 [Homo sapiens], full insert sequence. [AK016718]	62887001	62891663	chr11	+
A_52_P55893	1.39329	0.478495	1.39329	up	2.11397	1.07996	2.11397	up	1.24311	0.31396	1.24311	up	-0.396227	0.0822678	0.683729	-0.0822678	Baalc	brain and acute leukemia, cytoplasmic	Mus musculus brain and acute leukemia, cytoplasmic (Baalc), mRNA [NM_080640]	38765346	38765405	chr15	+
A_52_P237957	-3.61893	-1.85556	3.61893	down	-3.854	-1.94636	3.854	down	-3.66902	-1.8754	3.66902	down	1.86548	0.00991535	-0.0808773	-0.00991535	Olfr492	olfactory receptor 492	Mus musculus olfactory receptor 492 (Olfr492), mRNA [NM_146497]	115466569	115466628	chr7	-
A_51_P102507	1.60161	0.679524	1.60161	up	1.59305	0.671796	1.59305	up	2.00396	1.00285	2.00396	up	-0.67566	0.00386429	-0.00386429	0.32719	Vps33a	vacuolar protein sorting 33A (yeast)	Mus musculus vacuolar protein sorting 33A (yeast) (Vps33a), mRNA [NM_029929]	123979443	123979502	chr5	-
A_52_P932574	1.26071	0.334238	1.26071	up	-2.03044	-1.02179	2.03044	down	-1.33593	-0.417845	1.33593	down	0.208922	0.54316	-0.812867	-0.208922
A_51_P230267	-3.83992	-1.94108	3.83992	down	-3.00641	-1.58804	3.00641	down	-1.66169	-0.732655	1.66169	down	1.16035	-0.780726	-0.427695	0.427694	H2-Q10	histocompatibility 2, Q region locus 10	Mus musculus histocompatibility 2, Q region locus 10 (H2-Q10), mRNA [NM_010391]	35610468	35610527	chr17	+
A_52_P487508	1.03982	0.0563364	1.03982	up	-1.59617	-0.674619	1.59617	down	2.29502	1.19851	2.29502	up	-0.0281682	0.0281682	-0.702787	1.17034	Gpr6	G protein-coupled receptor 6	Mus musculus G protein-coupled receptor 6 (Gpr6), mRNA [NM_199058]	40790849	40790908	chr10	-
A_52_P343916	1.8266	0.869161	1.8266	up	-1.9448	-0.959624	1.9448	down	-2.12167	-1.0852	2.12167	down	0.479812	1.34897	-0.479812	-0.605389	A730008I21Rik	RIKEN cDNA A730008I21 gene	Mus musculus 7 days neonate cerebellum cDNA, RIKEN full-length enriched library, clone:A730008I21 product:unclassifiable, full insert sequence. [AK042591]	63924976	63925035	chr2	-
A_51_P374476	-2.27023	-1.18284	2.27023	down	-1.16471	-0.219972	1.16471	down	-1.22063	-0.287624	1.22063	down	0.253798	-0.929041	0.0338263	-0.0338259	Hbb-b1	hemoglobin, beta adult major chain	Mus musculus hemoglobin, beta adult major chain (Hbb-b1), mRNA [NM_008220]	110962000	110962059	chr7	-
A_52_P539124	-2.32634	-1.21806	2.32634	down	-1.60058	-0.678598	1.60058	down	1.16335	0.218286	1.16335	up	0.339299	-0.878763	-0.339299	0.557585			cholecystokinin Gene [Source:MGI Symbol;Acc:MGI:88297] [ENSMUST00000060307]	121402514	121402573	chr9	-
A_52_P591116	1.12613	0.171376	1.12613	up	2.85861	1.51531	2.85861	up	1.10111	0.138954	1.10111	up	-0.155165	0.0162106	1.36015	-0.016211	Cntn4	contactin 4	Mus musculus 2 days pregnant adult female ovary cDNA, RIKEN full-length enriched library, clone:E330014A13 product:axonal-associated cell adhesion molecule, full insert sequence. [AK087738]	106295593	106295652	chr6	+
A_52_P151934	-1.04673	-0.0658836	1.04673	down	1.35493	0.438221	1.35493	up	-2.066	-1.04684	2.066	down	0.0329418	-0.0329418	0.471163	-1.0139	Gm355	predicted gene 355	predicted gene 355 Gene [Source:MGI Symbol;Acc:MGI:2685201] [ENSMUST00000099394]	128422315	128422374	chr2	+
A_52_P393471	-2.13132	-1.09175	2.13132	down	-1.09483	-0.130708	1.09483	down	-1.91898	-0.940337	1.91898	down	0.535522	-0.556223	0.404815	-0.404815	Dock2	dedicator of cyto-kinesis 2	Mus musculus dedicator of cyto-kinesis 2 (Dock2), mRNA [NM_033374]	34131691	34132820	chr11	-
A_51_P169693	1.92512	0.944946	1.92512	up	2.30278	1.20338	2.30278	up	1.55942	0.641014	1.55942	up	-0.79298	0.151966	0.410396	-0.151966	Bst2	bone marrow stromal cell antigen 2	Mus musculus bone marrow stromal cell antigen 2 (Bst2), mRNA [NM_198095]	74058603	74058662	chr8	-
A_52_P415168	1.71189	0.775589	1.71189	up	2.15959	1.11076	2.15959	up	2.48435	1.31287	2.48435	up	-0.943173	-0.167585	0.167585	0.369695	Mia1	melanoma inhibitory activity 1	Mus musculus melanoma inhibitory activity 1 (Mia1), mRNA [NM_019394]	27965205	27965264	chr7	-
A_51_P204131	-1.04712	-0.0664301	1.04712	down	-2.17878	-1.12352	2.17878	down	1.93935	0.955576	1.93935	up	0.033215	-0.033215	-1.0903	0.988791	4921528I01Rik	RIKEN cDNA 4921528I01 gene	Mus musculus RIKEN cDNA 4921528I01 gene (4921528I01Rik), mRNA [NM_027616]	21970042	22003409	chr18	-
A_52_P192699	1.63406	0.708465	1.63406	up	2.03746	1.02677	2.03746	up	1.25434	0.326923	1.25434	up	-0.517694	0.190771	0.509077	-0.190771	Lifr	leukemia inhibitory factor receptor	Mus musculus leukemia inhibitory factor receptor (Lifr), transcript variant 1, mRNA [NM_013584]	7135674	7135733	chr15	+
A_52_P369562	-576.289	-9.17065	576.289	down	-273.566	-8.09575	273.566	down	-190.323	-7.57231	190.323	down	7.83403	-1.33662	-0.26172	0.26172	Pstpip2	proline-serine-threonine phosphatase-interacting protein 2	Mus musculus proline-serine-threonine phosphatase-interacting protein 2 (Pstpip2), mRNA [NM_013831]	78112173	78113045	chr18	+
A_52_P485939	-1.48259	-0.568116	1.48259	down	-1.16252	-0.217257	1.16252	down	2.25033	1.17014	2.25033	up	0.108628	-0.459487	-0.108628	1.27877	Slc39a8	solute carrier family 39 (metal ion transporter), member 8	Mus musculus solute carrier family 39 (metal ion transporter), member 8 (Slc39a8), transcript variant 3, mRNA [NM_026228]	135551169	135551228	chr3	+
A_52_P608156	2.66634	1.41486	2.66634	up	1.13748	0.185845	1.13748	up	5.09317	2.34856	5.09317	up	-0.800352	0.614507	-0.614507	1.54821	Dock8	dedicator of cytokinesis 8	Mus musculus dedicator of cytokinesis 8 (Dock8), mRNA [NM_028785]	25197706	25201591	chr19	+
A_51_P217906	-1.08183	-0.113472	1.08183	down	-1.18019	-0.239018	1.18019	down	-2.26683	-1.18068	2.26683	down	0.176246	0.0627732	-0.0627728	-1.00443	Ctse	cathepsin E	Mus musculus cathepsin E, mRNA (cDNA clone MGC:5924 IMAGE:3601519), complete cds. [BC005432]	133571935	133571994	chr1	+
A_52_P330956	2.52293	1.3351	2.52293	up	1.80922	0.855371	1.80922	up	2.30145	1.20255	2.30145	up	-1.02896	0.306143	-0.173587	0.173587	Fkbp6	FK506 binding protein 6	Mus musculus FK506 binding protein 6 (Fkbp6), mRNA [NM_033571]	135813560	135815389	chr5	-
A_51_P235426	1.01392	0.019948	1.01392	up	2.73566	1.45189	2.73566	up	3.2491	1.70004	3.2491	up	-0.735919	-0.715971	0.71597	0.964121	Hist1h2be	histone cluster 1, H2be	Mus musculus histone cluster 1, H2be (Hist1h2be), transcript variant 2, mRNA [NM_178194]	23675946	23676005	chr13	-
A_52_P1180928	1.12865	0.174599	1.12865	up	2.50296	1.32364	2.50296	up	1.55952	0.641105	1.55952	up	-0.407852	-0.233253	0.915784	0.233253	Gm10034	predicted gene 10034	Mus musculus 13 days embryo spinal cord cDNA, RIKEN full-length enriched library, clone:G630009F03 product:hypothetical protein, full insert sequence. [AK090167]	57398565	57398624	chr14	+
A_51_P407915	1.46578	0.551669	1.46578	up	1.05864	0.0822129	1.05864	up	2.31787	1.2128	2.31787	up	-0.316941	0.234728	-0.234728	0.895857	C7	complement component 7	Mus musculus adult male aorta and vein cDNA, RIKEN full-length enriched library, clone:A530026G17 product:similar to COMPLEMENT COMPONENT C7 PRECURSOR [Homo sapiens], full insert sequence. [AK040806]	4997491	4997550	chr15	-
A_51_P427282	2.55167	1.35144	2.55167	up	4.31656	2.10988	4.31656	up	2.30631	1.20558	2.30631	up	-1.27851	0.0729284	0.83137	-0.0729289	Ctsj	cathepsin J	Mus musculus cathepsin J (Ctsj), mRNA [NM_012007]	61105456	61105824	chr13	-
A_51_P365468	1.88388	0.91371	1.88388	up	2.07381	1.05228	2.07381	up	1.55802	0.639716	1.55802	up	-0.776713	0.136997	0.27557	-0.136997	Clpb	ClpB caseinolytic peptidase B homolog (E. coli)	Mus musculus ClpB caseinolytic peptidase B homolog (E. coli) (Clpb), mRNA [NM_009191]	108936211	108936270	chr7	+
A_51_P117933	-1.37119	-0.455426	1.37119	down	-2.46717	-1.30286	2.46717	down	1.80098	0.848783	1.80098	up	0.227713	-0.227713	-1.07514	1.0765	Tcrb-J	T-cell receptor beta, joining region	Mus musculus adult male thymus cDNA, RIKEN full-length enriched library, clone:5830405F06 product:similar to T-cell receptor beta chain precursor V-D-J regions (BW14) (fragment) [Mus musculus], full insert sequence. [AK017898]	41012830	41012889	chr6	+
A_51_P458018	-1.95381	-0.966289	1.95381	down	-2.68459	-1.4247	2.68459	down	-2.37909	-1.25041	2.37909	down	1.10835	0.142061	-0.31635	-0.142062	Gml	GPI anchored molecule like protein	Mus musculus GPI anchored molecule like protein (Gml), mRNA [NM_001177524]	74646839	74646898	chr15	-
A_51_P244633	-3.56743	-1.83489	3.56743	down	-3.15661	-1.65838	3.15661	down	-2.13601	-1.09492	2.13601	down	1.37665	-0.458237	-0.281727	0.281727	Fscn2	fascin homolog 2, actin-bundling protein, retinal (Strongylocentrotus purpuratus)	Mus musculus fascin homolog 2, actin-bundling protein, retinal (Strongylocentrotus purpuratus) (Fscn2), mRNA [NM_172802]	120223830	120227995	chr11	+
A_51_P182876	1.08369	0.115948	1.08369	up	2.23636	1.16115	2.23636	up	1.1294	0.175553	1.1294	up	-0.14575	-0.0298023	1.0154	0.0298028			Glycine tyrosine-rich hair keratin protein [Source:UniProtKB/TrEMBL;Acc:O08631] [ENSMUST00000089106]	89015922	89015981	chr16	+
A_52_P73475	-1.36606	-0.45002	1.36606	down	-1.24501	-0.316156	1.24501	down	-4.57362	-2.19334	4.57362	down	0.383088	-0.0669322	0.0669317	-1.81025	Fam78a	family with sequence similarity 78, member A	Mus musculus family with sequence similarity 78, member A (Fam78a), mRNA [NM_175511]	31922511	31922570	chr2	-
A_52_P326557	1.68938	0.756497	1.68938	up	2.27415	1.18533	2.27415	up	1.39208	0.477245	1.39208	up	-0.616871	0.139626	0.568457	-0.139626	Gpr119	G-protein coupled receptor 119	Mus musculus G-protein coupled receptor 119 (Gpr119), mRNA [NM_181751]	46026588	46026647	chrX	-
A_51_P351828	7.76429	2.95685	7.76429	up	7.98728	2.9977	7.98728	up	7.57066	2.92042	7.57066	up	-2.93864	0.0182183	0.059068	-0.0182183	Olfr656	olfactory receptor 656	Mus musculus olfactory receptor 656 (Olfr656), mRNA [NM_147075]	111766660	111766719	chr7	+
A_52_P207728	2.19749	1.13585	2.19749	up	2.21796	1.14923	2.21796	up	2.5342	1.34153	2.5342	up	-1.14254	-0.0066886	0.00668812	0.198988	Dot1l	DOT1-like, histone H3 methyltransferase (S. cerevisiae)	Mus musculus DOT1-like, histone H3 methyltransferase (S. cerevisiae) (Dot1l), mRNA [NM_199322]	80248254	80248313	chr10	+
A_52_P578952	-2.52063	-1.33378	2.52063	down	-1.32098	-0.401611	1.32098	down	2.23853	1.16255	2.23853	up	0.200806	-1.13298	-0.200806	1.36336	Muc4	mucin 4	Mus musculus mucin 4 (Muc4), mRNA [NM_080457]	32779190	32780912	chr16	+
A_52_P671120	1.29967	0.378147	1.29967	up	1.07056	0.0983615	1.07056	up	2.00478	1.00344	2.00478	up	-0.238255	0.139893	-0.139893	0.765187			Mus musculus adult male aorta and vein cDNA, RIKEN full-length enriched library, clone:A530010N14 product:unclassifiable, full insert sequence. [AK040668]	38446691	38446750	chr1	+
A_52_P283133	1.14236	0.19202	1.14236	up	1.09679	0.133294	1.09679	up	4.12877	2.04571	4.12877	up	-0.162657	0.0293632	-0.0293632	1.88306				82738504	82738563	chr9	+
A_51_P465292	-2.21387	-1.14657	2.21387	down	-2.28619	-1.19295	2.28619	down	1.08189	0.113554	1.08189	up	0.573286	-0.573286	-0.619661	0.68684	Hnmt	histamine N-methyltransferase	Mus musculus histamine N-methyltransferase (Hnmt), mRNA [NM_080462]	23858856	23858915	chr2	-
A_51_P477229	1.02301	0.0328197	1.02301	up	-2.20537	-1.14102	2.20537	down	1.82451	0.867505	1.82451	up	-0.0164099	0.0164099	-1.15743	0.851095	Olfr780	olfactory receptor 780	Mus musculus olfactory receptor 780 (Olfr780), mRNA [NM_146284]	128759488	128759547	chr10	+
A_52_P112190	-1.51193	-0.596389	1.51193	down	-1.28078	-0.357026	1.28078	down	2.40337	1.26506	2.40337	up	0.178513	-0.417876	-0.178513	1.44357	LOC100047053	similar to monoclonal antibody kappa light chain	PREDICTED: Mus musculus similar to monoclonal antibody kappa light chain (LOC100047053), mRNA [XM_001477291]	70024157	70024216	chr6	-
A_52_P802856	1.85724	0.89316	1.85724	up	1.18079	0.239754	1.18079	up	27.2316	4.76721	27.2316	up	-0.566457	0.326703	-0.326703	4.20076	A1300008O04Rik	RIKEN cDNA A1300008O04 gene	Mus musculus 16 days neonate thymus cDNA, RIKEN full-length enriched library, clone:A130008O04 product:unclassifiable, full insert sequence. [AK037343]	25069218	25069277	chr9	+
A_51_P298869	1.9436	0.958734	1.9436	up	2.08017	1.0567	2.08017	up	1.21324	0.27886	1.21324	up	-0.618796	0.339937	0.437905	-0.339937	Gm4755	predicted gene 4755	Mus musculus B6-derived CD11 +ve dendritic cells cDNA, RIKEN full-length enriched library, clone:F730043H23 product:unclassifiable, full insert sequence. [AK089512]	8772596	8772655	chr12	-
A_51_P171711	2.1088	1.07642	2.1088	up	1.88994	0.918343	1.88994	up	3.08699	1.6262	3.08699	up	-0.997383	0.0790396	-0.0790401	0.628818	Cacna2d2	calcium channel, voltage-dependent, alpha 2/delta subunit 2	Mus musculus calcium channel, voltage-dependent, alpha 2/delta subunit 2 (Cacna2d2), transcript variant 2, mRNA [NM_020263]	107429535	107429678	chr9	+
A_51_P236486	-2.52505	-1.33631	2.52505	down	-2.68935	-1.42726	2.68935	down	-2.5363	-1.34272	2.5363	down	1.33952	0.0032053	-0.0877385	-0.0032053	Dcpp1	demilune cell and parotid protein 1	Mus musculus demilune cell and parotid protein 1 (Dcpp1), mRNA [NM_019910]	24018394	24019434	chr17	+
A_51_P225123	2.07444	1.05272	2.07444	up	2.18168	1.12544	2.18168	up	2.44237	1.28828	2.44237	up	-1.08908	-0.0363584	0.0363584	0.199201	Psmd10	proteasome (prosome, macropain) 26S subunit, non-ATPase, 10	Mus musculus proteasome (prosome, macropain) 26S subunit, non-ATPase, 10 (Psmd10), transcript variant 1, mRNA [NM_016883]	137483747	137483806	chrX	-
A_51_P154852	-1.33331	-0.415011	1.33331	down	-1.05626	-0.0789609	1.05626	down	3.53215	1.82055	3.53215	up	0.0394802	-0.375531	-0.0394807	1.86003	Klk11	kallikrein related-peptidase 11	Mus musculus kallikrein related-peptidase 11 (Klk11), transcript variant 2, mRNA [NM_019974]	51031869	51032254	chr7	+
A_51_P420731	1.68665	0.754158	1.68665	up	2.26556	1.17987	2.26556	up	2.42664	1.27896	2.42664	up	-0.967013	-0.212855	0.212856	0.311949	Thy1	thymus cell antigen 1, theta	Mus musculus thymus cell antigen 1, theta (Thy1), mRNA [NM_009382]	43854991	43855436	chr9	+
A_52_P616544	1.81955	0.863586	1.81955	up	2.24867	1.16907	2.24867	up	1.65255	0.72469	1.65255	up	-0.794138	0.0694475	0.374932	-0.069448	Ptprv	protein tyrosine phosphatase, receptor type, V	Mus musculus protein tyrosine phosphatase, receptor type, V (Ptprv), mRNA [NM_007955]	137007997	137008783	chr1	-
A_51_P338633	1.09979	0.137226	1.09979	up	1.13127	0.177939	1.13127	up	3.09161	1.62836	3.09161	up	-0.157582	-0.0203567	0.0203567	1.47078	Olfr727	olfactory receptor 727	Mus musculus olfactory receptor 727 (Olfr727), mRNA [NM_146319]	50746843	50746902	chr14	+
A_52_P548011	-5.31356	-2.40968	5.31356	down	-10.9083	-3.44735	10.9083	down	-10.0538	-3.32967	10.0538	down	2.86968	0.459997	-0.577679	-0.459997	D230021J17Rik	RIKEN cDNA D230021J17 gene	Mus musculus 12 days embryo eyeball cDNA, RIKEN full-length enriched library, clone:D230021J17 product:unclassifiable, full insert sequence. [AK051943]	29110810	29110869	chr3	+
A_52_P573	1.16945	0.225832	1.16945	up	-2.89079	-1.53146	2.89079	down	1.26748	0.341963	1.26748	up	-0.112916	0.112916	-1.64438	0.229047	Pde11a	phosphodiesterase 11A	Mus musculus phosphodiesterase 11A (Pde11a), mRNA [NM_001081033]	75869045	75884881	chr2	-
A_52_P22896	1.5546	0.636546	1.5546	up	1.97604	0.982613	1.97604	up	2.43584	1.28442	2.43584	up	-0.809579	-0.173033	0.173033	0.474838			Q80WA0_MOUSE (Q80WA0) Ras and Rab interactor 3, partial (3%) [TC1694105]	103597047	103597106	chr12	+
A_51_P453456	-1.6981	-0.763925	1.6981	down	-3.00938	-1.58947	3.00938	down	-1.33207	-0.413671	1.33207	down	0.588798	-0.175127	-1.00067	0.175127	1700029M20Rik	RIKEN cDNA 1700029M20 gene	Mus musculus RIKEN cDNA 1700029M20 gene (1700029M20Rik), transcript variant 1, non-coding RNA [NR_015613]	135185749	135185808	chr4	+
A_52_P11970	1.15032	0.202034	1.15032	up	2.12361	1.08652	2.12361	up	1.14425	0.1944	1.14425	up	-0.198217	0.00381708	0.888301	-0.00381708			fer-1-like 5 (C. elegans) Gene [Source:MGI (curated);Acc:MGI:3616091] [ENSMUST00000078633]	36474663	36474951	chr1	+
A_51_P168848	-2.31166	-1.20893	2.31166	down	-1.5731	-0.65361	1.5731	down	-2.25197	-1.17118	2.25197	down	0.912397	-0.296531	0.258788	-0.258788	4930570N19Rik	RIKEN cDNA 4930570N19 gene	Mus musculus adult male testis cDNA, RIKEN full-length enriched library, clone:4930570N19 product:hypothetical protein, full insert sequence. [AK076950]	27447976	27448035	chr14	-
A_52_P517959	-2.1704	-1.11796	2.1704	down	-2.61517	-1.3869	2.61517	down	-1.72328	-0.78516	1.72328	down	0.95156	-0.1664	-0.435343	0.1664	Ccdc138	coiled-coil domain containing 138	Mus musculus 11 days embryo head cDNA, RIKEN full-length enriched library, clone:6230424H07 product:unclassifiable, full insert sequence. [AK018096]	57964544	57964603	chr10	+
A_52_P227410	1.15159	0.203629	1.15159	up	1.08321	0.115318	1.08321	up	2.28171	1.19012	2.28171	up	-0.159473	0.0441556	-0.0441556	1.03064	Gm4792	predicted gene 4792	Mus musculus predicted gene 4792 (Gm4792), non-coding RNA [NR_033209]	93756665	93757931	chr10	-
A_51_P468352	-3.01914	-1.59414	3.01914	down	-1.08106	-0.112453	1.08106	down	-1.58897	-0.668089	1.58897	down	0.390271	-1.20387	0.277818	-0.277818	Gk5	glycerol kinase 5 (putative)	Mus musculus 0 day neonate cortex cDNA, RIKEN full-length enriched library, clone:G630024A14 product:unclassifiable, full insert sequence. [AK090238]	96073322	96073381	chr9	+
A_51_P373871	1.10516	0.144254	1.10516	up	1.00036	0.000517	1.00036	up	-2.09831	-1.06923	2.09831	down	-0.000258	0.143995	0.000258	-1.06948			Mus musculus adult male urinary bladder cDNA, RIKEN full-length enriched library, clone:9530077H03 product:unclassifiable, full insert sequence. [AK035617]	69740077	69740136	chr2	+
A_52_P421918	2.17527	1.1212	2.17527	up	2.34559	1.22995	2.34559	up	1.8368	0.877195	1.8368	up	-0.999197	0.122001	0.230754	-0.122001	Helq	helicase, POLQ-like	Mus musculus helicase, POLQ-like (Helq), mRNA [NM_001081107]	101225575	101225634	chr5	-
A_51_P309589	2.33947	1.22618	2.33947	up	2.94431	1.55793	2.94431	up	1.58264	0.662337	1.58264	up	-0.944259	0.281922	0.613669	-0.281922	2700099C18Rik	NDC80 homolog, kinetochore complex component pseudogene	Mus musculus RIKEN cDNA 2700099C18 gene (2700099C18Rik), non-coding RNA [NR_024720]	95160893	95161809	chr17	+
A_52_P644790	2.29528	1.19867	2.29528	up	2.60264	1.37998	2.60264	up	1.72997	0.790744	1.72997	up	-0.994709	0.203964	0.385269	-0.203964	Rrp1b	ribosomal RNA processing 1 homolog B (S. cerevisiae)	Mus musculus 9 days embryo whole body cDNA, RIKEN full-length enriched library, clone:D030064A17 product:hypothetical protein, full insert sequence. [AK083675]	32202739	32202798	chr17	+
A_52_P323732	1.12064	0.164319	1.12064	up	3.00715	1.5884	3.00715	up	1.09327	0.12865	1.09327	up	-0.146484	0.0178347	1.44191	-0.0178347	Olfr998	olfactory receptor 998	Mus musculus olfactory receptor 998 (Olfr998), mRNA [NM_146436]	85431479	85431538	chr2	+
A_52_P876182	-1.60567	-0.683176	1.60567	down	-3.36815	-1.75196	3.36815	down	-1.40221	-0.487707	1.40221	down	0.585442	-0.0977345	-1.16651	0.0977349			Mus musculus 16 days embryo head cDNA, RIKEN full-length enriched library, clone:C130070I23 product:unclassifiable, full insert sequence. [AK081713]	78333962	78334021	chrX	+
A_51_P429743	1.72878	0.789756	1.72878	up	2.20941	1.14366	2.20941	up	1.59494	0.673501	1.59494	up	-0.731629	0.0581274	0.41203	-0.0581274	Ceacam13	carcinoembryonic antigen-related cell adhesion molecule 13	Mus musculus carcinoembryonic antigen-related cell adhesion molecule 13 (Ceacam13), transcript variant 1, mRNA [NM_027210]	18604477	18604536	chr7	+
A_52_P405145	1.71134	0.775129	1.71134	up	2.48394	1.31263	2.48394	up	1.13126	0.177925	1.13126	up	-0.476527	0.298602	0.836101	-0.298602			FMS-like tyrosine kinase 1 Gene [Source:MGI (curated);Acc:MGI:95558] [ENSMUST00000031652]	148465976	148466035	chr5	-
A_51_P203340	1.15045	0.202203	1.15045	up	1.0838	0.116099	1.0838	up	2.26116	1.17706	2.26116	up	-0.159151	0.0430522	-0.0430522	1.01791			dynein, axonemal, heavy chain 12 Gene [Source:MGI Symbol;Acc:MGI:107720] [ENSMUST00000073309]	27586844	27586903	chr14	+
A_51_P158072	1.47123	0.55702	1.47123	up	1.49062	0.575914	1.49062	up	4.85042	2.27811	4.85042	up	-0.566467	-0.00944757	0.0094471	1.71164	A230050P20Rik	RIKEN cDNA A230050P20 gene	Mus musculus RIKEN cDNA A230050P20 gene (A230050P20Rik), mRNA [NM_175687]	20678687	20678746	chr9	+
A_51_P206683	1.86906	0.90231	1.86906	up	1.17708	0.235208	1.17708	up	4.71383	2.2369	4.71383	up	-0.568759	0.333551	-0.333551	1.66814	Cml2	camello-like 2	Mus musculus camello-like 2 (Cml2), mRNA [NM_053096]	85818901	85819070	chr6	-
A_52_P21938	-2.00528	-1.00381	2.00528	down	-2.35239	-1.23413	2.35239	down	-2.11559	-1.08106	2.11559	down	1.04243	0.0386276	-0.191691	-0.0386281	Tmprss11f	transmembrane protease, serine 11f	Mus musculus transmembrane protease, serine 11f (Tmprss11f), mRNA [NM_178730]	86951126	86951185	chr5	-
A_52_P980161	-1.57651	-0.656739	1.57651	down	-2.56123	-1.35683	2.56123	down	-2.3814	-1.25181	2.3814	down	0.954275	0.297536	-0.40256	-0.297536	Gm5127	predicted gene 5127	Mus musculus 12 days embryo eyeball cDNA, RIKEN full-length enriched library, clone:D230043I08 product:unclassifiable, full insert sequence. [AK052075]	103781719	103781778	chrX	+
A_52_P656455	1.10234	0.140566	1.10234	up	1.02572	0.0366435	1.02572	up	2.15078	1.10486	2.15078	up	-0.0886049	0.0519609	-0.0519614	1.01625	Sec14l3	SEC14-like 3 (S. cerevisiae)	Mus musculus in vitro fertilized eggs cDNA, RIKEN full-length enriched library, clone:7420451P20 product:SEC14-like protein 3 (45 kDa secretory protein) (rsec45) homolog [Rattus norvegicus], full insert sequence. [AK136060]	3977466	3977525	chr11	+
A_52_P541118	2.13619	1.09504	2.13619	up	2.13542	1.09452	2.13542	up	2.99952	1.58473	2.99952	up	-1.09478	0.00026	-0.00026	0.489952	Snhg11	small nucleolar RNA host gene 11 (non-protein coding)	Mus musculus small nucleolar RNA host gene 11 (non-protein coding) (Snhg11), mRNA [NM_175692]	158206858	158206917	chr2	+
A_51_P428512	1.14841	0.199632	1.14841	up	2.29567	1.19891	2.29567	up	1.14279	0.192565	1.14279	up	-0.196099	0.00353336	1.00281	-0.00353336	Cldn16	claudin 16	Mus musculus claudin 16 (Cldn16), mRNA [NM_053241]	26474305	26474364	chr16	+
A_52_P343667	-2.96852	-1.56975	2.96852	down	-1.10551	-0.144716	1.10551	down	1.22141	0.288543	1.22141	up	0.0723581	-1.49739	-0.0723581	0.360901	4930564K09Rik	RIKEN cDNA 4930564K09 gene	Mus musculus adult male testis cDNA, RIKEN full-length enriched library, clone:4931406K06 product:unclassifiable, full insert sequence. [AK161442]	82744887	82744946	chr3	+
A_52_P1043679	1.14965	0.201192	1.14965	up	1.08359	0.115823	1.08359	up	2.01943	1.01395	2.01943	up	-0.158507	0.0426846	-0.0426846	0.855438	Nkain2	Na+/K+ transporting ATPase interacting 2	Mus musculus 0 day neonate head cDNA, RIKEN full-length enriched library, clone:4831431F01 product:hypothetical protein, full insert sequence. [AK029229]	32362038	32362097	chr10	-
A_51_P151862	-1.00253	-0.00364399	1.00253	down	-1.5965	-0.674913	1.5965	down	-2.04075	-1.0291	2.04075	down	0.339279	0.335635	-0.335635	-0.689819	Lims2	LIM and senescent cell antigen like domains 2	Mus musculus LIM and senescent cell antigen like domains 2 (Lims2), mRNA [NM_144862]	32118215	32118273	chr18	+
A_51_P356594	1.14366	0.193662	1.14366	up	1.30459	0.383594	1.30459	up	3.64897	1.86749	3.64897	up	-0.288628	-0.0949659	0.0949659	1.57886	Dsc3	desmocollin 3	M.musculus mRNA for MDSC3 gene. [Y11169]	20121880	20121939	chr18	-
A_52_P1149128	1.93181	0.949956	1.93181	up	1.95607	0.967955	1.95607	up	3.02153	1.59528	3.02153	up	-0.958956	-0.00899935	0.00899887	0.636323				113780745	113780804	chr9	-
A_52_P250664	2.02886	1.02067	2.02886	up	2.03346	1.02394	2.03346	up	2.23566	1.1607	2.23566	up	-1.02231	-0.00163412	0.00163412	0.138395				4765403	4765465	chr5	+
A_52_P561088	2.28983	1.19524	2.28983	up	1.33335	0.41506	1.33335	up	1.11929	0.162587	1.11929	up	-0.288823	0.906415	0.126236	-0.126236	B430007K19Rik	RIKEN cDNA B430007K19 gene	Mus musculus 4 days neonate male adipose cDNA, RIKEN full-length enriched library, clone:B430007K19 product:unclassifiable, full insert sequence. [AK046555]	42907751	42907810	chr9	-
A_52_P306608	-1.84563	-0.884116	1.84563	down	-2.05712	-1.04063	2.05712	down	-1.95442	-0.966737	1.95442	down	0.925427	0.0413108	-0.115203	-0.0413103	D930044I17Rik	RIKEN cDNA D930044I17 gene	Mus musculus 0 day neonate cerebellum cDNA, RIKEN full-length enriched library, clone:C230074G14 product:unclassifiable, full insert sequence. [AK048839]	49573032	49573091	chr8	-
A_51_P494744	-2.42379	-1.27726	2.42379	down	1.07485	0.104133	1.07485	up	-1.05666	-0.0795093	1.05666	down	0.0397549	-1.23751	0.143888	-0.0397544	Grip1	glutamate receptor interacting protein 1	Mus musculus glutamate receptor interacting protein 1 (Grip1), transcript variant 1, mRNA [NM_028736]	119509802	119512373	chr10	+
A_51_P339331	-1.14453	-0.194761	1.14453	down	4.3315	2.11487	4.3315	up	2.71238	1.43956	2.71238	up	-0.719778	-0.914539	1.39509	0.719779	Nkx6-3	NK6 homeobox 3	Mus musculus NK6 homeobox 3 (Nkx6-3), mRNA [NM_029002]	24268914	24268973	chr8	+
A_51_P444468	1.57279	0.653325	1.57279	up	2.20751	1.14242	2.20751	up	4.1184	2.04208	4.1184	up	-0.897873	-0.244548	0.244548	1.14421	Rnf219	ring finger protein 219	Mus musculus adult male corpora quadrigemina cDNA, RIKEN full-length enriched library, clone:B230113H14 product:hypothetical RING finger containing protein, full insert sequence. [AK020974]	104901933	104901992	chr14	-
A_52_P333546	2.47192	1.30563	2.47192	up	2.20754	1.14244	2.20754	up	-1.13957	-0.188489	1.13957	down	-0.57122	0.73441	0.57122	-0.759709	D4Ertd681e	DNA segment, Chr 4, ERATO Doi 681, expressed	Mus musculus 13 days embryo male testis cDNA, RIKEN full-length enriched library, clone:6030451F14 product:unclassifiable, full insert sequence. [AK134382]	97560163	97560222	chr4	+
A_52_P210059	-1.58467	-0.664182	1.58467	down	-1.73754	-0.797045	1.73754	down	-2.56351	-1.35812	2.56351	down	0.730613	0.0664315	-0.0664315	-0.627506	Rfx7	regulatory factor X, 7	Mus musculus adult male corpora quadrigemina cDNA, RIKEN full-length enriched library, clone:B230306A19 product:unclassifiable, full insert sequence. [AK045697]	72449542	72449601	chr9	+
A_51_P111223	1.60428	0.681924	1.60428	up	-1.50746	-0.592118	1.50746	down	2.87871	1.52542	2.87871	up	-0.340962	0.340962	-0.93308	1.18446	Olfr606	olfactory receptor 606	Mus musculus olfactory receptor 606 (Olfr606), mRNA [NM_147094]	110600749	110600808	chr7	+
A_52_P126663	-1.98797	-0.991294	1.98797	down	-2.3477	-1.23125	2.3477	down	-2.09816	-1.06913	2.09816	down	1.03021	0.0389166	-0.201037	-0.0389161			teashirt zinc finger family member 2 Gene [Source:MGI (curated);Acc:MGI:2153084] [ENSMUST00000123300]	169897168	169897227	chr2	+
A_52_P395149	-1.20263	-0.266188	1.20263	down	-1.66698	-0.737233	1.66698	down	-2.84961	-1.51076	2.84961	down	0.50171	0.235523	-0.235523	-1.00905	Smtnl2	smoothelin-like 2	Mus musculus smoothelin-like 2 (Smtnl2), mRNA [NM_177776]	72203907	72203966	chr11	-
A_51_P236439	2.42475	1.27784	2.42475	up	1.84014	0.879817	1.84014	up	2.50938	1.32733	2.50938	up	-1.07883	0.19901	-0.19901	0.248502	Agtr1a	angiotensin II receptor, type 1a	Mus musculus angiotensin II receptor, type 1a (Agtr1a), mRNA [NM_177322]	30473748	30473807	chr13	+
A_52_P118356	1.84355	0.882483	1.84355	up	3.98838	1.9958	3.98838	up	1.52246	0.606407	1.52246	up	-0.744445	0.138039	1.25136	-0.138038	Bmp5	bone morphogenetic protein 5	Mus musculus bone morphogenetic protein 5 (Bmp5), mRNA [NM_007555]	75675966	75687359	chr9	+
A_52_P1059706	-2.10564	-1.07426	2.10564	down	-2.5145	-1.33027	2.5145	down	-2.10176	-1.0716	2.10176	down	1.07293	-0.0013299	-0.257345	0.0013299			Mus musculus 12 days embryo embryonic body between diaphragm region and neck cDNA, RIKEN full-length enriched library, clone:9430059L05 product:glucosamine-phosphate N-acetyltransferase 1, full insert sequence. [AK034901]	46004526	46004585	chr14	+
A_52_P564018	4.13241	2.04698	4.13241	up	3.74695	1.90572	3.74695	up	4.66341	2.22139	4.66341	up	-1.97635	0.0706329	-0.0706329	0.245037			Mus musculus adult male hippocampus cDNA, RIKEN full-length enriched library, clone:C630004E06 product:unclassifiable, full insert sequence. [AK049858]	51429802	51429861	chr6	+
A_51_P140690	-2.12439	-1.08705	2.12439	down	-2.1748	-1.12088	2.1748	down	-1.51235	-0.596795	1.51235	down	0.84192	-0.245126	-0.278964	0.245126	Stmn3	stathmin-like 3	Mus musculus stathmin-like 3 (Stmn3), mRNA [NM_009133]	181041396	181041455	chr2	-
A_52_P143174	2.46371	1.30083	2.46371	up	-1.41716	-0.503007	1.41716	down	1.92639	0.9459	1.92639	up	-0.47295	0.82788	-0.975957	0.47295	Gabrg2	gamma-aminobutyric acid (GABA) A receptor, subunit gamma 2	Mus musculus gamma-aminobutyric acid (GABA) A receptor, subunit gamma 2 (Gabrg2), transcript variant 1, mRNA [NM_008073]	41725755	41725814	chr11	-
A_51_P334174	2.33603	1.22406	2.33603	up	1.89169	0.919677	1.89169	up	1.60255	0.680371	1.60255	up	-0.800024	0.424034	0.119653	-0.119653	Rho	rhodopsin	Mus musculus rhodopsin (Rho), mRNA [NM_145383]	115888515	115888574	chr6	+
A_51_P215489	1.71034	0.774284	1.71034	up	2.30118	1.20237	2.30118	up	2.07018	1.04976	2.07018	up	-0.912022	-0.137738	0.290353	0.137738	Slc37a1	solute carrier family 37 (glycerol-3-phosphate transporter), member 1	Mus musculus solute carrier family 37 (glycerol-3-phosphate transporter), member 1 (Slc37a1), mRNA [NM_153062]	31487235	31487294	chr17	+
A_52_P198885	-1.01914	-0.0273495	1.01914	down	-2.61546	-1.38706	2.61546	down	-1.30173	-0.380429	1.30173	down	0.203889	0.17654	-1.18318	-0.17654	Slc14a2	solute carrier family 14 (urea transporter), member 2	Mus musculus solute carrier family 14 (urea transporter), member 2 (Slc14a2), transcript variant 1, mRNA [NM_207651]	78342911	78342970	chr18	-
A_52_P2710	-1.10102	-0.138839	1.10102	down	1.09379	0.12933	1.09379	up	2.00602	1.00434	2.00602	up	-0.0646651	-0.203504	0.0646651	0.939672	Cml5	camello-like 5	Mus musculus camello-like 5 (Cml5), mRNA [NM_023493]	85767345	85767404	chr6	-
A_52_P597818	-2.47424	-1.30698	2.47424	down	-2.14053	-1.09797	2.14053	down	-1.38597	-0.470896	1.38597	down	0.784431	-0.522552	-0.313536	0.313535	AF067063	cDNA sequence AF067063	Mus musculus cDNA sequence AF067063 (AF067063), mRNA [NM_001001449]	125799	125858	chrUn_random	-
A_51_P143659	-1.95102	-0.964227	1.95102	down	-1.11018	-0.1508	1.11018	down	-2.06149	-1.04369	2.06149	down	0.557513	-0.406714	0.406714	-0.486176	Epo	erythropoietin	Mus musculus erythropoietin (Epo), mRNA [NM_007942]	137925734	137925793	chr5	-
A_52_P843130	1.14755	0.198555	1.14755	up	1.08069	0.111954	1.08069	up	2.2243	1.15335	2.2243	up	-0.155254	0.0433011	-0.0433006	0.998099	LOC545785	hypothetical protein LOC545785	Mus musculus 16 days neonate thymus cDNA, RIKEN full-length enriched library, clone:A130014B13 product:unclassifiable, full insert sequence. [AK037393]	100736880	100736939	chr5	+
A_52_P93284	-1.2562	-0.329062	1.2562	down	2.54213	1.34604	2.54213	up	1.999	0.99928	1.999	up	-0.49964	-0.828702	0.846396	0.49964	Mycl1	v-myc myelocytomatosis viral oncogene homolog 1, lung carcinoma derived (avian)	Mus musculus v-myc myelocytomatosis viral oncogene homolog 1, lung carcinoma derived (avian) (Mycl1), mRNA [NM_008506]	122679548	122679607	chr4	+
A_51_P394474	-9.43268	-3.23767	9.43268	down	-8.24675	-3.04383	8.24675	down	-7.1436	-2.83665	7.1436	down	2.94024	-0.297429	-0.103587	0.103588	Pde6b	phosphodiesterase 6B, cGMP, rod receptor, beta polypeptide	Mus musculus phosphodiesterase 6B, cGMP, rod receptor, beta polypeptide (Pde6b), mRNA [NM_008806]	108856144	108856203	chr5	+
A_51_P317695	1.09724	0.133882	1.09724	up	1.12472	0.169569	1.12472	up	3.71278	1.8925	3.71278	up	-0.151725	-0.0178432	0.0178432	1.74077	Trpc3	transient receptor potential cation channel, subfamily C, member 3	Mus musculus transient receptor potential cation channel, subfamily C, member 3 (Trpc3), mRNA [NM_019510]	36519562	36519621	chr3	-
A_52_P453554	2.34199	1.22774	2.34199	up	-1.1167	-0.159244	1.1167	down	-1.00076	-0.00109768	1.00076	down	0.000549	1.22829	-0.158695	-0.000549	4933424G06Rik	RIKEN cDNA 4933424G06 gene	Mus musculus adult male testis cDNA, RIKEN full-length enriched library, clone:1700104I15 product:unclassifiable, full insert sequence. [AK007119]	36771700	36771759	chr1	+
A_51_P255952	-2.32808	-1.21914	2.32808	down	-1.21101	-0.276216	1.21101	down	-3.5042	-1.80908	3.5042	down	0.747677	-0.471461	0.471461	-1.06141	Ucn	urocortin	Mus musculus urocortin (Ucn), mRNA [NM_021290]	31440366	31440423	chr5	-
A_52_P445691	-2.24547	-1.16702	2.24547	down	-2.5279	-1.33794	2.5279	down	-1.11379	-0.155478	1.11379	down	0.661247	-0.505769	-0.67669	0.50577	T2	brachyury 2	Mus musculus adult male brain cDNA, RIKEN full-length enriched library, clone:3632440L23 product:unclassifiable, full insert sequence. [AK028328]	8572458	8572517	chr17	-
A_52_P223809	1.24988	0.321792	1.24988	up	2.21105	1.14473	2.21105	up	1.1116	0.152637	1.1116	up	-0.237214	0.0845778	0.907515	-0.0845778	Dhx58	DEXH (Asp-Glu-X-His) box polypeptide 58	Mus musculus DEXH (Asp-Glu-X-His) box polypeptide 58 (Dhx58), mRNA [NM_030150]	100556271	100556330	chr11	-
A_52_P609711	1.1253	0.170311	1.1253	up	2.0379	1.02708	2.0379	up	1.32043	0.401013	1.32043	up	-0.285662	-0.115351	0.741418	0.115351	Car12	carbonic anyhydrase 12	Mus musculus carbonic anyhydrase 12 (Car12), mRNA [NM_178396]	66601610	66611064	chr9	+
A_51_P168992	1.32055	0.401138	1.32055	up	2.96931	1.57013	2.96931	up	1.13208	0.17898	1.13208	up	-0.290059	0.111079	1.28007	-0.111079	Hils1	histone H1-like protein in spermatids 1	Mus musculus histone H1-like protein in spermatids 1 (Hils1), mRNA [NM_018792]	94829101	94829160	chr11	+
A_52_P684497	1.62027	0.696234	1.62027	up	2.35971	1.23861	2.35971	up	1.89246	0.920262	1.89246	up	-0.808249	-0.112014	0.430363	0.112014	Olfml2a	olfactomedin-like 2A	olfactomedin-like 2A Gene [Source:MGI (curated);Acc:MGI:2444741] [ENSMUST00000057279]	38818774	38818833	chr2	+
A_52_P554555	2.33938	1.22613	2.33938	up	1.89131	0.919388	1.89131	up	2.46538	1.30181	2.46538	up	-1.07276	0.153369	-0.153369	0.229053	Ier2	immediate early response 2	Mus musculus 12 days embryo male wolffian duct includes surrounding region cDNA, RIKEN full-length enriched library, clone:6720401C09 product:immediate early response 2, full insert sequence. [AK032692]	87183623	87183681	chr8	-
A_51_P240171	-2.6643	-1.41376	2.6643	down	-2.51365	-1.32979	2.51365	down	1.23944	0.309688	1.23944	up	0.664893	-0.748866	-0.664893	0.97458			Mus musculus 15 days embryo male testis cDNA, RIKEN full-length enriched library, clone:8030405F19 product:Y box protein 1, pseudogene 2, full insert sequence. [AK078746]	84620632	84620691	chr18	-
A_51_P494403	1.34778	0.430583	1.34778	up	2.1778	1.12287	2.1778	up	-1.82822	-0.870437	1.82822	down	-0.215292	0.215292	0.907578	-1.08573	Xaf1	XIAP associated factor 1	Mus musculus XIAP associated factor 1 (Xaf1), mRNA [NM_001037713]	72120129	72122142	chr11	+
A_52_P619192	-1.23464	-0.304093	1.23464	down	-2.23346	-1.15928	2.23346	down	-2.32897	-1.21969	2.32897	down	0.731686	0.427593	-0.427593	-0.488005	Rundc3b	RUN domain containing 3B	Mus musculus RUN domain containing 3B (Rundc3b), mRNA [NM_198620]	8490630	8490689	chr5	-
A_52_P493502	1.94576	0.960333	1.94576	up	3.11631	1.63984	3.11631	up	2.16554	1.11473	2.16554	up	-1.03753	-0.0771966	0.602309	0.0771966	Gm9806	predicted gene 9806	Mus musculus adult male testis cDNA, RIKEN full-length enriched library, clone:4930516E05 product:hypothetical Gram-positive cocci surface protein 'anchoring' hexapeptide containing protein, full insert sequence. [AK015803]	16855385	16855441	chr19	+
A_51_P517672	-1.58935	-0.668436	1.58935	down	-2.86003	-1.51603	2.86003	down	-2.73768	-1.45295	2.73768	down	1.0607	0.392259	-0.455336	-0.392259	Rnf152	ring finger protein 152	Mus musculus ring finger protein 152 (Rnf152), transcript variant 1, mRNA [NM_178779]	107176763	107176822	chr1	-
A_52_P96939	1.12196	0.166022	1.12196	up	1.88028	0.91095	1.88028	up	2.11401	1.07998	2.11401	up	-0.538486	-0.372464	0.372464	0.541498			PQ loop repeat containing 1 Gene [Source:MGI (curated);Acc:MGI:1914193] [ENSMUST00000144468]	80480569	80480628	chr18	+
A_52_P372090	4.08493	2.03031	4.08493	up	2.09425	1.06643	2.09425	up	2.00799	1.00575	2.00799	up	-1.03609	0.99422	0.0303426	-0.0303431	Olfr1145	olfactory receptor 1145	Mus musculus olfactory receptor 1145 (Olfr1145), mRNA [NM_146320]	87649979	87650038	chr2	+
A_52_P722881	1.13501	0.182703	1.13501	up	2.53111	1.33977	2.53111	up	1.64693	0.719781	1.64693	up	-0.451242	-0.268539	0.888526	0.268539			Mus musculus adult male aorta and vein cDNA, RIKEN full-length enriched library, clone:A530097J15 product:hypothetical Dynamin central region containing protein, full insert sequence. [AK041295]
A_52_P334499	1.69769	0.763571	1.69769	up	1.07799	0.108345	1.07799	up	2.62239	1.39088	2.62239	up	-0.435957	0.327613	-0.327613	0.954925	Olfr183	olfactory receptor 183	Mus musculus olfactory receptor 183 (Olfr183), mRNA [NM_146485]	58999575	58999634	chr16	+
A_51_P265047	1.23317	0.302373	1.23317	up	1.85623	0.892374	1.85623	up	2.24886	1.16919	2.24886	up	-0.597373	-0.295	0.295001	0.57182			forkhead box N2 Gene [Source:MGI (curated);Acc:MGI:1347478] [ENSMUST00000141052]	88862567	88873030	chr17	+
A_51_P399517	1.56663	0.647664	1.56663	up	1.14765	0.198685	1.14765	up	2.12712	1.0889	2.12712	up	-0.423174	0.22449	-0.22449	0.665725	4933439F11Rik	RIKEN cDNA 4933439F11 gene	Mus musculus RIKEN cDNA 4933439F11 gene (4933439F11Rik), mRNA [NM_025766]	102747628	102747687	chr11	+
A_52_P548470	-1.7735	-0.826596	1.7735	down	-1.23103	-0.29986	1.23103	down	2.07197	1.05101	2.07197	up	0.14993	-0.676665	-0.14993	1.20094	Shank2	SH3/ankyrin domain gene 2	Mus musculus SH3/ankyrin domain gene 2 (Shank2), transcript variant 2, mRNA [NM_001113373]	151606944	151607003	chr7	+
A_52_P142807	-9.76918	-3.28824	9.76918	down	-1.07375	-0.102655	1.07375	down	1.09829	0.135257	1.09829	up	0.0513277	-3.23691	-0.0513277	0.186584	Lamp3	lysosomal-associated membrane protein 3	Mus musculus lysosomal-associated membrane protein 3 (Lamp3), mRNA [NM_177356]	19653772	19653831	chr16	-
A_52_P645805	1.53476	0.618015	1.53476	up	-1.8004	-0.848315	1.8004	down	3.38573	1.75947	3.38573	up	-0.309008	0.309008	-1.15732	1.45046	Olfr523	olfactory receptor 523	Mus musculus olfactory receptor 523 (Olfr523), mRNA [NM_146518]	147362659	147362718	chr7	+
A_51_P190199	2.01234	1.00887	2.01234	up	-1.12428	-0.168997	1.12428	down	-1.00563	-0.00809669	1.00563	down	0.00404835	1.01292	-0.164949	-0.00404835	Pnma1	paraneoplastic antigen MA1	Mus musculus paraneoplastic antigen MA1 (Pnma1), mRNA [NM_027438]	85487332	85487391	chr12	-
A_51_P272806	-2.43954	-1.28661	2.43954	down	-2.61416	-1.38635	2.61416	down	-2.23749	-1.16188	2.23749	down	1.22425	-0.0623655	-0.162103	0.062366	Ctsr	cathepsin R	Mus musculus cathepsin R (Ctsr), mRNA [NM_020284]	61260648	61260707	chr13	-
A_51_P398859	2.17367	1.12013	2.17367	up	1.36901	0.453129	1.36901	up	1.5464	0.628914	1.5464	up	-0.541021	0.579108	-0.0878925	0.0878925	Olfr648	olfactory receptor 648	Mus musculus olfactory receptor 648 (Olfr648), mRNA [NM_146751]	111328567	111328626	chr7	-
A_51_P157809	-1.08963	-0.123835	1.08963	down	1.60647	0.68389	1.60647	up	2.66593	1.41464	2.66593	up	-0.341945	-0.46578	0.341945	1.0727	Hrasls5	HRAS-like suppressor family, member 5	Mus musculus HRAS-like suppressor family, member 5 (Hrasls5), mRNA [NM_025731]	7711956	7712015	chr19	+
A_52_P613241	1.2176	0.284038	1.2176	up	2.03957	1.02827	2.03957	up	2.12724	1.08898	2.12724	up	-0.656152	-0.372114	0.372114	0.432833	Icam1	intercellular adhesion molecule 1	Mus musculus intercellular adhesion molecule 1 (Icam1), mRNA [NM_010493]	20832290	20832349	chr9	+
A_52_P535623	1.09945	0.13678	1.09945	up	1.07241	0.100858	1.07241	up	2.06299	1.04474	2.06299	up	-0.118819	0.017961	-0.017961	0.925918	Hook1	hook homolog 1 (Drosophila)	Mus musculus hook homolog 1 (Drosophila) (Hook1), mRNA [NM_030014]	95690707	95690766	chr4	+
A_51_P114126	1.02972	0.0422502	1.02972	up	1.19601	0.258224	1.19601	up	2.52501	1.33629	2.52501	up	-0.150237	-0.107987	0.107986	1.18605			Mus musculus 10 days embryo whole body cDNA, RIKEN full-length enriched library, clone:2610315N17 product:unclassifiable, full insert sequence. [AK012034]	80381129	80381188	chr10	+
A_52_P368339	-1.0661	-0.0923414	1.0661	down	-1.14817	-0.199341	1.14817	down	2.0109	1.00784	2.0109	up	0.0461707	-0.0461707	-0.15317	1.05401	Sp3	trans-acting transcription factor 3	Mus musculus 10 days neonate cerebellum cDNA, RIKEN full-length enriched library, clone:B930012F23 product:unclassifiable, full insert sequence. [AK047030]	72780241	72780300	chr2	-
A_52_P432615	2.07127	1.05051	2.07127	up	1.01703	0.0243645	1.01703	up	1.06223	0.0870995	1.06223	up	-0.0557318	0.994782	-0.0313673	0.0313678	Cdc14a	CDC14 cell division cycle 14 homolog A (S. cerevisiae)	Mus musculus adult male cecum cDNA, RIKEN full-length enriched library, clone:9130206K09 product:CDC14 cell division cycle 14 homolog A (S. cerevisiae), full insert sequence. [AK136546]	116106728	116106787	chr3	-
A_52_P261858	-1.28286	-0.359363	1.28286	down	-2.00588	-1.00423	2.00588	down	-1.22274	-0.290119	1.22274	down	0.32474	-0.0346222	-0.679492	0.0346217	Ryr3	ryanodine receptor 3	Mus musculus ryanodine receptor 3 (Ryr3), mRNA [NM_177652]	112476718	112476777	chr2	-
A_52_P916262	1.58716	0.666449	1.58716	up	3.12599	1.64431	3.12599	up	1.13036	0.176786	1.13036	up	-0.421617	0.244831	1.2227	-0.244831			Mus musculus 10 days neonate skin cDNA, RIKEN full-length enriched library, clone:4732408K19 product:unclassifiable, full insert sequence. [AK076312]	55126938	55126997	chr1	+
A_51_P514601	-1.52212	-0.606082	1.52212	down	-2.17321	-1.11983	2.17321	down	-2.05498	-1.03913	2.05498	down	0.822604	0.216522	-0.297222	-0.216522	Olfr1346	olfactory receptor 1346	Mus musculus olfactory receptor 1346 (Olfr1346), mRNA [NM_146916]	6427601	6427660	chr7	+
A_52_P657133	2.43304	1.28276	2.43304	up	1.38314	0.467947	1.38314	up	1.34736	0.430139	1.34736	up	-0.449043	0.833718	0.0189037	-0.0189042			Q5DN48_9CAUD (Q5DN48) Gp57, partial (9%) [TC1714863]	683740	683799	chr8_random	-
A_52_P1028698	-1.0079	-0.0113535	1.0079	down	2.47244	1.30594	2.47244	up	2.87212	1.52211	2.87212	up	-0.652968	-0.664321	0.652968	0.869146			Mus musculus 12 days embryo eyeball cDNA, RIKEN full-length enriched library, clone:D230046D04 product:unclassifiable, full insert sequence. [AK084434]	139237396	139237455	chr5	+
A_52_P404548	1.14344	0.193376	1.14344	up	2.61001	1.38405	2.61001	up	5.84672	2.54763	5.84672	up	-0.788715	-0.595339	0.595339	1.75891	Drd5	dopamine receptor D5	Mus musculus dopamine receptor D5 (Drd5), mRNA [NM_013503]	38711564	38711623	chr5	+
A_51_P401024	1.14416	0.194295	1.14416	up	1.59564	0.674134	1.59564	up	2.3962	1.26075	2.3962	up	-0.434215	-0.23992	0.23992	0.826534	Lrrc34	leucine rich repeat containing 34	Mus musculus leucine rich repeat containing 34 (Lrrc34), mRNA [NM_027941]	30523265	30523324	chr3	-
A_52_P78830	-1.19943	-0.262349	1.19943	down	-1.02667	-0.0379791	1.02667	down	-2.00632	-1.00455	2.00632	down	0.150164	-0.112185	0.112185	-0.854387	Bmf	BCL2 modifying factor	Mus musculus BCL2 modifying factor (Bmf), mRNA [NM_138313]	118356977	118357036	chr2	-
A_51_P408932	-2.1507	-1.1048	2.1507	down	-1.19669	-0.259055	1.19669	down	1.06121	0.0857105	1.06121	up	0.129528	-0.975276	-0.129528	0.215238	Ssbp2	single-stranded DNA binding protein 2	Mus musculus single-stranded DNA binding protein 2 (Ssbp2), transcript variant 1, mRNA [NM_024186]	91840594	91840653	chr13	+
A_51_P354307	-1.09468	-0.130504	1.09468	down	1.52088	0.604907	1.52088	up	-2.29173	-1.19644	2.29173	down	0.0652518	-0.0652518	0.670159	-1.13119	Clic6	chloride intracellular channel 6	Mus musculus chloride intracellular channel 6 (Clic6), mRNA [NM_172469]	92540395	92540454	chr16	+
A_52_P416584	1.63295	0.70748	1.63295	up	2.06979	1.04949	2.06979	up	1.60766	0.684959	1.60766	up	-0.696219	0.01126	0.353268	-0.01126	Dars	aspartyl-tRNA synthetase	Mus musculus 12 days embryo spinal ganglion cDNA, RIKEN full-length enriched library, clone:D130016F08 product:unclassifiable, full insert sequence. [AK051206]	130271590	130271649	chr1	-
A_52_P279476	-1.89405	-0.921477	1.89405	down	-1.88696	-0.916063	1.88696	down	-2.63258	-1.39647	2.63258	down	0.91877	-0.00270701	0.00270653	-0.477705	Zfp826	zinc finger protein 826	Mus musculus 0 day neonate head cDNA, RIKEN full-length enriched library, clone:4831422N07 product:similar to KRUPPEL-RELATED ZINC FINGER PROTEIN F80-L [Mus musculus], full insert sequence. [AK029211]	61130086	61130145	chr19	-
A_52_P27371	-1.2103	-0.275371	1.2103	down	1.3353	0.417166	1.3353	up	3.3283	1.73479	3.3283	up	-0.208583	-0.483953	0.208583	1.5262			Mus musculus adult male spinal cord cDNA, RIKEN full-length enriched library, clone:A330104K01 product:unclassifiable, full insert sequence. [AK138671]	96110120	96110179	chr13	+
A_51_P147172	1.00862	0.0123887	1.00862	up	2.86176	1.5169	2.86176	up	-1.01991	-0.0284438	1.01991	down	-0.00619459	0.00619412	1.51071	-0.0346384	Tacr3	tachykinin receptor 3	Mus musculus tachykinin receptor 3 (Tacr3), mRNA [NM_021382]	134524150	134592878	chr3	+
A_52_P1008476	-2.1328	-1.09275	2.1328	down	2.35835	1.23778	2.35835	up	1.71261	0.776196	1.71261	up	-0.388098	-1.48084	0.849681	0.388098	Pou3f3	POU domain, class 3, transcription factor 3	Mus musculus POU domain, class 3, transcription factor 3 (Pou3f3), mRNA [NM_008900]	42756099	42756158	chr1	+
A_51_P372550	1.02573	0.0366497	1.02573	up	-1.30113	-0.379769	1.30113	down	-2.93408	-1.55291	2.93408	down	0.189885	0.226534	-0.189885	-1.36302	Cgref1	cell growth regulator with EF hand domain 1	Mus musculus cell growth regulator with EF hand domain 1 (Cgref1), transcript variant 1, mRNA [NM_026770]	31235564	31235623	chr5	-
A_52_P281924	-1.00899	-0.0129099	1.00899	down	1.31886	0.39929	1.31886	up	-2.35253	-1.23421	2.35253	down	0.00645495	-0.00645495	0.405745	-1.22776	Vamp5	vesicle-associated membrane protein 5	Mus musculus vesicle-associated membrane protein 5 (Vamp5), transcript variant 1, mRNA [NM_016872]	72319420	72320202	chr6	-
A_51_P199987	1.10403	0.14278	1.10403	up	1.11373	0.155397	1.11373	up	2.58208	1.36854	2.58208	up	-0.149088	-0.00630856	0.00630903	1.21945	Gucy1a3	guanylate cyclase 1, soluble, alpha 3	Mus musculus guanylate cyclase 1, soluble, alpha 3 (Gucy1a3), mRNA [NM_021896]	81898552	81898611	chr3	-
A_52_P316933	1.65113	0.723451	1.65113	up	-1.11438	-0.156247	1.11438	down	4.11261	2.04006	4.11261	up	-0.361726	0.361725	-0.517972	1.67833	Sh3bgrl2	SH3 domain binding glutamic acid-rich protein like 2	Mus musculus SH3 domain binding glutamic acid-rich protein like 2 (Sh3bgrl2), mRNA [NM_172507]	83493811	83493870	chr9	+
A_52_P529660	1.09308	0.128405	1.09308	up	1.12261	0.166852	1.12261	up	3.38663	1.75985	3.38663	up	-0.147628	-0.0192232	0.0192237	1.61222	Lrrc52	leucine rich repeat containing 52	Mus musculus leucine rich repeat containing 52 (Lrrc52), mRNA [NM_001013382]	169396374	169396433	chr1	-
A_52_P114875	-2.33861	-1.22565	2.33861	down	-4.1393	-2.04939	4.1393	down	-3.74012	-1.90309	3.74012	down	1.56437	0.338719	-0.485018	-0.338719	Ebf4	early B-cell factor 4	Mus musculus early B-cell factor 4 (Ebf4), mRNA [NM_001110513]	130195696	130195755	chr2	+
A_52_P137572	-1.55168	-0.633831	1.55168	down	-1.49871	-0.583722	1.49871	down	-2.49943	-1.3216	2.49943	down	0.608777	-0.0250549	0.0250549	-0.712821	Pdzd4	PDZ domain containing 4	Mus musculus PDZ domain containing 4 (Pdzd4), mRNA [NM_001029868]	71040623	71040682	chrX	-
A_51_P235088	2.08818	1.06225	2.08818	up	2.13219	1.09234	2.13219	up	1.62791	0.70302	1.62791	up	-0.882634	0.179614	0.209705	-0.179614	Dusp27	dual specificity phosphatase 27 (putative)	Mus musculus dual specificity phosphatase 27 (putative) (Dusp27), transcript variant 1, mRNA [NM_001033344]	168028972	168029031	chr1	-
A_51_P437166	-1.05374	-0.0755143	1.05374	down	-1.11731	-0.160031	1.11731	down	2.32472	1.21706	2.32472	up	0.0377569	-0.0377574	-0.122274	1.25481	Dsc1	desmocollin 1	Mus musculus desmocollin 1 (Dsc1), mRNA [NM_013504]	20243949	20244008	chr18	-
A_51_P518548	1.56925	0.650075	1.56925	up	2.83451	1.5031	2.83451	up	3.20215	1.67904	3.20215	up	-1.07659	-0.426512	0.426512	0.602451	Gli1	GLI-Kruppel family member GLI1	Mus musculus GLI-Kruppel family member GLI1 (Gli1), mRNA [NM_010296]	126767991	126768050	chr10	-
A_52_P596047	-2.93648	-1.55409	2.93648	down	-2.54216	-1.34605	2.54216	down	-1.81251	-0.857988	1.81251	down	1.10202	-0.452065	-0.244032	0.244033	Ssbp2	single-stranded DNA binding protein 2	Mus musculus single-stranded DNA binding protein 2 (Ssbp2), transcript variant 2, mRNA [NM_024272]	91843881	91843940	chr13	+
A_51_P359346	-1.07239	-0.100824	1.07239	down	-1.81006	-0.856037	1.81006	down	-3.69906	-1.88716	3.69906	down	0.478431	0.377606	-0.377606	-1.40873	Artn	artemin	Mus musculus artemin (Artn), mRNA [NM_009711]	117599395	117599454	chr4	-
A_52_P652999	-2.12804	-1.08952	2.12804	down	1.08363	0.115878	1.08363	up	-1.11067	-0.151431	1.11067	down	0.0757153	-1.01381	0.191593	-0.0757153	Sorbs1	sorbin and SH3 domain containing 1	Mus musculus sorbin and SH3 domain containing 1 (Sorbs1), transcript variant 2, mRNA [NM_178362]	40388855	40388914	chr19	-
A_51_P437761	1.09557	0.13168	1.09557	up	1.11867	0.161784	1.11867	up	3.9359	1.9767	3.9359	up	-0.146732	-0.0150518	0.0150518	1.82996	Psg18	pregnancy specific glycoprotein 18	Mus musculus pregnancy specific glycoprotein 18 (Psg18), transcript variant 1, mRNA [NM_011963]	18936291	18936350	chr7	-
A_51_P159533	-1.32174	-0.402433	1.32174	down	2.18625	1.12846	2.18625	up	1.19659	0.258927	1.19659	up	-0.129464	-0.531897	0.998997	0.129464	Kcnh6	potassium voltage-gated channel, subfamily H (eag-related), member 6	Mus musculus potassium voltage-gated channel, subfamily H (eag-related), member 6 (Kcnh6), mRNA [NM_001037712]	105888964	105889023	chr11	+
A_52_P273559	-2.52522	-1.33641	2.52522	down	-1.71422	-0.777553	1.71422	down	-1.4687	-0.554536	1.4687	down	0.666044	-0.670365	-0.111508	0.111508	Kcnc2	potassium voltage gated channel, Shaw-related subfamily, member 2	Mus musculus potassium voltage gated channel, Shaw-related subfamily, member 2 (Kcnc2), mRNA [NM_001025581]	111893475	111893534	chr10	+
A_52_P842965	1.11811	0.161058	1.11811	up	3.23517	1.69384	3.23517	up	1.0975	0.134223	1.0975	up	-0.147641	0.0134172	1.5462	-0.0134172			Mus musculus 11 days embryo head cDNA, RIKEN full-length enriched library, clone:6230407P17 product:unclassifiable, full insert sequence. [AK031758]	14614388	14614447	chr5	+
A_52_P262134	-1.37162	-0.455878	1.37162	down	-1.75624	-0.812489	1.75624	down	-2.45296	-1.29452	2.45296	down	0.634183	0.178306	-0.178306	-0.660339			GB	65246451	65246510	chr13	+
A_51_P142614	1.68005	0.748506	1.68005	up	2.33605	1.22407	2.33605	up	1.41436	0.500153	1.41436	up	-0.624329	0.124176	0.599745	-0.124176	Gm2366	predicted gene 2366	Mus musculus adult male testis cDNA, RIKEN full-length enriched library, clone:4931432F24 product:hypothetical protein, full insert sequence. [AK077006]	46102811	46102870	chr8	-
A_51_P279454	1.14101	0.190305	1.14101	up	2.4852	1.31336	2.4852	up	3.88168	1.95668	3.88168	up	-0.751833	-0.561528	0.561528	1.20485			Mus musculus adult male hypothalamus cDNA, RIKEN full-length enriched library, clone:A230103N03 product:unclassifiable, full insert sequence. [AK039163]	33358950	33359009	chr8	-
A_51_P434689	1.14157	0.191023	1.14157	up	1.37752	0.462075	1.37752	up	2.5104	1.32792	2.5104	up	-0.326549	-0.135526	0.135526	1.00137	9230116L04Rik	RIKEN cDNA 9230116L04 gene	Mus musculus adult male epididymis cDNA, RIKEN full-length enriched library, clone:9230116L04 product:PHOSPHATIDYLINOSITOL GLYCAN, CLASS H homolog [Homo sapiens], full insert sequence. [AK033827]	80190812	80190871	chr12	-
A_52_P667098	-1.37446	-0.458865	1.37446	down	-1.18418	-0.243891	1.18418	down	-2.1301	-1.09092	2.1301	down	0.351378	-0.107487	0.107487	-0.739542	Tpt1	tumor protein, translationally-controlled 1	Mus musculus tumor protein, translationally-controlled 1 (Tpt1), mRNA [NM_009429]	76246165	76246524	chr14	+
A_52_P496142	-2.34205	-1.22777	2.34205	down	1.2475	0.319035	1.2475	up	1.41281	0.498565	1.41281	up	-0.159517	-1.38729	0.159517	0.339047	Col4a2	collagen, type IV, alpha 2	Mus musculus collagen, type IV, alpha 2 (Col4a2), mRNA [NM_009932]	11448180	11448239	chr8	+
A_51_P514035	-1.23625	-0.305976	1.23625	down	-1.12343	-0.167911	1.12343	down	-2.35465	-1.23551	2.35465	down	0.236943	-0.0690327	0.0690322	-0.998568	Cma1	chymase 1, mast cell	Mus musculus chymase 1, mast cell (Cma1), mRNA [NM_010780]	56560454	56560513	chr14	-
A_52_P1052633	2.0597	1.04243	2.0597	up	2.21581	1.14783	2.21581	up	1.4814	0.566964	1.4814	up	-0.804699	0.237734	0.343133	-0.237735			Mus musculus 13 days embryo heart cDNA, RIKEN full-length enriched library, clone:D330010H23 product:unclassifiable, full insert sequence. [AK084511]	38629870	38629929	chr2	-
A_52_P68033	-1.01434	-0.0205417	1.01434	down	-1.01921	-0.0274525	1.01921	down	-2.03793	-1.0271	2.03793	down	0.0239971	0.0034554	-0.0034554	-1.00311	Rab11fip1	RAB11 family interacting protein 1 (class I)	Mus musculus RAB11 family interacting protein 1 (class I) (Rab11fip1), transcript variant 1, mRNA [NM_001080813]	28253505	28253564	chr8	-
A_52_P482689	1.37837	0.462962	1.37837	up	1.22143	0.288566	1.22143	up	-2.08093	-1.05723	2.08093	down	-0.144283	0.318679	0.144283	-1.20151	Scube1	signal peptide, CUB domain, EGF-like 1	Mus musculus signal peptide, CUB domain, EGF-like 1 (Scube1), mRNA [NM_022723]	83437774	83437833	chr15	-
A_52_P365660	-1.11528	-0.157401	1.11528	down	1.56171	0.643129	1.56171	up	2.23959	1.16323	2.23959	up	-0.321565	-0.478966	0.321565	0.841669	Lrrc4c	leucine rich repeat containing 4C	Mus musculus leucine rich repeat containing 4C (Lrrc4c), mRNA [NM_178725]	97471050	97471109	chr2	+
A_52_P422574	1.35538	0.438701	1.35538	up	1.30763	0.386955	1.30763	up	-2.15275	-1.10618	2.15275	down	-0.193477	0.245223	0.193477	-1.29966				71899680	71899739	chr6	+
A_51_P366244	1.13901	0.187786	1.13901	up	2.4792	1.30987	2.4792	up	1.14587	0.19644	1.14587	up	-0.192113	-0.00432682	1.11776	0.0043273	Cgn	cingulin	Mus musculus adult male medulla oblongata cDNA, RIKEN full-length enriched library, clone:6330408J11 product:similar to CINGULIN [Homo sapiens], full insert sequence. [AK018143]	94579729	94579788	chr3	-
A_52_P4285	-12.0618	-3.59238	12.0618	down	-3.07364	-1.61995	3.07364	down	-2.99803	-1.58402	2.99803	down	1.60198	-1.9904	-0.0179653	0.0179653	Kcnj4	potassium inwardly-rectifying channel, subfamily J, member 4	Mus musculus potassium inwardly-rectifying channel, subfamily J, member 4 (Kcnj4), mRNA [NM_008427]	79315390	79315449	chr15	-
A_51_P125056	1.47133	0.557119	1.47133	up	1.80956	0.855642	1.80956	up	2.47877	1.30963	2.47877	up	-0.70638	-0.149261	0.149261	0.603246	Oxct2a	3-oxoacid CoA transferase 2A	Mus musculus 3-oxoacid CoA transferase 2A (Oxct2a), mRNA [NM_022033]	122999397	122999456	chr4	-
A_51_P239737	1.10487	0.14387	1.10487	up	1.10798	0.147934	1.10798	up	2.5092	1.32723	2.5092	up	-0.145902	-0.0020318	0.0020318	1.18133	Pigr	polymeric immunoglobulin receptor	Mus musculus polymeric immunoglobulin receptor (Pigr), mRNA [NM_011082]	132748041	132748100	chr1	+
A_52_P107936	-2.01138	-1.00818	2.01138	down	-1.20281	-0.266408	1.20281	down	1.07128	0.0993347	1.07128	up	0.133204	-0.874979	-0.133204	0.232539	Rab2b	RAB2B, member RAS oncogene family	Mus musculus RAB2B, member RAS oncogene family (Rab2b), mRNA [NM_172601]	52885946	52888345	chr14	-
A_51_P247976	3.68131	1.88022	3.68131	up	-1.08212	-0.113864	1.08212	down	-1.01235	-0.0177102	1.01235	down	0.00885487	1.88907	-0.10501	-0.00885534	Olfr705	olfactory receptor 705	Mus musculus olfactory receptor 705 (Olfr705), mRNA [NM_147032]	114016948	114017007	chr7	-
A_51_P136188	-2.67014	-1.41692	2.67014	down	-2.82405	-1.49776	2.82405	down	-2.72927	-1.44851	2.72927	down	1.43272	0.015799	-0.0650492	-0.0157986	Slc6a14	solute carrier family 6 (neurotransmitter transporter), member 14	Mus musculus solute carrier family 6 (neurotransmitter transporter), member 14 (Slc6a14), mRNA [NM_020049]	21314461	21316644	chrX	+
A_52_P963510	-1.48469	-0.570158	1.48469	down	3.12945	1.64591	3.12945	up	-1.13943	-0.188314	1.13943	down	0.0941567	-0.476001	1.74007	-0.0941572			Mus musculus 7 days neonate cerebellum cDNA, RIKEN full-length enriched library, clone:A730021F12 product:unclassifiable, full insert sequence. [AK042757]	175766434	175766493	chr2	+
A_51_P120830	1.13918	0.187992	1.13918	up	1.41156	0.497295	1.41156	up	4.20747	2.07295	4.20747	up	-0.342643	-0.154652	0.154652	1.73031	Mmp10	matrix metallopeptidase 10	Mus musculus matrix metallopeptidase 10 (Mmp10), mRNA [NM_019471]	7510011	7510070	chr9	+
A_52_P178018	1.13999	0.18902	1.13999	up	1.11297	0.154411	1.11297	up	2.40092	1.26359	2.40092	up	-0.171716	0.0173039	-0.0173044	1.09187	Sox11	SRY-box containing gene 11	Mus musculus SRY-box containing gene 11 (Sox11), mRNA [NM_009234]	28025383	28025442	chr12	-
A_52_P226348	1.03084	0.0438252	1.03084	up	-1.19234	-0.253795	1.19234	down	-2.15598	-1.10834	2.15598	down	0.126897	0.170722	-0.126897	-0.981445			RIKEN cDNA F730043M19 gene Gene [Source:MGI Symbol;Acc:MGI:2443237] [ENSMUST00000101487]	33819767	33819826	chr12	-
A_52_P534810	-1.5337	-0.617019	1.5337	down	-3.04552	-1.60669	3.04552	down	-3.70057	-1.88775	3.70057	down	1.11185	0.494834	-0.494834	-0.775896	Gm597	predicted gene 597	Mus musculus predicted gene 597 (Gm597), mRNA [NM_001013750]	28833350	28833409	chr1	-
A_51_P222946	2.01369	1.00984	2.01369	up	2.45501	1.29573	2.45501	up	2.50898	1.3271	2.50898	up	-1.15279	-0.142945	0.142945	0.174315				17569116	17569175	chr7	-
A_52_P185930	2.16591	1.11497	2.16591	up	2.76235	1.46589	2.76235	up	1.20112	0.264377	1.20112	up	-0.689674	0.425297	0.77622	-0.425297	Snx7	sorting nexin 7	Mus musculus 10 days neonate cortex cDNA, RIKEN full-length enriched library, clone:A830047E18 product:unclassifiable, full insert sequence. [AK043893]	117530971	117531030	chr3	-
A_52_P10158	1.31388	0.393837	1.31388	up	2.27219	1.18408	2.27219	up	1.58371	0.663308	1.58371	up	-0.528573	-0.134736	0.655512	0.134735	D830016O14Rik	RIKEN cDNA D830016O14 gene	Mus musculus 16 days neonate heart cDNA, RIKEN full-length enriched library, clone:D830016O14 product:unclassifiable, full insert sequence. [AK085850]	7400466	7400525	chr19	-
A_52_P843318	2.12118	1.08487	2.12118	up	-1.47449	-0.560221	1.47449	down	1.3397	0.421906	1.3397	up	-0.210953	0.873916	-0.771174	0.210953			Mus musculus adult male corpora quadrigemina cDNA, RIKEN full-length enriched library, clone:B230383C01 product:unclassifiable, full insert sequence. [AK046423]	102422334	102422393	chrX	-
A_51_P405007	-2.35299	-1.23449	2.35299	down	2.0021	1.00152	2.0021	up	-1.21343	-0.279085	1.21343	down	0.139543	-1.09495	1.14106	-0.139543	Taf7l	TAF7-like RNA polymerase II, TATA box binding protein (TBP)-associated factor	Mus musculus TAF7-like RNA polymerase II, TATA box binding protein (TBP)-associated factor (Taf7l), mRNA [NM_028958]	131000450	131000509	chrX	-
A_51_P431724	-1.38816	-0.473171	1.38816	down	-1.32357	-0.404434	1.32357	down	-2.39005	-1.25704	2.39005	down	0.438803	-0.0343685	0.0343685	-0.818238			Mus musculus 2 days pregnant adult female oviduct cDNA, RIKEN full-length enriched library, clone:E230026M09 product:unclassifiable, full insert sequence. [AK087625]	28173185	28173244	chr6	-
A_52_P97300	2.95106	1.56123	2.95106	up	1.09907	0.136281	1.09907	up	4.142	2.05033	4.142	up	-0.848757	0.712476	-0.712476	1.20157	Synj1	synaptojanin 1	Mus musculus adult male hippocampus cDNA, RIKEN full-length enriched library, clone:C630001O20 product:unclassifiable, full insert sequence. [AK049822]	91009812	91009871	chr16	-
A_51_P292859	1.10886	0.149076	1.10886	up	1.1031	0.141564	1.1031	up	2.89198	1.53206	2.89198	up	-0.14532	0.00375652	-0.00375605	1.38674	Olfr618	olfactory receptor 618	Mus musculus olfactory receptor 618 (Olfr618), mRNA [NM_147047]	110746440	110746499	chr7	+
A_51_P468418	-2.02952	-1.02114	2.02952	down	-1.1415	-0.190937	1.1415	down	1.2402	0.310577	1.2402	up	0.0954683	-0.925668	-0.0954683	0.406045	Narg2	NMDA receptor-regulated gene 2	Mus musculus NMDA receptor-regulated gene 2 (Narg2), mRNA [NM_145618]	69280176	69280235	chr9	+
A_52_P915888	-1.37109	-0.455324	1.37109	down	1.03584	0.0508051	1.03584	up	2.00184	1.00133	2.00184	up	-0.0254025	-0.480727	0.0254025	0.975924			Mus musculus 2 days pregnant adult female oviduct cDNA, RIKEN full-length enriched library, clone:E230007L23 product:unclassifiable, full insert sequence. [AK053961]	82853077	82853136	chr7	+
A_51_P285243	-2.36407	-1.24127	2.36407	down	-1.51629	-0.600544	1.51629	down	-2.05779	-1.04109	2.05779	down	0.820819	-0.420455	0.220274	-0.220274	Chat	choline acetyltransferase	Mus musculus choline acetyltransferase (Chat), mRNA [NM_009891]	33266987	33267760	chr14	-
A_52_P1011921	-1.20458	-0.268527	1.20458	down	-2.11479	-1.08052	2.11479	down	-2.22823	-1.1559	2.22823	down	0.674521	0.405994	-0.405994	-0.481376			Mus musculus 16 days embryo head cDNA, RIKEN full-length enriched library, clone:C130023G17 product:unclassifiable, full insert sequence. [AK047954]	23175170	23175229	chr11	+
A_51_P272897	1.47943	0.565043	1.47943	up	2.09434	1.06649	2.09434	up	-1.21036	-0.275436	1.21036	down	-0.282521	0.282521	0.783973	-0.557958	4922501C03Rik	RIKEN cDNA 4922501C03 gene	Mus musculus 16 days neonate thymus cDNA, RIKEN full-length enriched library, clone:A130062J15 product:unclassifiable, full insert sequence. [AK037916]	87120440	87120499	chr9	-
A_52_P285615	-1.18711	-0.247454	1.18711	down	1.08285	0.114838	1.08285	up	2.09211	1.06496	2.09211	up	-0.0574188	-0.304872	0.0574188	1.00754	Lrrc36	leucine rich repeat containing 36	Mus musculus leucine rich repeat containing 36 (Lrrc36), transcript variant 3, mRNA [NM_001033371]	107976067	107976126	chr8	+
A_52_P290069	-2.03505	-1.02507	2.03505	down	-1.55004	-0.632306	1.55004	down	-2.10016	-1.0705	2.10016	down	0.828686	-0.196381	0.196381	-0.24181	1700001J04Rik	RIKEN cDNA 1700001J04 gene	Mus musculus adult male testis cDNA, RIKEN full-length enriched library, clone:4930429E18 product:unclassifiable, full insert sequence. [AK019587]	114047673	114047732	chr11	-
A_52_P200365	2.12885	1.09007	2.12885	up	1.86126	0.896277	1.86126	up	1.40539	0.490969	1.40539	up	-0.693624	0.396448	0.202654	-0.202654	Olfr825	olfactory receptor 825	Mus musculus olfactory receptor 825 (Olfr825), mRNA [NM_146677]	129599775	129599834	chr10	-
A_51_P310066	1.05747	0.0806141	1.05747	up	-1.09194	-0.126889	1.09194	down	-2.054	-1.03844	2.054	down	0.0634444	0.144058	-0.0634444	-0.974993	Rasgef1a	RasGEF domain family, member 1A	Mus musculus RasGEF domain family, member 1A (Rasgef1a), mRNA [NM_027526]	118040457	118040516	chr6	+
A_51_P111532	1.13147	0.178198	1.13147	up	3.2021	1.67902	3.2021	up	1.1863	0.246472	1.1863	up	-0.212335	-0.0341368	1.46668	0.0341373	Ubash3a	ubiquitin associated and SH3 domain containing, A	Mus musculus ubiquitin associated and SH3 domain containing, A (Ubash3a), mRNA [NM_177823]	31378376	31378435	chr17	+
A_51_P298259	1.99255	0.994615	1.99255	up	1.07248	0.100949	1.07248	up	3.29311	1.71945	3.29311	up	-0.547782	0.446833	-0.446833	1.17167	2310042E22Rik	RIKEN cDNA 2310042E22 gene	Mus musculus RIKEN cDNA 2310042E22 gene (2310042E22Rik), mRNA [NM_025634]	21152877	21152936	chr16	-
A_52_P812870	1.67862	0.747278	1.67862	up	1.13149	0.178219	1.13149	up	2.19969	1.1373	2.19969	up	-0.462749	0.28453	-0.28453	0.674554
A_51_P231103	1.1389	0.187645	1.1389	up	1.69231	0.75899	1.69231	up	2.87129	1.5217	2.87129	up	-0.473318	-0.285673	0.285672	1.04838	Defb1	defensin beta 1	Mus musculus defensin beta 1 (Defb1), mRNA [NM_007843]	22905030	22905089	chr8	+
A_52_P644897	1.39957	0.484979	1.39957	up	-1.01873	-0.0267735	1.01873	down	2.28596	1.1928	2.28596	up	-0.242489	0.242489	-0.269263	0.95031			Mus musculus adult male testis cDNA, RIKEN full-length enriched library, clone:4930571N02 product:unclassifiable, full insert sequence. [AK076954]	72803679	72803738	chr8	+
A_52_P262001	1.13552	0.183351	1.13552	up	1.07934	0.110144	1.07934	up	2.60939	1.38371	2.60939	up	-0.146747	0.0366039	-0.0366035	1.23696				94878378	94878437	chr3	-
A_52_P335466	1.12125	0.165109	1.12125	up	1.09158	0.126416	1.09158	up	2.49618	1.31972	2.49618	up	-0.145762	0.0193467	-0.0193467	1.17396	Dscaml1	Down syndrome cell adhesion molecule-like 1	Mus musculus Down syndrome cell adhesion molecule-like 1 (Dscaml1), mRNA [NM_001081270]	45255979	45256038	chr9	+
A_52_P668952	-1.72724	-0.788465	1.72724	down	-3.42309	-1.7753	3.42309	down	-2.75312	-1.46107	2.75312	down	1.12477	0.336301	-0.650531	-0.336301	Ttc15	tetratricopeptide repeat domain 15	Mus musculus 12 days embryo eyeball cDNA, RIKEN full-length enriched library, clone:D230004N23 product:hypothetical protein, full insert sequence. [AK084171]	29421624	29421683	chr12	-
A_51_P191448	-1.00357	-0.0051446	1.00357	down	-1.00583	-0.00838947	1.00583	down	2.0058	1.00418	2.0058	up	0.00257206	-0.00257254	-0.00581741	1.00675	Slc8a1	solute carrier family 8 (sodium/calcium exchanger), member 1	Mus musculus solute carrier family 8 (sodium/calcium exchanger), member 1 (Slc8a1), transcript variant A, mRNA [NM_011406]	81772445	81772453	chr17	-
A_51_P285047	-1.5183	-0.602456	1.5183	down	-1.10229	-0.14051	1.10229	down	2.49215	1.31739	2.49215	up	0.0702548	-0.532201	-0.0702553	1.38765	Cd160	CD160 antigen	Mus musculus CD160 antigen (Cd160), transcript variant 2, mRNA [NM_018767]	96609753	96612738	chr3	-
A_51_P519632	-1.69875	-0.764471	1.69875	down	-1.26323	-0.337119	1.26323	down	3.58317	1.84124	3.58317	up	0.16856	-0.595911	-0.16856	2.0098	Olfr661	olfactory receptor 661	Mus musculus olfactory receptor 661 (Olfr661), mRNA [NM_146748]	111837177	111837236	chr7	+
A_51_P252650	3.33424	1.73736	3.33424	up	1.85225	0.88928	1.85225	up	1.95074	0.964025	1.95074	up	-0.926652	0.810707	-0.0373721	0.0373721	Olfr338	olfactory receptor 338	Mus musculus olfactory receptor 338 (Olfr338), mRNA [NM_146947]	36233065	36233124	chr2	+
A_51_P514029	-1.07606	-0.105762	1.07606	down	1.01515	0.0216961	1.01515	up	-2.15392	-1.10697	2.15392	down	0.0528812	-0.0528812	0.0745773	-1.05408	Cma1	chymase 1, mast cell	Mus musculus chymase 1, mast cell (Cma1), mRNA [NM_010780]	56561491	56562550	chr14	-
A_52_P622225	2.79238	1.48149	2.79238	up	2.78759	1.47902	2.78759	up	1.35206	0.435158	1.35206	up	-0.957088	0.524405	0.521931	-0.52193	Zmynd12	zinc finger, MYND domain containing 12	Mus musculus zinc finger, MYND domain containing 12 (Zmynd12), mRNA [NM_001014900]	119120699	119120758	chr4	+
A_51_P417643	-3.22414	-1.68891	3.22414	down	-2.81403	-1.49264	2.81403	down	-1.98836	-0.991576	1.98836	down	1.24211	-0.446805	-0.250532	0.250532	Foxa1	forkhead box A1	Mus musculus forkhead box A1 (Foxa1), mRNA [NM_008259]	58641996	58642055	chr12	-
A_52_P393781	1.6885	0.755739	1.6885	up	2.29408	1.19791	2.29408	up	2.05793	1.04119	2.05793	up	-0.898465	-0.142726	0.299448	0.142726	Bcat2	branched chain aminotransferase 2, mitochondrial	Mus musculus branched chain aminotransferase 2, mitochondrial (Bcat2), nuclear gene encoding mitochondrial protein, mRNA [NM_009737]	52831204	52831263	chr7	+
A_52_P44259	-2.01987	-1.01426	2.01987	down	-1.51338	-0.597778	1.51338	down	-2.11592	-1.08129	2.11592	down	0.806019	-0.208241	0.208241	-0.275266			B0254C07-5 NIA Mouse Embryonic Germ Cell cDNA Library (Long) Mus musculus cDNA clone NIA:B0254C07 IMAGE:30108606 5', mRNA sequence [CD549630]	118803096	118803155	chr4	+
A_52_P603237	-1.63217	-0.706789	1.63217	down	3.14295	1.65212	3.14295	up	1.16165	0.216174	1.16165	up	-0.108087	-0.814876	1.54403	0.108087	Scd4	stearoyl-coenzyme A desaturase 4	Mus musculus stearoyl-coenzyme A desaturase 4, mRNA (cDNA clone IMAGE:1479917), complete cds. [BC038322]	44408983	44409042	chr19	+
A_52_P311327	-2.45302	-1.29456	2.45302	down	-1.18348	-0.243033	1.18348	down	-2.82866	-1.50012	2.82866	down	0.768796	-0.525763	0.525763	-0.731322	1700020G17Rik	RIKEN cDNA 1700020G17 gene	Mus musculus adult male testis cDNA, RIKEN full-length enriched library, clone:4930565I05 product:unclassifiable, full insert sequence. [AK076938]	110333447	110333506	chr10	-
A_51_P470304	-1.2068	-0.27119	1.2068	down	1.64713	0.719958	1.64713	up	2.1753	1.12122	2.1753	up	-0.359979	-0.631169	0.359979	0.761236	Nkx1-2	NK1 transcription factor related, locus 2 (Drosophila)	Mus musculus NK1 transcription factor related, locus 2 (Drosophila) (Nkx1-2), mRNA [NM_009123]	139788504	139788563	chr7	-
A_51_P491667	-3.71923	-1.895	3.71923	down	-2.88162	-1.52688	2.88162	down	-3.7827	-1.91942	3.7827	down	1.71094	-0.184062	0.184062	-0.208476	Derl3	Der1-like domain family, member 3	Mus musculus Der1-like domain family, member 3 (Derl3), mRNA [NM_024440]	75358503	75358562	chr10	+
A_52_P1195650	1.13418	0.181646	1.13418	up	1.07161	0.0997739	1.07161	up	3.65771	1.87094	3.65771	up	-0.14071	0.040936	-0.0409365	1.73023	D530015H24Rik	RIKEN cDNA D530015H24 gene	Mus musculus 13 days embryo stomach cDNA, RIKEN full-length enriched library, clone:D530015H24 product:unclassifiable, full insert sequence. [AK021289]	58199971	58200030	chr13	-
A_51_P316243	2.41332	1.27102	2.41332	up	2.07545	1.05342	2.07545	up	5.00068	2.32212	5.00068	up	-1.16222	0.108799	-0.108799	1.1599	Pgpep1l	pyroglutamyl-peptidase I-like	Mus musculus pyroglutamyl-peptidase I-like (Pgpep1l), mRNA [NM_030101]	75381529	75381588	chr7	-
A_52_P540360	2.08735	1.06167	2.08735	up	2.86353	1.51779	2.86353	up	2.37516	1.24803	2.37516	up	-1.15485	-0.0931778	0.362944	0.0931778	Mapk15	mitogen-activated protein kinase 15	Mus musculus mitogen-activated protein kinase 15 (Mapk15), mRNA [NM_177922]	75826885	75826944	chr15	+
A_52_P551421	-3.46583	-1.7932	3.46583	down	-1.28457	-0.36129	1.28457	down	1.80184	0.849471	1.80184	up	0.180645	-1.61256	-0.180645	1.03012				27389000	27389059	chr2	+
A_52_P1108460	-1.49719	-0.582254	1.49719	down	-1.3475	-0.430284	1.3475	down	2.01653	1.01187	2.01653	up	0.215142	-0.367113	-0.215142	1.22701			Mus musculus 13 days embryo heart cDNA, RIKEN full-length enriched library, clone:D330016C02 product:unclassifiable, full insert sequence. [AK084568]	16603654	16603713	chrY_random	+
A_51_P226392	1.05976	0.0837336	1.05976	up	2.31193	1.2091	2.31193	up	1.00158	0.00227642	1.00158	up	-0.043005	0.0407286	1.16609	-0.0407286	Gabre	gamma-aminobutyric acid (GABA) A receptor, subunit epsilon	Mus musculus gamma-aminobutyric acid (GABA) A receptor, subunit epsilon (Gabre), mRNA [NM_017369]	69502779	69502838	chrX	-
A_52_P416518	2.36184	1.23991	2.36184	up	2.94499	1.55826	2.94499	up	1.01011	0.0145144	1.01011	up	-0.627214	0.612699	0.931048	-0.612699	Fgd4	FYVE, RhoGEF and PH domain containing 4	Mus musculus 10 days neonate cortex cDNA, RIKEN full-length enriched library, clone:A830015L23 product:weakly similar to ACTIN-BINDING PROTEIN FRABIN-GAMMA [Mus musculus], full insert sequence. [AK043656]	16472778	16472837	chr16	-
A_51_P377158	-1.72976	-0.790572	1.72976	down	-2.78531	-1.47784	2.78531	down	-1.81676	-0.861371	1.81676	down	0.825972	0.0353994	-0.651867	-0.0353994			DFR10_MOUSE (Q64263) Defensin-related cryptdin, related sequence 10 precursor (Cryptdin-related protein 4C-4) (CRS4C), complete [TC1593310]
A_51_P444290	-2.41684	-1.27312	2.41684	down	1.08195	0.113638	1.08195	up	-3.25502	-1.70267	3.25502	down	0.63656	-0.636561	0.750198	-1.06611	Slamf8	SLAM family member 8	Mus musculus SLAM family member 8 (Slamf8), mRNA [NM_029084]	174512067	174512126	chr1	-
A_51_P458638	2.8751	1.52361	2.8751	up	1.00037	0.000532	1.00037	up	1.04353	0.061471	1.04353	up	-0.0310016	1.49261	-0.0304699	0.0304694	Spink8	serine peptidase inhibitor, Kazal type 8	Mus musculus serine peptidase inhibitor, Kazal type 8 (Spink8), mRNA [NM_183136]	109727065	109728944	chr9	+
A_51_P494241	-1.23594	-0.305606	1.23594	down	-1.11737	-0.160106	1.11737	down	-2.31565	-1.21142	2.31565	down	0.232856	-0.0727501	0.0727496	-0.978563	Bcl2a1b	B-cell leukemia/lymphoma 2 related protein A1b	Mus musculus B-cell leukemia/lymphoma 2 related protein A1b (Bcl2a1b), mRNA [NM_007534]	89094570	89102431	chr9	+
A_52_P114205	-1.09855	-0.1356	1.09855	down	-1.91258	-0.935521	1.91258	down	-2.7156	-1.44127	2.7156	down	0.53556	0.399961	-0.399961	-0.905711				45916283	45916342	chr14	-
A_52_P380369	1.5674	0.648371	1.5674	up	2.24971	1.16974	2.24971	up	1.42103	0.50694	1.42103	up	-0.577655	0.0707154	0.592085	-0.0707154	D14Ertd668e	DNA segment, Chr 14, ERATO Doi 668, expressed	Mus musculus DNA segment, Chr 14, ERATO Doi 668, expressed, mRNA (cDNA clone MGC:29273 IMAGE:5067268), complete cds. [BC030186]	59968139	59968198	chr14	-
A_51_P485400	2.27146	1.18362	2.27146	up	-1.30441	-0.383402	1.30441	down	-1.18568	-0.245712	1.18568	down	0.122856	1.30648	-0.260546	-0.122856	Gtsf1	gametocyte specific factor 1	Mus musculus gametocyte specific factor 1 (Gtsf1), mRNA [NM_028797]	103240110	103250408	chr15	-
A_51_P312348	-1.30055	-0.379123	1.30055	down	-1.11831	-0.161316	1.11831	down	-2.86595	-1.51901	2.86595	down	0.27022	-0.108903	0.108903	-1.24879	Krt7	keratin 7	Mus musculus keratin 7 (Krt7), mRNA [NM_033073]	101258172	101258231	chr15	+
A_52_P456653	1.1134	0.154971	1.1134	up	1.0952	0.13119	1.0952	up	2.60669	1.38222	2.60669	up	-0.14308	0.0118904	-0.0118904	1.23914			PHD finger protein 3 Gene [Source:MGI Symbol;Acc:MGI:2446126] [ENSMUST00000046443]	30870670	30870729	chr1	-
A_52_P478236	-1.20931	-0.274186	1.20931	down	-2.02193	-1.01573	2.02193	down	-1.29738	-0.3756	1.29738	down	0.324893	0.0507073	-0.690841	-0.0507069	Wrn	Werner syndrome homolog (human)	Mus musculus Werner syndrome homolog (human) (Wrn), transcript variant 1, mRNA [NM_011721]	34345859	34345918	chr8	-
A_51_P410228	1.38042	0.465106	1.38042	up	1.11904	0.162264	1.11904	up	3.3024	1.72352	3.3024	up	-0.313685	0.151421	-0.151421	1.40983	4931417G12Rik	RIKEN cDNA 4931417G12 gene	Mus musculus RIKEN cDNA 4931417G12 gene (4931417G12Rik), mRNA [NM_027633]	113547221	113547280	chr6	-
A_51_P494297	-1.47584	-0.561534	1.47584	down	-2.27462	-1.18563	2.27462	down	-1.27683	-0.352563	1.27683	down	0.457048	-0.104486	-0.728579	0.104486	Atp8b1	ATPase, class I, type 8B, member 1	Mus musculus ATPase, class I, type 8B, member 1 (Atp8b1), mRNA [NM_001001488]	64705009	64705653	chr18	-
A_52_P149705	1.98934	0.992289	1.98934	up	2.37436	1.24754	2.37436	up	2.87706	1.5246	2.87706	up	-1.11991	-0.127625	0.127625	0.404682	Casc1	cancer susceptibility candidate 1	Mus musculus cancer susceptibility candidate 1 (Casc1), mRNA [NM_177222]	145125908	145125967	chr6	-
A_51_P305061	1.10008	0.137611	1.10008	up	3.01225	1.59084	3.01225	up	1.0665	0.0928903	1.0665	up	-0.115251	0.0223603	1.47559	-0.0223608	0610039K10Rik	RIKEN cDNA 0610039K10 gene	Mus musculus RIKEN cDNA 0610039K10 gene (0610039K10Rik), non-coding RNA [NR_028113]	163471108	163471167	chr2	+
A_51_P477604	-2.38759	-1.25556	2.38759	down	1.37126	0.455507	1.37126	up	-1.40112	-0.486577	1.40112	down	0.243289	-1.01227	0.698796	-0.243289	4933412E24Rik	RIKEN cDNA 4933412E24 gene	Mus musculus RIKEN cDNA 4933412E24 gene (4933412E24Rik), mRNA [NM_027668]	59846978	59847037	chr15	-
A_51_P394115	1.10292	0.141331	1.10292	up	1.10269	0.141022	1.10269	up	2.85638	1.51419	2.85638	up	-0.141177	0.000154	-0.000154	1.37301	Aadac	arylacetamide deacetylase (esterase)	Mus musculus arylacetamide deacetylase (esterase) (Aadac), mRNA [NM_023383]	59843885	59843944	chr3	+
A_51_P322000	1.09331	0.128704	1.09331	up	2.87816	1.52515	2.87816	up	6.10445	2.60986	6.10445	up	-0.826925	-0.698222	0.698222	1.78294	Lrp2	low density lipoprotein receptor-related protein 2	Mus musculus low density lipoprotein receptor-related protein 2 (Lrp2), mRNA [NM_001081088]	69263648	69263707	chr2	-
A_52_P625166	-1.13189	-0.178736	1.13189	down	1.75508	0.81154	1.75508	up	2.89206	1.5321	2.89206	up	-0.40577	-0.584506	0.40577	1.12633	Susd3	sushi domain containing 3	Mus musculus sushi domain containing 3 (Susd3), mRNA [NM_025491]	49335954	49336013	chr13	-
A_52_P432647	1.06904	0.0963178	1.06904	up	2.01943	1.01395	2.01943	up	1.0116	0.016643	1.0116	up	-0.0564804	0.0398374	0.957465	-0.0398374	Icosl	icos ligand	Mus musculus icos ligand (Icosl), mRNA [NM_015790]	77534559	77534618	chr10	+
A_51_P419365	1.07114	0.099144	1.07114	up	10807.1	13.3997	10807.1	up	1.01453	0.0208149	1.01453	up	-0.0599794	0.0391645	13.3397	-0.0391645	Serpina1f	serine (or cysteine) peptidase inhibitor, clade A, member 1F	Mus musculus serine (or cysteine) peptidase inhibitor, clade A, member 1F (Serpina1f), transcript variant 1, mRNA [NM_026687]	104929067	104929959	chr12	-
A_51_P189733	1.9803	0.985723	1.9803	up	2.19528	1.13441	2.19528	up	2.25316	1.17195	2.25316	up	-1.06007	-0.0743427	0.0743427	0.111885	2810007J24Rik	RIKEN cDNA 2810007J24 gene	Mus musculus RIKEN cDNA 2810007J24 gene (2810007J24Rik), mRNA [NM_175250]	14996296	14996355	chr7	-
A_52_P21887	1.0182	0.0260272	1.0182	up	2.21529	1.1475	2.21529	up	2.12776	1.08933	2.12776	up	-0.557681	-0.531654	0.589814	0.531654	Slit2	slit homolog 2 (Drosophila)	Mus musculus 12 days embryo embryonic body between diaphragm region and neck cDNA, RIKEN full-length enriched library, clone:9430062G01 product:slit homolog 2 (Drosophila), full insert sequence. [AK034918]	48653779	48653838	chr5	+
A_52_P551594	-1.0352	-0.0499091	1.0352	down	-1.11888	-0.162061	1.11888	down	-2.44198	-1.28805	2.44198	down	0.105985	0.0560756	-0.0560761	-1.18207	Gphn	gephyrin	Mus musculus gephyrin (Gphn), transcript variant 2, mRNA [NM_172952]	79477404	79513386	chr12	+
A_51_P381069	-4.03748	-2.01346	4.03748	down	-1.42768	-0.513675	1.42768	down	-1.69096	-0.757843	1.69096	down	0.635758	-1.3777	0.122084	-0.122084	Chrna9	cholinergic receptor, nicotinic, alpha polypeptide 9	Mus musculus cholinergic receptor, nicotinic, alpha polypeptide 9 (Chrna9), mRNA [NM_001081104]	66368450	66368509	chr5	+
A_52_P979176	1.16602	0.221587	1.16602	up	1.68754	0.754924	1.68754	up	2.07144	1.05063	2.07144	up	-0.488256	-0.266668	0.266668	0.562378	Agtpbp1	ATP/GTP binding protein 1	Mus musculus 8 days embryo whole body cDNA, RIKEN full-length enriched library, clone:5730402G09 product:unclassifiable, full insert sequence. [AK017478]	59548317	59548376	chr13	-
A_52_P543016	-1.25245	-0.324758	1.25245	down	1.69266	0.759294	1.69266	up	2.07204	1.05105	2.07204	up	-0.379647	-0.704405	0.379647	0.671404	Cacna1h	calcium channel, voltage-dependent, T type, alpha 1H subunit	Mus musculus calcium channel, voltage-dependent, T type, alpha 1H subunit (Cacna1h), transcript variant 1, mRNA [NM_021415]	25514210	25514269	chr17	-
A_52_P318673	-1.13521	-0.182963	1.13521	down	-1.11585	-0.158144	1.11585	down	-2.3065	-1.2057	2.3065	down	0.170554	-0.0124097	0.0124097	-1.03515	Saa1	serum amyloid A 1	Mus musculus serum amyloid A 1 (Saa1), mRNA [NM_009117]	53996070	53996129	chr7	-
A_52_P548963	4.54408	2.18399	4.54408	up	1.86493	0.89912	1.86493	up	1.48175	0.567307	1.48175	up	-0.733213	1.45077	0.165907	-0.165907	Hsd3b4	hydroxy-delta-5-steroid dehydrogenase, 3 beta- and steroid delta-isomerase 4	Mus musculus hydroxy-delta-5-steroid dehydrogenase, 3 beta- and steroid delta-isomerase 4 (Hsd3b4), transcript variant 1, mRNA [NM_001111336]	98313904	98314276	chr3	-
A_52_P907806	-1.63444	-0.708796	1.63444	down	-1.6414	-0.714924	1.6414	down	2.32226	1.21553	2.32226	up	0.354398	-0.354398	-0.360526	1.56993			Mus musculus 3 days neonate thymus cDNA, RIKEN full-length enriched library, clone:A630088G21 product:unclassifiable, full insert sequence. [AK042396]	21908225	21908284	chr14	+
A_51_P116326	2.22003	1.15058	2.22003	up	2.16269	1.11282	2.16269	up	1.59354	0.672239	1.59354	up	-0.892531	0.258047	0.220292	-0.220292	P2rx3	purinergic receptor P2X, ligand-gated ion channel, 3	Mus musculus purinergic receptor P2X, ligand-gated ion channel, 3 (P2rx3), mRNA [NM_145526]	84838898	84838957	chr2	-
A_51_P392459	1.12238	0.16656	1.12238	up	2.2793	1.18859	2.2793	up	-1.19042	-0.251466	1.19042	down	-0.0832801	0.0832801	1.10531	-0.334746	Myl2	myosin, light polypeptide 2, regulatory, cardiac, slow	Mus musculus myosin, light polypeptide 2, regulatory, cardiac, slow (Myl2), mRNA [NM_010861]	122553922	122554872	chr5	+
A_52_P181679	1.09584	0.13204	1.09584	up	1.2585	0.33171	1.2585	up	2.7809	1.47555	2.7809	up	-0.231875	-0.0998354	0.0998354	1.24368	Olfr136	olfactory receptor 136	Mus musculus olfactory receptor 136 (Olfr136), mRNA [NM_146807]	38472845	38472904	chr17	+
A_52_P206263	1.04576	0.0645475	1.04576	up	3.26853	1.70864	3.26853	up	1.12014	0.163678	1.12014	up	-0.114113	-0.0495653	1.59453	0.0495648				21019208	21019267	chr2	-
A_51_P274465	1.93222	0.950256	1.93222	up	2.91076	1.54139	2.91076	up	1.48244	0.567975	1.48244	up	-0.759116	0.19114	0.782279	-0.19114	Sycp3	synaptonemal complex protein 3	M.musculus mRNA for synaptonemal complex protein. [Y08485]	87932348	87935438	chr10	+
A_52_P280501	2.34244	1.22801	2.34244	up	1.05297	0.0744681	1.05297	up	1.08604	0.119077	1.08604	up	-0.0967727	1.13124	-0.0223045	0.0223041	Fbxw14	F-box and WD-40 domain protein 14	Mus musculus F-box and WD-40 domain protein 14 (Fbxw14), mRNA [NM_015793]	109177041	109177100	chr9	-
A_52_P439694	1.11088	0.1517	1.11088	up	2.68979	1.4275	2.68979	up	1.62067	0.696589	1.62067	up	-0.424144	-0.272444	1.00335	0.272444	Pcdh17	protocadherin 17	Mus musculus adult male pituitary gland cDNA, RIKEN full-length enriched library, clone:5330423H24 product:hypothetical protein, full insert sequence. [AK133637]	84877710	84877769	chr14	+
A_51_P160713	1.02856	0.0406203	1.02856	up	1.12275	0.167043	1.12275	up	2.09056	1.06389	2.09056	up	-0.103832	-0.0632114	0.0632114	0.960059	Alb	albumin	Mus musculus albumin (Alb), mRNA [NM_009654]	90901598	90901657	chr5	+
A_51_P515158	1.87394	0.906076	1.87394	up	1.35513	0.438433	1.35513	up	6.14651	2.61977	6.14651	up	-0.672255	0.233821	-0.233822	1.94751			RIKEN cDNA 1700101I19 gene Gene [Source:MGI Symbol;Acc:MGI:1920839] [ENSMUST00000062557]	34636132	34636191	chr1	-
A_52_P169764	1.35842	0.441928	1.35842	up	2.03592	1.02568	2.03592	up	1.43103	0.517058	1.43103	up	-0.479493	-0.0375652	0.546185	0.0375652	E030046B03Rik	RIKEN cDNA E030046B03 gene	Mus musculus 0 day neonate lung cDNA, RIKEN full-length enriched library, clone:E030046B03 product:unclassifiable, full insert sequence. [AK053225]	47103547	47103606	chr13	+
A_51_P178131	-1.15752	-0.211042	1.15752	down	-1.21662	-0.282875	1.21662	down	2.11986	1.08397	2.11986	up	0.105521	-0.105521	-0.177354	1.18949	Muc16	mucin 16	mucin 16 Gene [Source:MGI Symbol;Acc:MGI:1920982] [ENSMUST00000034653]	18299956	18300015	chr9	-
A_52_P1148318	1.12972	0.175969	1.12972	up	1.06907	0.0963526	1.06907	up	2.17538	1.12127	2.17538	up	-0.136161	0.0398078	-0.0398083	0.985106			Mus musculus 10 days neonate cortex cDNA, RIKEN full-length enriched library, clone:A830014C24 product:cytosolic 5' nucleotidase, type 1A, full insert sequence. [AK043632]	8914619	8914678	chr10	-
A_51_P265187	-1.30598	-0.385129	1.30598	down	-1.1599	-0.213995	1.1599	down	2.7152	1.44106	2.7152	up	0.106997	-0.278131	-0.106997	1.54805				50806134	50806193	chr11	+
A_51_P501998	1.13071	0.177228	1.13071	up	1.65642	0.728072	1.65642	up	4.10557	2.03758	4.10557	up	-0.45265	-0.275422	0.275422	1.58493	Asb18	ankyrin repeat and SOCS box-containing 18	Mus musculus ankyrin repeat and SOCS box-containing 18 (Asb18), mRNA [NM_139152]	91851002	91851061	chr1	-
A_51_P216456	1.09982	0.137269	1.09982	up	1.10244	0.140701	1.10244	up	4.01907	2.00686	4.01907	up	-0.138985	-0.00171566	0.00171566	1.86788	Tac1	tachykinin 1	Mus musculus tachykinin 1 (Tac1), mRNA [NM_009311]	7507722	7509136	chr6	+
A_51_P121086	1.09491	0.130812	1.09491	up	1.10619	0.145605	1.10619	up	2.86221	1.51713	2.86221	up	-0.138208	-0.00739622	0.00739622	1.37892	Vmn1r45	vomeronasal 1 receptor 45	Mus musculus vomeronasal 1 receptor 45 (Vmn1r45), mRNA [NM_011684]	89881782	89881841	chr6	-
A_51_P245989	-1.91411	-0.936671	1.91411	down	1.15541	0.208409	1.15541	up	2.07949	1.05623	2.07949	up	-0.104205	-1.04088	0.104204	0.952022	Ccr2	chemokine (C-C motif) receptor 2	Mus musculus chemokine (C-C motif) receptor 2 (Ccr2), mRNA [NM_009915]	124022948	124023007	chr9	+
A_51_P360422	-2.85703	-1.51451	2.85703	down	-1.84275	-0.881858	1.84275	down	-1.98205	-0.986995	1.98205	down	0.934427	-0.580088	0.0525689	-0.0525684	Krtap16-4	keratin associated protein 16-4	Mus musculus keratin associated protein 16-4 (Krtap16-4), mRNA [NM_130873]	88885032	88885091	chr16	-
A_51_P461475	1.85316	0.889988	1.85316	up	2.12617	1.08826	2.12617	up	2.11097	1.07791	2.11097	up	-0.983948	-0.0939603	0.104311	0.0939603	Atn1	atrophin 1	Mus musculus atrophin 1 (Atn1), mRNA [NM_007881]	124692570	124692629	chr6	-
A_52_P233811	1.24177	0.312393	1.24177	up	-2.65675	-1.40966	2.65675	down	1.4902	0.57551	1.4902	up	-0.156197	0.156197	-1.56586	0.419313	B430306N03Rik	RIKEN cDNA B430306N03 gene	Mus musculus RIKEN cDNA B430306N03 gene (B430306N03Rik), mRNA [NM_177083]	48465737	48465796	chr17	+
A_51_P396141	2.05669	1.04032	2.05669	up	2.21741	1.14887	2.21741	up	1.41644	0.502266	1.41644	up	-0.771295	0.269029	0.37758	-0.269029	Acot4	acyl-CoA thioesterase 4	Mus musculus acyl-CoA thioesterase 4 (Acot4), mRNA [NM_134247]	85384162	85384221	chr12	+
A_52_P397375	-4.28337	-2.09875	4.28337	down	1.41172	0.497453	1.41172	up	-1.20981	-0.274782	1.20981	down	0.137391	-1.96135	0.634844	-0.137391	Slc24a4	solute carrier family 24 (sodium/potassium/calcium exchanger), member 4	Mus musculus solute carrier family 24 (sodium/potassium/calcium exchanger), member 4 (Slc24a4), mRNA [NM_172152]	103467109	103468569	chr12	+
A_51_P419562	1.97621	0.982736	1.97621	up	1.15322	0.205663	1.15322	up	2.47734	1.30879	2.47734	up	-0.594199	0.388536	-0.388536	0.714592	4931400O07Rik	RIKEN cDNA 4931400O07 gene	RIKEN cDNA 4931400O07 gene Gene [Source:MGI Symbol;Acc:MGI:1918186] [ENSMUST00000033537]	59721338	59721397	chrX	+
A_51_P273790	1.70287	0.767968	1.70287	up	1.67041	0.740198	1.67041	up	2.00258	1.00186	2.00258	up	-0.754083	0.013885	-0.013885	0.247779	Pbsn	probasin	Mus musculus probasin (Pbsn), mRNA [NM_017471]	75090363	75090422	chrX	-
A_51_P331769	1.00747	0.0107331	1.00747	up	1.25454	0.327157	1.25454	up	4.03882	2.01393	4.03882	up	-0.168945	-0.158212	0.158212	1.84499			family with sequence similarity 122, member C Gene [Source:MGI (curated);Acc:MGI:1921116] [ENSMUST00000039864]	50684282	50684341	chrX	+
A_51_P459240	2.2015	1.13848	2.2015	up	1.25155	0.323718	1.25155	up	-1.10874	-0.148917	1.10874	down	-0.161859	0.976626	0.161859	-0.310776	Gstk1	glutathione S-transferase kappa 1	Mus musculus adult male kidney cDNA, RIKEN full-length enriched library, clone:0610025I19 product:GLUTATHIONE S-TRANSFERASE, MITOCHONDRIAL (EC 2.5.1.18) (GST 13-13) (GLUTATHIONE S-TRANSFERASE SUBUNIT 13) (GST CLASS-KAPPA) homolog [Rattus norvegicus], full insert sequence. [AK002661]	42200366	42200427	chr6	+
A_51_P286131	-1.00848	-0.0121841	1.00848	down	1.62394	0.6995	1.62394	up	2.21141	1.14496	2.21141	up	-0.34975	-0.361934	0.34975	0.795214	D730039F16Rik	RIKEN cDNA D730039F16 gene	Mus musculus RIKEN cDNA D730039F16 gene (D730039F16Rik), mRNA [NM_030021]	34747242	34747301	chr2	+
A_51_P346565	-1.15185	-0.203953	1.15185	down	1.04747	0.0669103	1.04747	up	2.45984	1.29857	2.45984	up	-0.0334554	-0.237409	0.0334549	1.26511			sidekick homolog 2 (chicken) Gene [Source:MGI (curated);Acc:MGI:2443847] [ENSMUST00000141943]	113709878	113709937	chr11	-
A_52_P1003865	1.59617	0.674612	1.59617	up	1.2455	0.31673	1.2455	up	6.99659	2.80665	6.99659	up	-0.495671	0.178941	-0.178941	2.31098			Mus musculus 6 days neonate spleen cDNA, RIKEN full-length enriched library, clone:F430214N12 product:unclassifiable, full insert sequence. [AK143879]	42892893	42892952	chr4	+
A_52_P263386	1.3798	0.464457	1.3798	up	2.95532	1.56331	2.95532	up	1.43553	0.521586	1.43553	up	-0.493022	-0.0285645	1.07029	0.0285645	Upf3a	UPF3 regulator of nonsense transcripts homolog A (yeast)	Mus musculus 15 days embryo male testis cDNA, RIKEN full-length enriched library, clone:8030472N21 product:similar to HUPF3A [Homo sapiens], full insert sequence. [AK033239]	13794980	13795039	chr8	+
A_51_P334362	-2.5431	-1.34659	2.5431	down	-3.10209	-1.63324	3.10209	down	-2.85825	-1.51513	2.85825	down	1.43086	0.0842738	-0.202378	-0.0842738	Olfr1188	olfactory receptor 1188	Mus musculus olfactory receptor 1188 (Olfr1188), mRNA [NM_146919]	88400435	88400494	chr2	+
A_52_P499027	4.47416	2.16162	4.47416	up	5.33842	2.41641	5.33842	up	6.45057	2.68943	6.45057	up	-2.28901	-0.127397	0.127397	0.400412	Eif4e2	eukaryotic translation initiation factor 4E member 2	Mus musculus eukaryotic translation initiation factor 4E member 2 (Eif4e2), transcript variant 2, mRNA [NM_001039169]	89116184	89116243	chr1	+
A_51_P144740	2.05586	1.03975	2.05586	up	1.91291	0.935768	1.91291	up	1.53287	0.616238	1.53287	up	-0.776003	0.263742	0.159765	-0.159765	Olfr95	olfactory receptor 95	Mus musculus olfactory receptor 95 (Olfr95), mRNA [NM_146513]	37348216	37348275	chr17	-
A_51_P520718	2.16875	1.11686	2.16875	up	1.06384	0.089282	1.06384	up	3.08262	1.62416	3.08262	up	-0.603073	0.513791	-0.513791	1.02108	Ptger3	prostaglandin E receptor 3 (subtype EP3)	Mus musculus prostaglandin E receptor 3 (subtype EP3) (Ptger3), mRNA [NM_011196]	157307508	157307567	chr3	+
A_52_P947996	1.11798	0.160894	1.11798	up	1.19962	0.262575	1.19962	up	3.13674	1.64926	3.13674	up	-0.211735	-0.0508404	0.0508404	1.43753			Mus musculus 0 day neonate cerebellum cDNA, RIKEN full-length enriched library, clone:C230035J09 product:unclassifiable, full insert sequence. [AK141074]	8963553	8963612	chr6	+
A_51_P328857	1.1192	0.162466	1.1192	up	1.2066	0.270942	1.2066	up	2.67435	1.41919	2.67435	up	-0.216704	-0.0542383	0.0542378	1.20248	Abcc9	ATP-binding cassette, sub-family C (CFTR/MRP), member 9	Mus musculus ATP-binding cassette, sub-family C (CFTR/MRP), member 9 (Abcc9), transcript variant 2, mRNA [NM_021041]	142538001	142538060	chr6	-
A_52_P533237	-1.26659	-0.340945	1.26659	down	1.02823	0.0401678	1.02823	up	-2.56723	-1.36021	2.56723	down	0.170473	-0.170473	0.21064	-1.18974	Cd300lb	CD300 antigen like family member B	Mus musculus CD300 antigen like family member B (Cd300lb), mRNA [NM_199221]	114789764	114789823	chr11	-
A_52_P107538	1.08035	0.111505	1.08035	up	2.22889	1.15633	2.22889	up	1.84026	0.879913	1.84026	up	-0.495709	-0.384204	0.660619	0.384204	Gmfg	glia maturation factor, gamma	Mus musculus glia maturation factor, gamma (Gmfg), transcript variant 1, mRNA [NM_022024]	29226718	29228278	chr7	+
A_52_P391151	-2.72877	-1.44825	2.72877	down	-2.7079	-1.43717	2.7079	down	-4.139	-2.04928	4.139	down	1.44271	-0.00554037	0.00554085	-0.60657	Accn1	amiloride-sensitive cation channel 1, neuronal (degenerin)	Mus musculus amiloride-sensitive cation channel 1, neuronal (degenerin), mRNA (cDNA clone IMAGE:5119213), with apparent retained intron. [BC038551]	80964790	80964849	chr11	-
A_52_P1028345	1.40419	0.489734	1.40419	up	1.82085	0.86461	1.82085	up	-2.33118	-1.22106	2.33118	down	-0.244867	0.244867	0.619743	-1.46593			Mus musculus 7 days embryo whole body cDNA, RIKEN full-length enriched library, clone:C430028N19 product:unclassifiable, full insert sequence. [AK049551]	13949887	13949946	chr17	+
A_52_P322268	1.02654	0.0377898	1.02654	up	-1.06482	-0.0906057	1.06482	down	2.18295	1.12628	2.18295	up	-0.0188951	0.0188947	-0.109501	1.10738	Ammecr1	Alport syndrome, mental retardation, midface hypoplasia and elliptocytosis chromosomal region gene 1 homolog (human)	Alport syndrome, mental retardation, midface hypoplasia and elliptocytosis chromosomal region gene 1 homolog (human) Gene [Source:MGI (curated);Acc:MGI:1860206] [ENSMUST00000041317]	139286994	139287053	chrX	-
A_52_P177865	-1.53663	-0.619766	1.53663	down	-1.1563	-0.209513	1.1563	down	-2.36899	-1.24428	2.36899	down	0.41464	-0.205126	0.205127	-0.829635	B230206F22Rik	RIKEN cDNA B230206F22 gene	Mus musculus RIKEN cDNA B230206F22 gene (B230206F22Rik), transcript variant 2, non-coding RNA [NR_028381]	100756317	100756376	chrX	-
A_51_P441006	2.16662	1.11545	2.16662	up	1.42109	0.506998	1.42109	up	1.06462	0.0903382	1.06462	up	-0.298668	0.816778	0.20833	-0.20833	Zdhhc20	zinc finger, DHHC domain containing 20	Mus musculus 16 days embryo head cDNA, RIKEN full-length enriched library, clone:C130025C19 product:unclassifiable, full insert sequence. [AK047968]	58449099	58449158	chr14	-
A_51_P355094	1.81718	0.8617	1.81718	up	-1.15533	-0.208304	1.15533	down	3.05353	1.61048	3.05353	up	-0.43085	0.43085	-0.639154	1.17963	Olfr621-ps1	olfactory receptor 621, pseudogene 1	PREDICTED: Mus musculus similar to olfactory receptor Olr120 (LOC675079), misc RNA [XR_031803]	110778371	110778430	chr7	-
A_52_P311194	1.1738	0.231189	1.1738	up	-1.08124	-0.112681	1.08124	down	2.17561	1.12142	2.17561	up	-0.115594	0.115595	-0.228275	1.00583	Slc1a2	solute carrier family 1 (glial high affinity glutamate transporter), member 2	Mus musculus adult male testis cDNA, RIKEN full-length enriched library, clone:1700091C19 product:inferred: Mus musculus adult male testis cDNA, RIKEN full-length enriched library, clone:4933426I16, full insert sequence, full insert sequence. [AK018918]	102584501	102584560	chr2	-
A_52_P197327	1.12526	0.170255	1.12526	up	1.62562	0.700986	1.62562	up	2.86556	1.51882	2.86556	up	-0.43562	-0.265366	0.265366	1.0832	Olfml3	olfactomedin-like 3	Mus musculus 6 days neonate spleen cDNA, RIKEN full-length enriched library, clone:F430012O20 product:HNOEL-ISO homolog [Mus musculus], full insert sequence. [AK143728]	103541651	103541710	chr3	-
A_51_P232921	1.10107	0.138904	1.10107	up	1.09804	0.134935	1.09804	up	3.52554	1.81785	3.52554	up	-0.13692	0.00198412	-0.0019846	1.68093	1700058G18Rik	RIKEN cDNA 1700058G18 gene	Mus musculus RIKEN cDNA 1700058G18 gene (1700058G18Rik), non-coding RNA [NR_028107]	115858192	115858251	chr10	+
A_52_P423222	1.09173	0.12662	1.09173	up	1.10577	0.145053	1.10577	up	5.00384	2.32304	5.00384	up	-0.135837	-0.00921678	0.00921631	2.1872	Nfe2l3	nuclear factor, erythroid derived 2, like 3	Mus musculus nuclear factor, erythroid derived 2, like 3 (Nfe2l3), mRNA [NM_010903]	51408131	51408190	chr6	+
A_52_P1172661	1.08631	0.119435	1.08631	up	1.11014	0.150746	1.11014	up	2.9714	1.57114	2.9714	up	-0.135091	-0.0156555	0.0156555	1.43605	A430050A11Rik	RIKEN cDNA A430050A11 gene	Mus musculus 0 day neonate thymus cDNA, RIKEN full-length enriched library, clone:A430050A11 product:unclassifiable, full insert sequence. [AK079737]	158220689	158220748	chr1	-
A_51_P514848	-1.16796	-0.223991	1.16796	down	2.18943	1.13056	2.18943	up	-1.23213	-0.301157	1.23213	down	0.111996	-0.111995	1.24255	-0.189161			Mus musculus adult male corpora quadrigemina cDNA, RIKEN full-length enriched library, clone:B230345F19 product:unclassifiable, full insert sequence. [AK046151]	41947105	41947164	chr12	+
A_52_P452540	-1.38311	-0.467917	1.38311	down	-3.50669	-1.81011	3.50669	down	-3.60272	-1.84909	3.60272	down	1.13901	0.671096	-0.671095	-0.710075	Gucy1a3	guanylate cyclase 1, soluble, alpha 3	Mus musculus guanylate cyclase 1, soluble, alpha 3 (Gucy1a3), mRNA [NM_021896]	81896803	81896862	chr3	-
A_51_P371355	-1.67178	-0.741381	1.67178	down	1.32164	0.402333	1.32164	up	2.18041	1.1246	2.18041	up	-0.201166	-0.942547	0.201167	0.923432	Nlrp14	NLR family, pyrin domain containing 14	Mus musculus NLR family, pyrin domain containing 14 (Nlrp14), mRNA [NM_001002894]	114341420	114341479	chr7	+
A_52_P498383	1.84014	0.879816	1.84014	up	1.2648	0.338913	1.2648	up	8.83911	3.1439	8.83911	up	-0.609364	0.270452	-0.270451	2.53454			DENN/MADD domain containing 1B Gene [Source:MGI (curated);Acc:MGI:2447812] [ENSMUST00000070283]	140959790	140959849	chr1	+
A_52_P691728	1.11872	0.161852	1.11872	up	1.06506	0.090929	1.06506	up	346.797	8.43795	346.797	up	-0.12639	0.0354614	-0.0354614	8.31156			Mus musculus 15 days embryo head cDNA, RIKEN full-length enriched library, clone:D930027I19 product:unclassifiable, full insert sequence. [AK086422]	51677953	51678012	chr3	-
A_52_P330584	1.12359	0.168119	1.12359	up	1.06699	0.0935488	1.06699	up	2.32539	1.21747	2.32539	up	-0.130834	0.0372849	-0.0372853	1.08664	Sgip1	SH3-domain GRB2-like (endophilin) interacting protein 1	Mus musculus 12 days embryo spinal cord cDNA, RIKEN full-length enriched library, clone:C530004I10 product:RIKEN cDNA 3110007P09 gene, full insert sequence. [AK049616]	102555879	102555938	chr4	+
A_51_P426150	-1.73305	-0.793314	1.73305	down	-2.21138	-1.14495	2.21138	down	-2.0692	-1.04908	2.0692	down	0.921195	0.127881	-0.223752	-0.127881	Vmn1r228	vomeronasal 1 receptor 228	Mus musculus vomeronasal 1 receptor 228 (Vmn1r228), mRNA [NM_134192]	20913430	20913489	chr17	-
A_51_P155783	1.24142	0.311991	1.24142	up	2.07886	1.0558	2.07886	up	1.56792	0.648854	1.56792	up	-0.480422	-0.168432	0.575373	0.168432	Psg29	pregnancy-specific glycoprotein 29	Mus musculus pregnancy-specific glycoprotein 29 (Psg29), mRNA [NM_054064]	17790480	17790539	chr7	+
A_52_P23225	1.11941	0.162743	1.11941	up	2.19162	1.132	2.19162	up	1.82517	0.868028	1.82517	up	-0.515386	-0.352643	0.616615	0.352642	Gpc3	glypican 3	Mus musculus glypican 3 (Gpc3), mRNA [NM_016697]	49625740	49625799	chrX	-
A_52_P258757	-1.01597	-0.0228629	1.01597	down	1.16604	0.221613	1.16604	up	-3.54891	-1.82737	3.54891	down	0.0114315	-0.0114315	0.233044	-1.81594				121830109	121830168	chr11	-
A_52_P371143	2.46711	1.30282	2.46711	up	2.70525	1.43576	2.70525	up	2.08195	1.05794	2.08195	up	-1.18038	0.122442	0.25538	-0.122442	Mipol1	mirror-image polydactyly gene 1 homolog (human)	Mus musculus mirror-image polydactyly gene 1 homolog (human) (Mipol1), mRNA [NM_001164370]	58432996	58433314	chr12	+
A_52_P401864	1.42483	0.510794	1.42483	up	2.37817	1.24985	2.37817	up	1.12984	0.176119	1.12984	up	-0.343456	0.167337	0.906395	-0.167337			Mus musculus, clone IMAGE:5068294, mRNA, partial cds. [BC021394]	34289819	34289878	chr5	-
A_51_P218009	-2.4627	-1.30024	2.4627	down	1.27007	0.344903	1.27007	up	1.25279	0.32515	1.25279	up	-0.162575	-1.46281	0.182328	0.162575	Efna5	ephrin A5	Mus musculus ephrin A5 (Efna5), transcript variant 2, mRNA [NM_010109]	63000207	63000266	chr17	-
A_52_P167317	2.32389	1.21654	2.32389	up	1.29585	0.373895	1.29585	up	-1.01799	-0.0257297	1.01799	down	-0.186947	1.02959	0.186947	-0.212677	Nol4	nucleolar protein 4	Mus musculus nucleolar protein 4 (Nol4), transcript variant 2, mRNA [NM_199024]	22853049	22853108	chr18	-
A_52_P31717	1.04653	0.065609	1.04653	up	1.13762	0.186016	1.13762	up	2.63198	1.39615	2.63198	up	-0.125812	-0.0602031	0.0602036	1.27034	Setdb1	SET domain, bifurcated 1	Mus musculus ERG-associated protein lacking the SET domain mRNA, complete cds, alternatively spliced. [AF546078]	95143730	95143789	chr3	-
A_52_P215219	1.18303	0.242488	1.18303	up	-1.47479	-0.560512	1.47479	down	2.01504	1.01081	2.01504	up	-0.121244	0.121244	-0.681756	0.889565	Pcdh10	protocadherin 10	Mus musculus adult male corpora quadrigemina cDNA, RIKEN full-length enriched library, clone:B230344L23 product:unclassifiable, full insert sequence. [AK046143]	45239449	45239508	chr3	+
A_51_P222510	-1.85045	-0.887879	1.85045	down	-2.076	-1.05381	2.076	down	1.09448	0.130241	1.09448	up	0.44394	-0.443939	-0.609869	0.574181	C030019I05Rik	RIKEN cDNA C030019I05 gene	Mus musculus RIKEN cDNA C030019I05 gene (C030019I05Rik), mRNA [NM_177075]	46052502	46052561	chr11	+
A_51_P267933	1.37454	0.458945	1.37454	up	1.06381	0.0892472	1.06381	up	3.41586	1.77225	3.41586	up	-0.274097	0.184849	-0.184849	1.49815	Snhg11	small nucleolar RNA host gene 11 (non-protein coding)	Mus musculus small nucleolar RNA host gene 11 (non-protein coding) (Snhg11), mRNA [NM_175692]	158211554	158211613	chr2	+
A_52_P33382	1.84312	0.882152	1.84312	up	2.08683	1.06131	2.08683	up	2.70262	1.43436	2.70262	up	-0.971733	-0.089581	0.0895805	0.462626	Gm5226	predicted pseudogene 5226	PREDICTED: Mus musculus predicted gene, EG383229 (EG383229), mRNA [XM_356935]	26423752	26423916	chr17	-
A_51_P396119	1.13077	0.177307	1.13077	up	2.02533	1.01816	2.02533	up	1.14392	0.193987	1.14392	up	-0.185647	-0.00833988	0.832508	0.00834036	Ttll5	tubulin tyrosine ligase-like family, member 5	Mus musculus 16 days embryo head cDNA, RIKEN full-length enriched library, clone:C130025O19 product:unclassifiable, full insert sequence. [AK047973]	87302673	87302732	chr12	+
A_51_P138060	-1.01633	-0.0233645	1.01633	down	-1.17187	-0.228809	1.17187	down	-4.8308	-2.27226	4.8308	down	0.126087	0.102722	-0.102722	-2.14618	Rnf13	ring finger protein 13	Mus musculus ring finger protein 13 (Rnf13), transcript variant 2, mRNA [NM_011883]	57637079	57637138	chr3	+
A_52_P722518	1.10057	0.138256	1.10057	up	1.09593	0.132157	1.09593	up	12.1856	3.60711	12.1856	up	-0.135207	0.00304937	-0.00304985	3.4719	4930519D14Rik	RIKEN cDNA 4930519D14 gene	Mus musculus adult male testis cDNA, RIKEN full-length enriched library, clone:4930519D14 product:unclassifiable, full insert sequence. [AK015838]	30707766	30707825	chr13	+
A_52_P1195522	-1.58455	-0.664074	1.58455	down	-1.56572	-0.646826	1.56572	down	4.76454	2.25234	4.76454	up	0.323413	-0.340661	-0.323413	2.57575	4930465K12Rik	RIKEN cDNA 4930465K12 gene	Mus musculus adult male testis cDNA, RIKEN full-length enriched library, clone:4930465K12 product:unclassifiable, full insert sequence. [AK015508]	115956864	115959608	chr9	-
A_52_P947926	2.34003	1.22653	2.34003	up	2.17632	1.12189	2.17632	up	1.3228	0.403595	1.3228	up	-0.762744	0.463786	0.359148	-0.359148	Agap1	ArfGAP with GTPase domain, ankyrin repeat and PH domain 1	Mus musculus adult male hippocampus cDNA, RIKEN full-length enriched library, clone:C630030A18 product:hypothetical protein, full insert sequence. [AK083235]	91356201	91356260	chr1	+
A_52_P661	1.19531	0.257391	1.19531	up	2.29959	1.20138	2.29959	up	1.65433	0.726244	1.65433	up	-0.491817	-0.234427	0.709558	0.234427	Plxna4	plexin A4	Mus musculus plexin A4 (Plxna4), mRNA [NM_175750]	32094602	32094661	chr6	-
A_52_P393017	2.09238	1.06515	2.09238	up	1.60968	0.686778	1.60968	up	1.57779	0.657901	1.57779	up	-0.672339	0.392806	0.0144382	-0.0144386				66400485	66400544	chr17	-
A_51_P229893	-2.44439	-1.28948	2.44439	down	-2.59678	-1.37672	2.59678	down	-1.37348	-0.457838	1.37348	down	0.873657	-0.415819	-0.503065	0.415819	Cts6	cathepsin 6	Mus musculus cathepsin 6 (Cts6), mRNA [NM_021445]	61296701	61296760	chr13	-
A_51_P141960	-1.26923	-0.343959	1.26923	down	1.05098	0.0717335	1.05098	up	-2.18843	-1.1299	2.18843	down	0.171979	-0.171979	0.243713	-0.957918	Rdh12	retinol dehydrogenase 12	Mus musculus retinol dehydrogenase 12 (Rdh12), mRNA [NM_030017]	80323576	80323635	chr12	+
A_52_P462049	1.82716	0.869605	1.82716	up	2.25008	1.16998	2.25008	up	2.72355	1.44549	2.72355	up	-1.01979	-0.150186	0.150187	0.425697	Clcn3	chloride channel 3	Mus musculus adult male bone cDNA, RIKEN full-length enriched library, clone:9830120C12 product:chloride channel 3, full insert sequence. [AK036501]	63417702	63417761	chr8	-
A_51_P184949	1.10342	0.141988	1.10342	up	1.53495	0.61819	1.53495	up	4.03873	2.0139	4.03873	up	-0.380089	-0.238101	0.238101	1.63381	F12	coagulation factor XII (Hageman factor)	Mus musculus coagulation factor XII (Hageman factor) (F12), mRNA [NM_021489]	55519456	55519515	chr13	-
A_51_P294059	1.10593	0.145259	1.10593	up	1.05548	0.0778928	1.05548	up	2.04981	1.03549	2.04981	up	-0.111576	0.0336833	-0.0336828	0.923914	Gpr81	G protein-coupled receptor 81	Mus musculus G protein-coupled receptor 81 (Gpr81), mRNA [NM_175520]	124327251	124327310	chr5	-
A_52_P572368	1.11102	0.15188	1.11102	up	1.06054	0.0847936	1.06054	up	2.60968	1.38387	2.60968	up	-0.118337	0.0335436	-0.0335431	1.26553	1300015D01Rik	RIKEN cDNA 1300015D01 gene	Mus musculus adult male liver cDNA, RIKEN full-length enriched library, clone:1300015D01 product:unclassifiable, full insert sequence. [AK005014]	172957546	172957605	chr2	+
A_52_P259537	1.11496	0.156988	1.11496	up	1.06324	0.0884676	1.06324	up	3.46549	1.79306	3.46549	up	-0.122727	0.0342603	-0.0342598	1.67033	Gck	glucokinase	Mus musculus glucokinase (Gck), mRNA [NM_010292]	5800969	5801028	chr11	-
A_52_P539692	1.12202	0.166093	1.12202	up	2.12818	1.08962	2.12818	up	3.98336	1.99399	3.98336	up	-0.627858	-0.461764	0.461764	1.36613	Cacng2	calcium channel, voltage-dependent, gamma subunit 2	Mus musculus calcium channel, voltage-dependent, gamma subunit 2 (Cacng2), mRNA [NM_007583]	77825180	77825239	chr15	-
A_51_P348062	-2.42507	-1.27803	2.42507	down	1.24945	0.321288	1.24945	up	1.14633	0.197023	1.14633	up	-0.0985117	-1.37654	0.222776	0.0985117	Gabrr2	gamma-aminobutyric acid (GABA) C receptor, subunit rho 2	Mus musculus gamma-aminobutyric acid (GABA) C receptor, subunit rho 2 (Gabrr2), mRNA [NM_008076]	33164463	33168328	chr4	+
A_51_P307082	1.10982	0.150327	1.10982	up	1.08791	0.121558	1.08791	up	3.27491	1.71145	3.27491	up	-0.135943	0.0143843	-0.0143847	1.57551	Hey2	hairy/enhancer-of-split related with YRPW motif 2	Mus musculus hairy/enhancer-of-split related with YRPW motif 2 (Hey2), mRNA [NM_013904]	30552729	30552788	chr10	-
A_52_P229783	-1.02644	-0.0376525	1.02644	down	-1.03445	-0.0488701	1.03445	down	3.00411	1.58694	3.00411	up	0.018826	-0.0188265	-0.0300441	1.60577	Ptgr2	prostaglandin reductase 2	Mus musculus prostaglandin reductase 2 (Ptgr2), mRNA [NM_029880]	85656493	85656552	chr12	+
A_52_P875588	1.09339	0.128806	1.09339	up	1.10147	0.139434	1.10147	up	2.44207	1.2881	2.44207	up	-0.13412	-0.00531387	0.00531387	1.15398			Mus musculus 10 days neonate cerebellum cDNA, RIKEN full-length enriched library, clone:B930060H02 product:unclassifiable, full insert sequence. [AK047428]	94083660	94083719	chr13	+
A_52_P531140	1.0884	0.122212	1.0884	up	1.10552	0.144732	1.10552	up	8.86993	3.14892	8.86993	up	-0.133472	-0.01126	0.0112596	3.01545	Hemt1	hematopoietic cell transcript 1	Mus musculus hematopoietic cell transcript 1 (Hemt1), mRNA [NM_010416]	74654544	74654603	chr15	+
A_52_P269046	-2.02312	-1.01659	2.02312	down	-1.63807	-0.711998	1.63807	down	-2.14626	-1.10183	2.14626	down	0.864292	-0.152294	0.152293	-0.237534	Trim9	tripartite motif-containing 9	Mus musculus adult male diencephalon cDNA, RIKEN full-length enriched library, clone:9330154O05 product:tripartite motif protein 9, full insert sequence. [AK136860]	71353677	71353736	chr12	-
A_51_P135607	1.21606	0.282211	1.21606	up	-1.44082	-0.526892	1.44082	down	-2.2339	-1.15957	2.2339	down	0.263446	0.545657	-0.263446	-0.89612	4930522H14Rik	RIKEN cDNA 4930522H14 gene	Mus musculus RIKEN cDNA 4930522H14 gene (4930522H14Rik), mRNA [NM_026291]	109178125	109178184	chr4	-
A_52_P556049	1.50795	0.592587	1.50795	up	1.87816	0.909317	1.87816	up	2.1652	1.1145	2.1652	up	-0.750952	-0.158365	0.158365	0.363549	Uspl1	ubiquitin specific peptidase like 1	Mus musculus 16 days neonate thymus cDNA, RIKEN full-length enriched library, clone:A130036I23 product:unclassifiable, full insert sequence. [AK037675]	150000370	150000429	chr5	+
A_51_P260683	1.10565	0.1449	1.10565	up	1.0559	0.0784712	1.0559	up	2.88541	1.52878	2.88541	up	-0.111686	0.0332146	-0.0332146	1.41709	Rgs1	regulator of G-protein signaling 1	Mus musculus regulator of G-protein signaling 1 (Rgs1), mRNA [NM_015811]	146091962	146092021	chr1	-
A_52_P437215	1.10836	0.148421	1.10836	up	1.0587	0.0822997	1.0587	up	2.83474	1.50322	2.83474	up	-0.11536	0.0330606	-0.0330606	1.38786
A_51_P222882	-1.61313	-0.689859	1.61313	down	-2.24963	-1.16969	2.24963	down	-2.64261	-1.40197	2.64261	down	0.929774	0.239915	-0.239915	-0.472191	Kcna1	potassium voltage-gated channel, shaker-related subfamily, member 1	Mus musculus potassium voltage-gated channel, shaker-related subfamily, member 1 (Kcna1), mRNA [NM_010595]	126591727	126591786	chr6	-
A_52_P667932	-2.58605	-1.37075	2.58605	down	-1.09902	-0.136219	1.09902	down	1.73238	0.792755	1.73238	up	0.0681095	-1.30264	-0.06811	0.860865	Pilrb2	paired immunoglobin-like type 2 receptor beta 2	Mus musculus paired immunoglobin-like type 2 receptor beta 2 (Pilrb2), mRNA [NM_001024932]	138312445	138312821	chr5	-
A_51_P510640	1.91824	0.939787	1.91824	up	1.94307	0.958339	1.94307	up	2.56515	1.35904	2.56515	up	-0.949063	-0.00927615	0.00927615	0.409981	4930528F23Rik	RIKEN cDNA 4930528F23 gene	Mus musculus RIKEN cDNA 4930528F23 gene (4930528F23Rik), mRNA [NM_029197]	24976633	24976692	chr17	+
A_52_P26106	1.52749	0.611163	1.52749	up	1.45097	0.53702	1.45097	up	2.10972	1.07705	2.10972	up	-0.574092	0.0370715	-0.0370715	0.502961	Impg2	interphotoreceptor matrix proteoglycan 2	Mus musculus interphotoreceptor matrix proteoglycan 2 (Impg2), mRNA [NM_174876]	56271018	56271077	chr16	+
A_52_P205508	2.32665	1.21825	2.32665	up	2.06785	1.04813	2.06785	up	1.84238	0.88157	1.84238	up	-0.964851	0.2534	0.083281	-0.083281	Gm13152	predicted gene 13152	Mus musculus predicted gene 13152 (Gm13152), mRNA [NM_001039209]	146886512	146886571	chr4	+
A_51_P320089	1.0211	0.0301285	1.0211	up	1.05601	0.0786228	1.05601	up	-2.04022	-1.02872	2.04022	down	-0.0150642	0.0150642	0.0635586	-1.04379	Gclm	glutamate-cysteine ligase, modifier subunit	Mus musculus glutamate-cysteine ligase, modifier subunit (Gclm), mRNA [NM_008129]	121962174	121964809	chr3	+
A_52_P559189	4.07984	2.02851	4.07984	up	4.09053	2.03229	4.09053	up	3.11949	1.64131	3.11949	up	-1.83491	0.193602	0.197376	-0.193602
A_52_P1036735	1.10064	0.138345	1.10064	up	1.04977	0.0700703	1.04977	up	2.08135	1.05752	2.08135	up	-0.104208	0.0341373	-0.0341377	0.953314	Gm5142	predicted gene 5142	Mus musculus predicted gene 5142 (Gm5142), mRNA [NM_001004158]	59777406	59777465	chr14	-
A_51_P355617	1.10566	0.144901	1.10566	up	1.05636	0.0790987	1.05636	up	2.14546	1.10129	2.14546	up	-0.112	0.0329013	-0.0329013	0.989285	Card11	caspase recruitment domain family, member 11	Mus musculus adult male kidney cDNA, RIKEN full-length enriched library, clone:0610008L17 product:CASPASE RECRUITMENT DOMAIN PROTEIN 11 (CARD-CONTAINING MAGUK PROTEIN 3) (CARMA 1) homolog [Homo sapiens], full insert sequence. [AK002346]	141388904	141388963	chr5	-
A_51_P286780	-2.57646	-1.36539	2.57646	down	-3.50482	-1.80934	3.50482	down	-1.05618	-0.0788574	1.05618	down	0.722124	-0.643266	-1.08722	0.643266			Mus musculus, clone IMAGE:1244192, mRNA. [BC028808]	55328416	55328475	chr11	+
A_51_P436888	1.0389	0.0550542	1.0389	up	2.73562	1.45187	2.73562	up	2.09858	1.06941	2.09858	up	-0.562234	-0.50718	0.889633	0.50718	1700084C06Rik	RIKEN cDNA 1700084C06 gene	Mus musculus adult male testis cDNA, RIKEN full-length enriched library, clone:1700084C06 product:hypothetical protein, full insert sequence. [AK006986]	20932470	20932529	chr9	+
A_52_P536434	-1.12391	-0.168523	1.12391	down	-1.40607	-0.491672	1.40607	down	-2.05718	-1.04067	2.05718	down	0.330097	0.161574	-0.161574	-0.710568	Igf1	insulin-like growth factor 1	Mus musculus insulin-like growth factor 1 (Igf1), transcript variant 2, mRNA [NM_184052]	87376418	87376477	chr10	+
A_52_P52803	1.12374	0.168313	1.12374	up	1.02249	0.0320921	1.02249	up	-2.04124	-1.02944	2.04124	down	-0.016046	0.152267	0.016046	-1.04549	Hspa1b	heat shock protein 1B	Mus musculus heat shock protein 1B (Hspa1b), mRNA [NM_010478]	35094200	35094259	chr17	-
A_52_P199922	1.09301	0.128308	1.09301	up	1.09955	0.136912	1.09955	up	5.16719	2.36938	5.16719	up	-0.13261	-0.00430155	0.00430203	2.23677			Q9QYM3_MOUSE (Q9QYM3) Mus musculus DNA, L1 element insertion in intron 3 of Mitf gene, partial (6%) [TC1697243]	147059338	147059397	chr4	-
A_52_P69246	-1.97001	-0.978204	1.97001	down	-2.19533	-1.13444	2.19533	down	1.28304	0.359561	1.28304	up	0.489102	-0.489102	-0.645336	0.848663			Mus musculus mRNA for TGF-b type II receptor isoform, complete cds. [D32072]	72350157	72350216	chr16	-
A_51_P520198	-1.1873	-0.247684	1.1873	down	-2.248	-1.16864	2.248	down	-2.13224	-1.09237	2.13224	down	0.670028	0.422344	-0.498616	-0.422344	Vps37a	vacuolar protein sorting 37A (yeast)	Mus musculus 0 day neonate cerebellum cDNA, RIKEN full-length enriched library, clone:C230084K08 product:hypothetical protein, full insert sequence. [AK048942]	41627368	41627427	chr8	+
A_51_P502357	2.14495	1.10095	2.14495	up	2.07257	1.05142	2.07257	up	2.09416	1.06637	2.09416	up	-1.0589	0.0420475	-0.00747585	0.00747585	Fam163a	family with sequence similarity 163, member A	Mus musculus family with sequence similarity 163, member A (Fam163a), mRNA [NM_177838]	157923247	157923306	chr1	-
A_51_P139620	2.58249	1.36876	2.58249	up	1.2452	0.316375	1.2452	up	2.42444	1.27765	2.42444	up	-0.797012	0.57175	-0.480637	0.480637			Mus musculus 13 days embryo male testis cDNA, RIKEN full-length enriched library, clone:6030431G11 product:ring finger protein 39, full insert sequence. [AK031434]	36971064	36971123	chr1	-
A_52_P621588	-1.9379	-0.954492	1.9379	down	1.3588	0.442332	1.3588	up	-2.47671	-1.30843	2.47671	down	0.477246	-0.477246	0.919578	-0.831182	Il28ra	interleukin 28 receptor alpha	Mus musculus interleukin 28 receptor alpha (Il28ra), mRNA [NM_174851]	135263946	135264005	chr4	+
A_52_P228377	2.376	1.24854	2.376	up	-1.01539	-0.0220375	1.01539	down	2.40694	1.2672	2.40694	up	-0.624269	0.624269	-0.646306	0.642932	Anks1b	ankyrin repeat and sterile alpha motif domain containing 1B	Mus musculus ankyrin repeat and sterile alpha motif domain containing 1B (Anks1b), transcript variant 4, mRNA [NM_001177397]	90433378	90433437	chr10	+
A_51_P155503	1.05378	0.0755682	1.05378	up	1.00412	0.00592518	1.00412	up	-2.2537	-1.17229	2.2537	down	-0.00296259	0.0726056	0.00296259	-1.17526	Klk1b8	kallikrein 1-related peptidase b8	Mus musculus kallikrein 1-related peptidase b8 (Klk1b8), mRNA [NM_008457]	51209619	51209678	chr7	+
A_52_P1034723	-2.22538	-1.15405	2.22538	down	-2.30012	-1.20171	2.30012	down	-2.14964	-1.1041	2.14964	down	1.12907	-0.0249777	-0.0726376	0.0249772	Tceal7	transcription elongation factor A (SII)-like 7	Mus musculus transcription elongation factor A (SII)-like 7 (Tceal7), mRNA [NM_001127169]	132760475	132760534	chrX	+
A_51_P406974	1.06675	0.0932255	1.06675	up	1.08625	0.119358	1.08625	up	4.62364	2.20903	4.62364	up	-0.106292	-0.0130663	0.0130663	2.10274	Olfr518	olfactory receptor 518	Mus musculus olfactory receptor 518 (Olfr518), mRNA [NM_146306]	116024587	116024646	chr7	-
A_51_P230330	-2.87005	-1.52108	2.87005	down	-1.66431	-0.734928	1.66431	down	-1.32977	-0.411172	1.32977	down	0.57305	-0.948026	-0.161878	0.161878	Efcab3	EF-hand calcium binding domain 3	Mus musculus adult male testis cDNA, RIKEN full-length enriched library, clone:4921510J17 product:hypothetical EF-hand containing protein, full insert sequence. [AK014861]	104970085	104970144	chr11	+
A_51_P272728	1.75906	0.814805	1.75906	up	2.06966	1.0494	2.06966	up	1.30505	0.384103	1.30505	up	-0.599454	0.215351	0.449942	-0.215351	Tmem165	transmembrane protein 165	Mus musculus adult male testis cDNA, RIKEN full-length enriched library, clone:1700112L04 product:TPA regulated locus, full insert sequence. [AK007181]	76612603	76612662	chr5	-
A_51_P293310	1.74614	0.80417	1.74614	up	2.08689	1.06136	2.08689	up	-1.92084	-0.941734	1.92084	down	-0.402085	0.402085	0.659272	-1.34382	Hepacam	hepatocyte cell adhesion molecule	Mus musculus hepatocyte cell adhesion molecule (Hepacam), mRNA [NM_175189]	37191472	37192115	chr9	+
A_52_P74883	-1.0406	-0.0574207	1.0406	down	-1.0888	-0.122739	1.0888	down	3.09025	1.62773	3.09025	up	0.0287104	-0.0287104	-0.0940285	1.65644	Myo16	myosin XVI	Mus musculus myosin XVI (Myo16), mRNA [NM_001081397]	10442332	10462154	chr8	+
A_52_P566579	1.66151	0.732493	1.66151	up	1.71942	0.781921	1.71942	up	2.24344	1.16571	2.24344	up	-0.757207	-0.024714	0.024714	0.408507	Ntan1	N-terminal Asn amidase	Mus musculus N-terminal Asn amidase (Ntan1), mRNA [NM_010946]	13831260	13832430	chr16	+
A_51_P359822	-1.94618	-0.960649	1.94618	down	-2.03955	-1.02825	2.03955	down	-1.95999	-0.970845	1.95999	down	0.965747	0.00509834	-0.0625071	-0.00509787	Sftpd	surfactant associated protein D	Mus musculus surfactant associated protein D (Sftpd), mRNA [NM_009160]	41985529	41985588	chr14	-
A_52_P204843	2.48664	1.3142	2.48664	up	1.09092	0.125548	1.09092	up	6.2754	2.64971	6.2754	up	-0.719873	0.594325	-0.594325	1.92983	4930435E12Rik	RIKEN cDNA 4930435E12 gene	Mus musculus RIKEN cDNA 4930435E12 gene (4930435E12Rik), mRNA [NM_029042]	38827181	38827969	chr16	-
A_51_P338878	-2.42387	-1.27731	2.42387	down	-1.25735	-0.330391	1.25735	down	1.21053	0.275633	1.21053	up	0.165195	-1.11211	-0.165195	0.440829	P2ry12	purinergic receptor P2Y, G-protein coupled 12	Mus musculus purinergic receptor P2Y, G-protein coupled 12 (P2ry12), mRNA [NM_027571]	59020598	59020657	chr3	-
A_51_P471911	1.05348	0.0751591	1.05348	up	1.82547	0.868266	1.82547	up	2.80157	1.48624	2.80157	up	-0.471713	-0.396554	0.396553	1.01452			RIKEN cDNA 4921507L20 gene Gene [Source:MGI Symbol;Acc:MGI:1918102] [ENSMUST00000028621]	93823263	93823322	chr2	+
A_51_P375660	2.16202	1.11238	2.16202	up	1.0132	0.0189118	1.0132	up	2.77768	1.47388	2.77768	up	-0.565645	0.546734	-0.546733	0.908237			OR4P4_HUMAN (Q8NGL7) Olfactory receptor 4P4, partial (44%) [TC1638315]	88492440	88492499	chr2	+
A_51_P330298	1.0537	0.0754671	1.0537	up	-1.50359	-0.588415	1.50359	down	-2.00485	-1.00349	2.00485	down	0.294208	0.369675	-0.294208	-0.709286	Gpr137b	G protein-coupled receptor 137B	Mus musculus G protein-coupled receptor 137B (Gpr137b), mRNA [NM_031999]	13450893	13450952	chr13	-
A_52_P850915	1.26096	0.334528	1.26096	up	1.04378	0.0618114	1.04378	up	5.14209	2.36235	5.14209	up	-0.19817	0.136358	-0.136358	2.16418	6030440G07Rik	RIKEN cDNA 6030440G07 gene	PREDICTED: Mus musculus RIKEN cDNA 6030440G07 gene (6030440G07Rik), mRNA [XM_901637]	112251839	112251898	chr12	+
A_51_P320031	-1.12273	-0.167013	1.12273	down	-1.17388	-0.231282	1.17388	down	3.58981	1.84391	3.58981	up	0.0835061	-0.0835066	-0.147776	1.92742	E130304I02Rik	RIKEN cDNA E130304I02 gene	Mus musculus RIKEN cDNA E130304I02 gene (E130304I02Rik), non-coding RNA [NR_033567]	36623011	36623070	chr7	+
A_52_P652406	1.94308	0.958345	1.94308	up	3.9549	1.98364	3.9549	up	2.86659	1.51934	2.86659	up	-1.23884	-0.280496	0.7448	0.280496	Dclre1c	DNA cross-link repair 1C, PSO2 homolog (S. cerevisiae)	Mus musculus DNA cross-link repair 1C, PSO2 homolog (S. cerevisiae) (Dclre1c), transcript variant 2, mRNA [NM_175683]	3378158	3378217	chr2	+
A_51_P414879	-2.88544	-1.52879	2.88544	down	-1.78636	-0.837022	1.78636	down	-2.90705	-1.53956	2.90705	down	1.18291	-0.345884	0.345884	-0.356652			Igk protein [Source:UniProtKB/TrEMBL;Acc:Q58EU8] [ENSMUST00000103304]	67675577	67675636	chr6	+
A_51_P106918	2.63346	1.39696	2.63346	up	1.064	0.0894961	1.064	up	3.05116	1.60936	3.05116	up	-0.743227	0.65373	-0.653731	0.866131	Rex2	reduced expression 2	Mus musculus putative REX-2 mRNA, complete cds. [AF051348]	146404699	146426640	chr4	+
A_51_P495560	1.55942	0.641009	1.55942	up	1.90211	0.927602	1.90211	up	3.02704	1.59791	3.02704	up	-0.784306	-0.143297	0.143297	0.8136	Tgm3	transglutaminase 3, E polypeptide	Mus musculus transglutaminase 3, E polypeptide (Tgm3), mRNA [NM_009374]	129874069	129874128	chr2	+
A_52_P611771	-2.42581	-1.27847	2.42581	down	1.17973	0.238451	1.17973	up	-1.98956	-0.992451	1.98956	down	0.496225	-0.782242	0.734676	-0.496225	5133400J02Rik	RIKEN cDNA 5133400J02 gene	PREDICTED: Mus musculus RIKEN cDNA 5133400J02 gene (5133400J02Rik), mRNA [XM_001475111]	51003489	51003548	chr11	-
A_51_P482868	-1.15163	-0.20368	1.15163	down	-1.03547	-0.0502853	1.03547	down	-2.39672	-1.26106	2.39672	down	0.126983	-0.0766973	0.0766973	-1.13408	Vmn1r28	vomeronasal 1 receptor 28	Mus musculus vomeronasal 1 receptor 28 (Vmn1r28), mRNA [NM_134180]	58215474	58215533	chr6	+
A_51_P277994	1.82845	0.87062	1.82845	up	2.71568	1.44131	2.71568	up	-1.31203	-0.391806	1.31203	down	-0.43531	0.43531	1.006	-0.827116	Oas2	2'-5' oligoadenylate synthetase 2	Mus musculus 2'-5' oligoadenylate synthetase 2 (Oas2), mRNA [NM_145227]	121180434	121180493	chr5	-
A_52_P677074	-1.094	-0.129618	1.094	down	-1.19373	-0.255474	1.19373	down	4.11968	2.04253	4.11968	up	0.0648088	-0.0648093	-0.190665	2.10734			Mus musculus 15 days embryo head cDNA, RIKEN full-length enriched library, clone:D930049F02 product:MITOCHONDRIAL CARRIER-LIKE PROTEIN homolog [Mus musculus], full insert sequence. [AK086749]	69984182	69984241	chr14	-
A_51_P478061	1.0898	0.124062	1.0898	up	1.09878	0.135909	1.09878	up	2.86179	1.51692	2.86179	up	-0.129985	-0.00592375	0.00592375	1.38693	Cadm1	cell adhesion molecule 1	Mus musculus cell adhesion molecule 1 (Cadm1), transcript variant 1, mRNA [NM_207675]	47658965	47659024	chr9	+
A_51_P518864	-1.57818	-0.658265	1.57818	down	-1.09386	-0.129427	1.09386	down	-2.29852	-1.2007	2.29852	down	0.393846	-0.264419	0.264419	-0.806857	4932411E22Rik	RIKEN cDNA 4932411E22 gene	Mus musculus RIKEN cDNA 4932411E22 gene (4932411E22Rik), mRNA [NM_172534]	89252263	89252322	chr11	-
A_52_P28222	3.2458	1.69858	3.2458	up	1.77825	0.830461	1.77825	up	4.95554	2.30904	4.95554	up	-1.26452	0.434057	-0.434057	1.04452			Q8R3S5_MOUSE (Q8R3S5) AA536743 protein (Fragment), partial (57%) [TC1650951]	64321772	64321831	chr5	-
A_52_P256476	-2.33827	-1.22544	2.33827	down	-2.43529	-1.28409	2.43529	down	-2.22177	-1.15171	2.22177	down	1.18858	-0.0368643	-0.0955143	0.0368643			PREDICTED: Mus musculus similar to D5Ertd577e protein (LOC625240), mRNA [XM_889788]	7396	7455	chr5_random	-
A_51_P245558	2.92669	1.54927	2.92669	up	2.59383	1.37508	2.59383	up	1.75178	0.808825	1.75178	up	-1.09195	0.457315	0.283129	-0.283129	Scnn1g	sodium channel, nonvoltage-gated 1 gamma	Mus musculus sodium channel, nonvoltage-gated 1 gamma (Scnn1g), mRNA [NM_011326]	128911434	128911493	chr7	+
A_52_P1060651	1.08011	0.111173	1.08011	up	1.00707	0.01017	1.00707	up	3.25861	1.70426	3.25861	up	-0.0606713	0.0505013	-0.0505013	1.64359			Mus musculus 12 days embryo eyeball cDNA, RIKEN full-length enriched library, clone:D230043N13 product:unclassifiable, full insert sequence. [AK084422]	24745943	24746000	chr1	+
A_51_P352515	-1.28958	-0.366903	1.28958	down	1.64201	0.715464	1.64201	up	2.09878	1.06955	2.09878	up	-0.357732	-0.724635	0.357732	0.71182	4930402D18Rik	RIKEN cDNA 4930402D18 gene	Mus musculus adult male testis cDNA, RIKEN full-length enriched library, clone:4930402D18 product:unclassifiable, full insert sequence. [AK015045]	60754082	60759555	chr15	+
A_52_P466268	1.28764	0.364733	1.28764	up	2.46291	1.30036	2.46291	up	2.85257	1.51226	2.85257	up	-0.832547	-0.467814	0.467814	0.679713	Cd22	CD22 antigen	Mus musculus CD22 antigen (Cd22), transcript variant 2, mRNA [NM_009845]	31661143	31662467	chr7	-
A_52_P36023	-1.03548	-0.0503039	1.03548	down	1.47263	0.558397	1.47263	up	3.6258	1.8583	3.6258	up	-0.279199	-0.329503	0.279198	1.5791
A_51_P277536	1.00726	0.0104375	1.00726	up	1.30295	0.381786	1.30295	up	2.289	1.19471	2.289	up	-0.196112	-0.185674	0.185674	0.998603	Ramp2	receptor (calcitonin) activity modifying protein 2	Mus musculus receptor (calcitonin) activity modifying protein 2 (Ramp2), mRNA [NM_019444]	101109502	101109561	chr11	+
A_52_P461976	-3.10421	-1.63422	3.10421	down	-1.57426	-0.654675	1.57426	down	-1.45368	-0.539706	1.45368	down	0.59719	-1.03703	-0.0574841	0.0574841	Blvra	biliverdin reductase A	Mus musculus 9.5 days embryo parthenogenote cDNA, RIKEN full-length enriched library, clone:B130020C21 product:hypothetical protein, full insert sequence. [AK045022]	126912896	126912955	chr2	+
A_51_P313729	1.09671	0.133179	1.09671	up	1.09329	0.128678	1.09329	up	2.25746	1.1747	2.25746	up	-0.130929	0.00225019	-0.00225067	1.04377	Olfr1330	olfactory receptor 1330	Mus musculus olfactory receptor 1330 (Olfr1330), mRNA [NM_146334]	118566261	118566320	chr4	+
A_52_P109516	-1.01808	-0.0258565	1.01808	down	1.64701	0.719851	1.64701	up	2.45843	1.29774	2.45843	up	-0.359926	-0.385782	0.359926	0.937811	Lrrtm2	leucine rich repeat transmembrane neuronal 2	Mus musculus leucine rich repeat transmembrane neuronal 2 (Lrrtm2), mRNA [NM_178005]	35369110	35369169	chr18	-
A_52_P867809	-1.30377	-0.382687	1.30377	down	1.58338	0.663011	1.58338	up	2.17826	1.12317	2.17826	up	-0.331505	-0.714192	0.331505	0.791669			Mus musculus 2 days pregnant adult female ovary cDNA, RIKEN full-length enriched library, clone:E330037N20 product:hypothetical protein, full insert sequence. [AK087894]	48991478	48991537	chr13	-
A_52_P731787	2.8981	1.53511	2.8981	up	1.08037	0.111531	1.08037	up	3.3044	1.72439	3.3044	up	-0.82332	0.711789	-0.711789	0.90107			Mus musculus activated spleen cDNA, RIKEN full-length enriched library, clone:F830001P21 product:unclassifiable, full insert sequence. [AK089561]	87328796	87328855	chr12	+
A_51_P237129	1.88097	0.911475	1.88097	up	1.9818	0.986809	1.9818	up	2.05321	1.03788	2.05321	up	-0.949142	-0.0376668	0.0376668	0.0887384	Tcl1	T-cell lymphoma breakpoint 1	Mus musculus T-cell lymphoma breakpoint 1 (Tcl1), mRNA [NM_009337]	106455424	106455483	chr12	-
A_51_P171832	-1.94177	-0.957371	1.94177	down	1.41449	0.500286	1.41449	up	3.90035	1.96361	3.90035	up	-0.250143	-1.20751	0.250143	1.71346	Nrgn	neurogranin	Mus musculus neurogranin (Nrgn), mRNA [NM_022029]	37352101	37352160	chr9	-
A_51_P314135	1.0974	0.134086	1.0974	up	1.04936	0.0695157	1.04936	up	2.62969	1.39489	2.62969	up	-0.101801	0.0322847	-0.0322852	1.29309	Treh	trehalase (brush-border membrane glycoprotein)	Mus musculus trehalase (brush-border membrane glycoprotein) (Treh), mRNA [NM_021481]	44494224	44494283	chr9	+
A_51_P272407	2.57112	1.3624	2.57112	up	-1.13639	-0.184453	1.13639	down	-1.00463	-0.00666618	1.00463	down	0.00333309	1.36573	-0.18112	-0.00333309	Mylk	myosin, light polypeptide kinase	Mus musculus adult retina cDNA, RIKEN full-length enriched library, clone:A930019C19 product:MYOSIN LIGHT CHAIN KINASE (FRAGMENT) homolog [Mus musculus], full insert sequence. [AK044527]	34954118	34954177	chr16	+
A_52_P670654	19.3779	4.27634	19.3779	up	18.4706	4.20716	18.4706	up	20.7668	4.37621	20.7668	up	-4.24175	0.0345907	-0.0345907	0.13446	2210409E12Rik	transcription elongation factor B (SIII), polypeptide 2 pseudogene	Mus musculus RIKEN cDNA 2210409E12 gene (2210409E12Rik), non-coding RNA [NR_003492]	88833989	88834048	chr11	+
A_52_P214437	-2.11403	-1.07999	2.11403	down	1.02346	0.0334492	1.02346	up	-1.13476	-0.182388	1.13476	down	0.0911942	-0.988799	0.124643	-0.0911942				116624910	116624969	chr12	-
A_51_P185693	1.09826	0.135221	1.09826	up	1.09016	0.12454	1.09016	up	3.66299	1.87302	3.66299	up	-0.12988	0.0053401	-0.0053401	1.74314	Slc2a2	solute carrier family 2 (facilitated glucose transporter), member 2	Mus musculus solute carrier family 2 (facilitated glucose transporter), member 2 (Slc2a2), mRNA [NM_031197]	28627016	28627075	chr3	+
A_51_P509530	2.12807	1.08954	2.12807	up	-1.68422	-0.75208	1.68422	down	2.58734	1.37147	2.58734	up	-0.544771	0.544771	-1.29685	0.826698	Cybrd1	cytochrome b reductase 1	Mus musculus cytochrome b reductase 1 (Cybrd1), mRNA [NM_028593]	70979339	70979398	chr2	+
A_52_P583097	1.64606	0.719019	1.64606	up	1.72876	0.789737	1.72876	up	2.71687	1.44195	2.71687	up	-0.754378	-0.0353589	0.0353589	0.687569	C2cd4a	C2 calcium-dependent domain containing 4A	Mus musculus C2 calcium-dependent domain containing 4A (C2cd4a), mRNA [NM_001163143]	67678449	67678508	chr9	-
A_52_P492939	2.5069	1.32591	2.5069	up	1.88459	0.914247	1.88459	up	3.03544	1.6019	3.03544	up	-1.12008	0.20583	-0.205829	0.481829	Csf2rb	colony stimulating factor 2 receptor, beta, low-affinity (granulocyte-macrophage)	Mus musculus colony stimulating factor 2 receptor, beta, low-affinity (granulocyte-macrophage) (Csf2rb), mRNA [NM_007780]	78178640	78178699	chr15	+
A_52_P660466	1.07585	0.105474	1.07585	up	-1.00147	-0.00212097	1.00147	down	2.56594	1.35949	2.56594	up	-0.0527372	0.0527372	-0.0548582	1.30675	E430020m11rik	RIKEN cDNA E430020M11 gene	Mus musculus 2 days neonate thymus thymic cells cDNA, RIKEN full-length enriched library, clone:E430020M11 product:unclassifiable, full insert sequence. [AK088581]	23645537	23645596	chr13	-
A_51_P430540	1.82741	0.8698	1.82741	up	1.95299	0.965686	1.95299	up	2.08387	1.05926	2.08387	up	-0.917743	-0.0479426	0.0479431	0.141521			Mus musculus 16 days embryo head cDNA, RIKEN full-length enriched library, clone:C130082J01 product:unclassifiable, full insert sequence. [AK081855]	112166878	112166937	chr2	+
A_51_P128010	1.02299	0.0327888	1.02299	up	-1.02624	-0.0373659	1.02624	down	5.65574	2.49972	5.65574	up	-0.0163941	0.0163946	-0.05376	2.48332	Sval2	seminal vesicle antigen-like 2	Mus musculus seminal vesicle antigen-like 2 (Sval2), mRNA [NM_032542]	41813841	41814203	chr6	+
A_51_P331638	1.85872	0.894313	1.85872	up	2.07045	1.04994	2.07045	up	2.23448	1.15994	2.23448	up	-0.972128	-0.0778155	0.0778155	0.187813	Onecut3	one cut domain, family member 3	Mus musculus one cut domain, family member 3 (Onecut3), mRNA [NM_139226]	79976657	79976716	chr10	+
A_52_P551987	1.11914	0.162392	1.11914	up	1.1482	0.199377	1.1482	up	2.19056	1.1313	2.19056	up	-0.180885	-0.0184925	0.0184925	0.950412	Fndc7	fibronectin type III domain containing 7	Mus musculus fibronectin type III domain containing 7 (Fndc7), transcript variant 1, mRNA [NM_177091]	108658280	108658339	chr3	-
A_51_P239814	3.13446	1.64822	3.13446	up	2.90691	1.53949	2.90691	up	2.83089	1.50125	2.83089	up	-1.52037	0.127848	0.0191154	-0.0191154
A_51_P231320	-2.53228	-1.34044	2.53228	down	-2.18685	-1.12886	2.18685	down	1.0501	0.0705233	1.0501	up	0.564429	-0.776007	-0.564429	0.634952	Mmp8	matrix metallopeptidase 8	Mus musculus matrix metallopeptidase 8 (Mmp8), mRNA [NM_008611]	7568238	7568297	chr9	+
A_52_P639522	1.23733	0.307234	1.23733	up	-2.03761	-1.02688	2.03761	down	-1.45012	-0.536175	1.45012	down	0.268088	0.575322	-0.758792	-0.268087	Serpinb2	serine (or cysteine) peptidase inhibitor, clade B, member 2	Mus musculus serine (or cysteine) peptidase inhibitor, clade B, member 2 (Serpinb2), transcript variant 1, mRNA [NM_011111]	109421456	109421515	chr1	+
A_51_P429663	-1.34252	-0.424945	1.34252	down	-2.55479	-1.35321	2.55479	down	-2.37147	-1.24578	2.37147	down	0.835364	0.410419	-0.517843	-0.410419	Gucy2f	guanylate cyclase 2f	Mus musculus guanylate cyclase 2f (Gucy2f), mRNA [NM_001007576]	138594711	138594770	chrX	-
A_52_P266587	-2.11402	-1.07999	2.11402	down	-2.16332	-1.11325	2.16332	down	-2.01526	-1.01097	2.01526	down	1.04548	-0.0345111	-0.0677686	0.0345111			Mus musculus 12 days embryo spinal ganglion cDNA, RIKEN full-length enriched library, clone:D130085P11 product:unclassifiable, full insert sequence. [AK084088]	131512405	131512464	chr1	+
A_51_P351923	1.14841	0.199636	1.14841	up	-1.32626	-0.407361	1.32626	down	4.0544	2.01949	4.0544	up	-0.0998182	0.0998182	-0.507179	1.91967	A030009H04Rik	RIKEN cDNA A030009H04 gene	Mus musculus RIKEN cDNA A030009H04 gene (A030009H04Rik), non-coding RNA [NR_027827]	69155694	69155753	chr11	+
A_51_P259571	1.05439	0.0764036	1.05439	up	-1.80222	-0.849772	1.80222	down	-2.37708	-1.24919	2.37708	down	0.424886	0.501289	-0.424886	-0.824307	Angptl6	angiopoietin-like 6	Mus musculus angiopoietin-like 6 (Angptl6), mRNA [NM_145154]	20678326	20678385	chr9	-
A_51_P174840	1.08689	0.120204	1.08689	up	1.09891	0.13607	1.09891	up	2.31462	1.21077	2.31462	up	-0.128137	-0.00793266	0.00793266	1.08264	Olfr193	olfactory receptor 193	Mus musculus olfactory receptor 193 (Olfr193), mRNA [NM_001011791]	59109969	59110028	chr16	-
A_52_P470104	1.0445	0.0628147	1.0445	up	-1.08486	-0.11751	1.08486	down	2.10293	1.0724	2.10293	up	-0.0314074	0.0314074	-0.148917	1.04099	B830012L14Rik	RIKEN cDNA B830012L14 gene	Mus musculus 0 day neonate eyeball cDNA, RIKEN full-length enriched library, clone:E130013L12 product:unclassifiable, full insert sequence. [AK053394]	110940006	110940065	chr12	+
A_51_P139437	-1.35077	-0.43378	1.35077	down	1.12196	0.16602	1.12196	up	2.30624	1.20554	2.30624	up	-0.0830102	-0.51679	0.0830102	1.12253	Ppp1r3a	protein phosphatase 1, regulatory (inhibitor) subunit 3A	protein phosphatase 1, regulatory (inhibitor) subunit 3A Gene [Source:MGI Symbol;Acc:MGI:2153588] [ENSMUST00000045096]	14663675	14663734	chr6	-
A_52_P175199	-1.67213	-0.741691	1.67213	down	1.04536	0.0639997	1.04536	up	2.15098	1.105	2.15098	up	-0.0320001	-0.773691	0.0319996	1.073	Lrit2	leucine-rich repeat, immunoglobulin-like and transmembrane domains 2	Mus musculus leucine-rich repeat, immunoglobulin-like and transmembrane domains 2 (Lrit2), mRNA [NM_173418]	37886005	37886064	chr14	+
A_52_P338737	1.2023	0.265791	1.2023	up	2.44056	1.28721	2.44056	up	2.54552	1.34796	2.54552	up	-0.776502	-0.510711	0.510711	0.571459			Mus musculus 13 days embryo forelimb cDNA, RIKEN full-length enriched library, clone:5930420N08 product:unclassifiable, full insert sequence. [AK031170]	11945227	11945286	chr6	+
A_52_P144310	1.11135	0.152313	1.11135	up	1.06207	0.0868816	1.06207	up	3.53451	1.82151	3.53451	up	-0.119597	0.0327153	-0.0327158	1.70191	Gad1	glutamic acid decarboxylase 1	Mus musculus glutamic acid decarboxylase 1 (Gad1), mRNA [NM_008077]	70439699	70439758	chr2	+
A_51_P268535	-1.41736	-0.503211	1.41736	down	1.11757	0.160367	1.11757	up	3.17535	1.66691	3.17535	up	-0.0801835	-0.583394	0.0801835	1.58673	Ear10	eosinophil-associated, ribonuclease A family, member 10	Mus musculus eosinophil-associated, ribonuclease A family, member 10 (Ear10), mRNA [NM_053112]	44500822	44500881	chr14	-
A_52_P227833	1.69553	0.761737	1.69553	up	1.9224	0.942909	1.9224	up	2.72949	1.44863	2.72949	up	-0.852323	-0.0905862	0.0905862	0.596306	Slc6a11	solute carrier family 6 (neurotransmitter transporter, GABA), member 11	Mus musculus solute carrier family 6 (neurotransmitter transporter, GABA), member 11 (Slc6a11), mRNA [NM_172890]	114084610	114084669	chr6	+
A_52_P80007	-1.26647	-0.340809	1.26647	down	-2.03887	-1.02777	2.03887	down	-1.43736	-0.523419	1.43736	down	0.432114	0.0913053	-0.595653	-0.0913053	Gpr139	G protein-coupled receptor 139	Mus musculus G protein-coupled receptor 139 (Gpr139), mRNA [NM_001024138]	126288087	126288146	chr7	-
A_51_P111068	1.04255	0.0601177	1.04255	up	-1.08844	-0.122263	1.08844	down	2.50736	1.32617	2.50736	up	-0.0300589	0.0300589	-0.152322	1.29611	Olfr478	olfactory receptor 478	Mus musculus olfactory receptor 478 (Olfr478), mRNA [NM_146734]	115175507	115175566	chr7	-
A_52_P1013846	1.05103	0.0718069	1.05103	up	1.79914	0.84731	1.79914	up	2.59688	1.37678	2.59688	up	-0.459558	-0.387752	0.387752	0.91722
A_52_P162391	1.1552	0.208146	1.1552	up	3.06228	1.6146	3.06228	up	1.84402	0.882856	1.84402	up	-0.545501	-0.337355	1.0691	0.337356			Q5TWV7_ANOGA (Q5TWV7) ENSANGP00000027702 (Fragment), partial (17%) [TC1641470]	134494261	134494320	chr6	-
A_51_P307741	1.07313	0.101822	1.07313	up	-1.0062	-0.00891733	1.0062	down	2.13106	1.09157	2.13106	up	-0.050911	0.0509114	-0.0598283	1.04066	Cckar	cholecystokinin A receptor	Mus musculus cholecystokinin A receptor (Cckar), mRNA [NM_009827]	54090045	54090104	chr5	-
A_52_P59400	-1.30869	-0.388121	1.30869	down	1.36657	0.450562	1.36657	up	2.25455	1.17284	2.25455	up	-0.225281	-0.613402	0.225281	0.947557	A830018L16Rik	RIKEN cDNA A830018L16 gene	Mus musculus RIKEN cDNA A830018L16 gene (A830018L16Rik), transcript variant 2, mRNA [NM_177173]	11502028	11502087	chr1	+
A_51_P205779	1.38955	0.474617	1.38955	up	2.01711	1.01229	2.01711	up	1.33214	0.413748	1.33214	up	-0.444182	0.0304351	0.568106	-0.0304346	Cd5l	CD5 antigen-like	Mus musculus CD5 antigen-like (Cd5l), mRNA [NM_009690]	87174823	87174882	chr3	+
A_51_P269582	-2.2647	-1.17932	2.2647	down	-1.98343	-0.987997	1.98343	down	-2.03766	-1.02691	2.03766	down	1.00746	-0.171867	0.0194588	-0.0194592	Spata16	spermatogenesis associated 16	Mus musculus spermatogenesis associated 16 (Spata16), transcript variant 2, mRNA [NM_029150]	26813724	26823197	chr3	+
A_52_P314349	-6.42902	-2.6846	6.42902	down	-6.79579	-2.76464	6.79579	down	-6.3436	-2.6653	6.3436	down	2.67495	-0.0096488	-0.0896912	0.00964832	Acnat1	acyl-coenzyme A amino acid N-acyltransferase 1	Mus musculus acyl-coenzyme A amino acid N-acyltransferase 1 (Acnat1), mRNA [NM_001164565]	49456843	49456902	chr4	-
A_52_P671543	-3.06093	-1.61397	3.06093	down	1.59583	0.674311	1.59583	up	1.39965	0.485068	1.39965	up	-0.242534	-1.85651	0.431777	0.242534	Pomc	pro-opiomelanocortin-alpha	Mus musculus pro-opiomelanocortin-alpha (Pomc), mRNA [NM_008895]	3960413	3960472	chr12	+
A_52_P207001	1.07742	0.107579	1.07742	up	-2.01424	-1.01023	2.01424	down	-1.49078	-0.576065	1.49078	down	0.288033	0.395612	-0.722201	-0.288033	Mdga2	MAM domain containing glycosylphosphatidylinositol anchor 2	Mus musculus adult male hypothalamus cDNA, RIKEN full-length enriched library, clone:A230079E18 product:hypothetical protein, full insert sequence. [AK038962]	68313599	68313658	chr12	-
A_51_P239367	1.96879	0.977306	1.96879	up	2.43272	1.28257	2.43272	up	1.22828	0.296644	1.22828	up	-0.636975	0.340331	0.645596	-0.340331	Krt82	keratin 82	Mus musculus keratin 82 (Krt82), mRNA [NM_053249]	101371829	101371888	chr15	-
A_52_P340196	1.92521	0.945016	1.92521	up	1.58144	0.661238	1.58144	up	2.16998	1.11768	2.16998	up	-0.803127	0.141889	-0.141889	0.314552			mitofusin 1 Gene [Source:MGI (curated);Acc:MGI:1914664] [ENSMUST00000151320]	32469024	32469083	chr3	+
A_51_P306919	1.10031	0.137911	1.10031	up	1.11549	0.157678	1.11549	up	2.89066	1.5314	2.89066	up	-0.147794	-0.00988293	0.0098834	1.3836	Art2a-ps	ADP-ribosyltransferase 2a, pseudogene	Mus musculus ADP-ribosyltransferase 2a, pseudogene (Art2a-ps), transcript variant 1, mRNA [NM_007490]	108703130	108703189	chr7	-
A_51_P509679	1.7858	0.836567	1.7858	up	-1.32304	-0.403862	1.32304	down	-2.10494	-1.07378	2.10494	down	0.201931	1.0385	-0.201931	-0.87185	Igh-VJ558	immunoglobulin heavy chain (J558 family)	Ig alpha chain C region [Source:UniProtKB/Swiss-Prot;Acc:P01878] [ENSMUST00000103412]	114496985	114497044	chr12	-
A_51_P147987	1.09677	0.133267	1.09677	up	2.28131	1.18986	2.28131	up	-1.44985	-0.535907	1.44985	down	-0.0666337	0.0666337	1.12323	-0.602541	Itln1	intelectin 1 (galactofuranose binding)	Mus musculus intelectin 1 (galactofuranose binding) (Itln1), mRNA [NM_010584]	173460678	173460736	chr1	-
A_51_P213940	2.0705	1.04998	2.0705	up	3.23903	1.69556	3.23903	up	2.58915	1.37248	2.58915	up	-1.21123	-0.161251	0.484335	0.16125	Sfn	stratifin	Mus musculus 14-3-3 protein sigma mRNA, complete cds. [AF058798]
A_51_P123630	1.10882	0.149023	1.10882	up	1.06105	0.0854898	1.06105	up	3.51391	1.81308	3.51391	up	-0.117256	0.0317669	-0.0317664	1.69582	Irg1	immunoresponsive gene 1	Mus musculus immune-responsive gene 1 (Irg1) mRNA, 3' end of cds. [L38281]	103455191	103455251	chr14	+
A_52_P427759	5.29537	2.40473	5.29537	up	5.50449	2.46061	5.50449	up	4.72897	2.24152	4.72897	up	-2.32313	0.081603	0.137482	-0.081603	Gm6118	predicted gene 6118	PREDICTED: Mus musculus similar to ribosomal protein L23a (LOC619975), misc RNA [XR_005023]	112343434	112343493	chr6	-
A_51_P430728	1.27645	0.352139	1.27645	up	2.29617	1.19923	2.29617	up	2.21719	1.14873	2.21719	up	-0.750435	-0.398296	0.448795	0.398296	Hoxd9	homeobox D9	Mus musculus homeobox D9 (Hoxd9), mRNA [NM_013555]	74537333	74537392	chr2	+
A_51_P248986	-1.46953	-0.555354	1.46953	down	1.02741	0.0390058	1.02741	up	2.08605	1.06078	2.08605	up	-0.0195026	-0.574857	0.0195031	1.04127	Hrnr	hornerin	Mus musculus hornerin (Hrnr), mRNA [NM_133698]	93136509	93136568	chr3	+
A_51_P210286	1.26944	0.344191	1.26944	up	2.24807	1.16869	2.24807	up	5.69695	2.51019	5.69695	up	-0.75644	-0.41225	0.412249	1.75375	Cacng1	calcium channel, voltage-dependent, gamma subunit 1	Mus musculus calcium channel, voltage-dependent, gamma subunit 1 (Cacng1), mRNA [NM_007582]	107565096	107565155	chr11	-
A_52_P218470	-1.05774	-0.080986	1.05774	down	2.03996	1.02854	2.03996	up	3.00832	1.58896	3.00832	up	-0.514271	-0.595257	0.514271	1.07469	Cdhr2	cadherin-related family member 2	Mus musculus cadherin-related family member 2 (Cdhr2), mRNA [NM_001033364]	54835040	54835187	chr13	+
A_51_P233367	1.48251	0.568044	1.48251	up	2.52256	1.33489	2.52256	up	1.49641	0.581502	1.49641	up	-0.574773	-0.0067296	0.760118	0.00672913	Fzd10	frizzled homolog 10 (Drosophila)	Mus musculus frizzled homolog 10 (Drosophila) (Fzd10), mRNA [NM_175284]	129108855	129108914	chr5	+
A_52_P707501	2.26555	1.17986	2.26555	up	-1.00178	-0.00257158	1.00178	down	1.02941	0.0418205	1.02941	up	-0.0209103	1.15895	-0.0234818	0.0209103	A430034D21Rik	RIKEN cDNA A430034D21 gene	Mus musculus 0 day neonate thymus cDNA, RIKEN full-length enriched library, clone:A430034D21 product:unclassifiable, full insert sequence. [AK039940]	138145606	138145665	chr1	-
A_52_P755632	1.08386	0.116183	1.08386	up	1.02776	0.0395093	1.02776	up	3.4122	1.7707	3.4122	up	-0.077846	0.0383368	-0.0383368	1.69286			Mus musculus 12 days embryo spinal ganglion cDNA, RIKEN full-length enriched library, clone:D130078M08 product:unclassifiable, full insert sequence. [AK084037]	47411720	47411779	chr18	-
A_52_P338066	1.62893	0.703926	1.62893	up	-1.1988	-0.26159	1.1988	down	2.38879	1.25628	2.38879	up	-0.351963	0.351963	-0.613553	0.904318	Ubd	ubiquitin D	Mus musculus ubiquitin D (Ubd), mRNA [NM_023137]	37332688	37332747	chr17	+
A_52_P41506	1.93702	0.953842	1.93702	up	2.2016	1.13855	2.2016	up	1.3669	0.450908	1.3669	up	-0.702375	0.251467	0.436177	-0.251467
A_52_P437076	1.10885	0.149058	1.10885	up	1.43852	0.524586	1.43852	up	2.32038	1.21436	2.32038	up	-0.336822	-0.187764	0.187764	0.877538				127852228	127852287	chr10	-
A_52_P236160	-1.26025	-0.333706	1.26025	down	-1.14803	-0.199161	1.14803	down	-3.32802	-1.73466	3.32802	down	0.266433	-0.0672727	0.0672727	-1.46823	Rusc1	RUN and SH3 domain containing 1	Mus musculus RUN and SH3 domain containing 1 (Rusc1), transcript variant 1, mRNA [NM_028188]	88893687	88894474	chr3	-
A_52_P221756	1.71982	0.782258	1.71982	up	2.20042	1.13778	2.20042	up	2.38721	1.25533	2.38721	up	-0.96002	-0.177762	0.177762	0.295309	Spock2	sparc/osteonectin, cwcv and kazal-like domains proteoglycan 2	Mus musculus sparc/osteonectin, cwcv and kazal-like domains proteoglycan 2 (Spock2), mRNA [NM_052994]	59596162	59596221	chr10	+
A_52_P469306	1.12314	0.167537	1.12314	up	3.40495	1.76763	3.40495	up	1.14854	0.199807	1.14854	up	-0.183672	-0.0161352	1.58396	0.0161347	Pax6	paired box gene 6	Mus musculus paired box gene 6 (Pax6), mRNA [NM_013627]	105524098	105524949	chr2	+
A_52_P27956	-1.30581	-0.384948	1.30581	down	-1.13757	-0.185956	1.13757	down	2.72239	1.44488	2.72239	up	0.092978	-0.29197	-0.092978	1.53785	Abca12	ATP-binding cassette, sub-family A (ABC1), member 12	Mus musculus ATP-binding cassette, sub-family A (ABC1), member 12 (Abca12), mRNA [NM_175210]	71289712	71289771	chr1	-
A_52_P763687	-2.97073	-1.57082	2.97073	down	-2.26795	-1.18139	2.26795	down	-2.97081	-1.57085	2.97081	down	1.3761	-0.194712	0.194712	-0.19475			Mus musculus 12 days embryo eyeball cDNA, RIKEN full-length enriched library, clone:D230011O20 product:unclassifiable, full insert sequence. [AK084236]	104815502	104815561	chr7	+
A_52_P192325	1.11605	0.158399	1.11605	up	1.67603	0.745049	1.67603	up	5.24536	2.39104	5.24536	up	-0.451724	-0.293325	0.293324	1.93932	Olfr1276	olfactory receptor 1276	Mus musculus olfactory receptor 1276 (Olfr1276), mRNA [NM_146395]	111097314	111097373	chr2	+
A_51_P124236	2.20517	1.14089	2.20517	up	1.0398	0.0563107	1.0398	up	1.06349	0.0888081	1.06349	up	-0.0725594	1.06833	-0.0162487	0.0162487	Olfr381	olfactory receptor 381	Mus musculus olfactory receptor 381 (Olfr381), mRNA [NM_147022]	73299703	73299762	chr11	-
A_52_P296048	-2.13647	-1.09523	2.13647	down	-1.71505	-0.778253	1.71505	down	1.124	0.168641	1.124	up	0.389126	-0.706104	-0.389127	0.557767	Exosc7	exosome component 7	Mus musculus 0 day neonate kidney cDNA, RIKEN full-length enriched library, clone:D630024I10 product:Hypothetical 3' exoribonuclease family containing protein, full insert sequence. [AK085426]	123025199	123025258	chr9	+
A_52_P65506	-1.28733	-0.364387	1.28733	down	-1.05005	-0.0704546	1.05005	down	3.91951	1.97067	3.91951	up	0.0352273	-0.32916	-0.0352273	2.0059	Cxxc4	CXXC finger 4	Mus musculus CXXC finger 4 (Cxxc4), mRNA [NM_001004367]	133924665	133924724	chr3	+
A_52_P496726	1.12252	0.166746	1.12252	up	2.04321	1.03084	2.04321	up	1.14949	0.200994	1.14949	up	-0.18387	-0.0171237	0.846967	0.0171237	Rasd1	RAS, dexamethasone-induced 1	Mus musculus RAS, dexamethasone-induced 1 (Rasd1), mRNA [NM_009026]	59777222	59777281	chr11	-
A_52_P185552	-1.12523	-0.170214	1.12523	down	-1.33121	-0.412735	1.33121	down	-2.01263	-1.00908	2.01263	down	0.291474	0.121261	-0.121261	-0.717606	Klhl17	kelch-like 17 (Drosophila)	Mus musculus kelch-like 17 (Drosophila) (Klhl17), mRNA [NM_198305]	155603473	155603532	chr4	-
A_52_P557496	1.60174	0.679643	1.60174	up	1.63735	0.711363	1.63735	up	2.21274	1.14584	2.21274	up	-0.695503	-0.0158601	0.0158596	0.450333	Atad5	ATPase family, AAA domain containing 5	Mus musculus ATPase family, AAA domain containing 5 (Atad5), mRNA [NM_001029856]	79908336	79908395	chr11	+
A_52_P104606	2.81639	1.49385	2.81639	up	2.09867	1.06947	2.09867	up	2.04796	1.03419	2.04796	up	-1.05183	0.442019	0.0176439	-0.0176439	D630042F21Rik	RIKEN cDNA D630042F21 gene	Mus musculus RIKEN cDNA D630042F21 gene (D630042F21Rik), mRNA [NM_001081186]	129462932	129462991	chr6	+
A_52_P89049	-1.03986	-0.0563898	1.03986	down	-1.09355	-0.12902	1.09355	down	3.12336	1.6431	3.12336	up	0.0281949	-0.0281949	-0.100825	1.67129	Dlg2	discs, large homolog 2 (Drosophila)	Mus musculus discs, large homolog 2 (Drosophila) (Dlg2), mRNA [NM_011807]	99597105	99597164	chr7	+
A_52_P990	2.24377	1.16593	2.24377	up	1.06172	0.0864086	1.06172	up	2.05245	1.03735	2.05245	up	-0.561879	0.604048	-0.475471	0.475471			Mus musculus 0 day neonate thymus cDNA, RIKEN full-length enriched library, clone:A430078L19 product:unclassifiable, full insert sequence. [AK079832]	6600898	6600957	chr15	+
A_52_P548573	1.77918	0.831214	1.77918	up	1.40694	0.49256	1.40694	up	2.62265	1.39102	2.62265	up	-0.661888	0.169327	-0.169327	0.729135			Q9FYH4_ARATH (Q9FYH4) F1N21.1, partial (7%) [TC1688945]	86543962	86544021	chr7	+
A_52_P648738	-1.00006	-8.25e-05	1.00006	down	1.12329	0.167735	1.12329	up	-2.11377	-1.07982	2.11377	down	4.12e-05	-4.12e-05	0.167776	-1.07977	St6galnac2	ST6 (alpha-N-acetyl-neuraminyl-2,3-beta-galactosyl-1,3)-N-acetylgalactosaminide alpha-2,6-sialyltransferase 2	Mus musculus ST6 (alpha-N-acetyl-neuraminyl-2,3-beta-galactosyl-1,3)-N-acetylgalactosaminide alpha-2,6-sialyltransferase 2 (St6galnac2), mRNA [NM_009180]	116545686	116545745	chr11	-
A_51_P350784	1.10557	0.144789	1.10557	up	1.07834	0.108814	1.07834	up	4.07629	2.02726	4.07629	up	-0.126802	0.0179873	-0.0179877	1.90045			Mus musculus 0 day neonate cerebellum cDNA, RIKEN full-length enriched library, clone:C230075A15 product:unclassifiable, full insert sequence. [AK082642]	41656921	41656980	chr16	+
A_52_P605001	2.60867	1.38332	2.60867	up	2.3788	1.25023	2.3788	up	2.69068	1.42797	2.69068	up	-1.31677	0.0665417	-0.0665417	0.111194				126483303	126483362	chr8	+
A_51_P493682	2.0964	1.06791	2.0964	up	1.03828	0.0541897	1.03828	up	2.3137	1.2102	2.3137	up	-0.56105	0.50686	-0.506861	0.64915	Zfp518	zinc finger protein 518	Mus musculus zinc finger protein 518 (Zfp518), mRNA [NM_028319]	40986696	40986755	chr19	+
A_51_P364516	2.28554	1.19253	2.28554	up	1.71937	0.781882	1.71937	up	-1.16855	-0.224722	1.16855	down	-0.390941	0.801593	0.390941	-0.615663	Tub	tubby candidate gene	Mus musculus tubby candidate gene (Tub), mRNA [NM_021885]	116170544	116170603	chr7	+
A_51_P177451	1.07958	0.110471	1.07958	up	-2.0748	-1.05297	2.0748	down	-1.29452	-0.372416	1.29452	down	0.186208	0.296679	-0.866765	-0.186208	Gpa33	glycoprotein A33 (transmembrane)	Mus musculus glycoprotein A33 (transmembrane) (Gpa33), mRNA [NM_021610]	168095829	168095888	chr1	+
A_52_P15405	1.12205	0.166132	1.12205	up	2.62308	1.39126	2.62308	up	2.66437	1.41379	2.66437	up	-0.778698	-0.612565	0.612565	0.635095	Blk	B lymphoid kinase	Mus musculus B lymphoid kinase (Blk), mRNA [NM_007549]	63997333	63998470	chr14	-
A_51_P329300	1.10678	0.146367	1.10678	up	1.07676	0.106696	1.07676	up	4.20089	2.0707	4.20089	up	-0.126532	0.0198355	-0.0198355	1.94416	Slc2a13	solute carrier family 2 (facilitated glucose transporter), member 13	Mus musculus 3 days neonate thymus cDNA, RIKEN full-length enriched library, clone:A630029G22 product:PROTON MYO-INOSITOL TRANSPORTER homolog [Rattus norvegicus], full insert sequence. [AK041673]	91373416	91373475	chr15	-
A_52_P111949	1.22318	0.290632	1.22318	up	1.08196	0.113654	1.08196	up	3.00348	1.58664	3.00348	up	-0.202143	0.0884891	-0.0884895	1.38449	Olfr161	olfactory receptor 161	Mus musculus olfactory receptor 161 (Olfr161), mRNA [NM_146860]	3593021	3593080	chr16	+
A_52_P304105	1.09639	0.132764	1.09639	up	1.08491	0.11757	1.08491	up	2.14664	1.10208	2.14664	up	-0.125167	0.00759697	-0.00759697	0.976916	Ppp1r16b	protein phosphatase 1, regulatory (inhibitor) subunit 16B	Mus musculus protein phosphatase 1, regulatory (inhibitor) subunit 16B (Ppp1r16b), transcript variant 1, mRNA [NM_001159662]	158591470	158591529	chr2	+
A_52_P381562	2.23881	1.16273	2.23881	up	2.3791	1.25042	2.3791	up	2.46509	1.30164	2.46509	up	-1.20657	-0.0438418	0.0438423	0.0950685			Mus musculus adult male urinary bladder cDNA, RIKEN full-length enriched library, clone:9530004N09 product:hypothetical protein, full insert sequence. [AK035243]	105231817	105231876	chr13	+
A_51_P424471	1.51238	0.596818	1.51238	up	4.0308	2.01107	4.0308	up	1.15908	0.212976	1.15908	up	-0.404897	0.191921	1.60617	-0.191921	Cnih3	cornichon homolog 3 (Drosophila)	Mus musculus cornichon homolog 3 (Drosophila) (Cnih3), transcript variant 1, mRNA [NM_028408]	183389705	183389764	chr1	+
A_52_P582732	1.12431	0.16904	1.12431	up	1.0271	0.038578	1.0271	up	4.27998	2.0976	4.27998	up	-0.103809	0.0652309	-0.0652309	1.99379	Arpp21	cyclic AMP-regulated phosphoprotein, 21	Mus musculus cyclic AMP-regulated phosphoprotein, 21 (Arpp21), transcript variant 2, mRNA [NM_033264]	111967936	111967995	chr9	-
A_51_P111962	-2.02251	-1.01614	2.02251	down	-1.52285	-0.60677	1.52285	down	-1.48915	-0.574485	1.48915	down	0.590628	-0.425517	-0.0161424	0.0161424	Bean	brain expressed, associated with Nedd4	Mus musculus brain expressed, associated with Nedd4 (Bean), transcript variant 1, mRNA [NM_001141922]	106742924	106742983	chr8	+
A_51_P481448	1.10492	0.143946	1.10492	up	1.05946	0.0833297	1.05946	up	2.74416	1.45637	2.74416	up	-0.113637	0.0303082	-0.0303078	1.34273			oocyte specific homeobox 3 Gene [Source:MGI Symbol;Acc:MGI:2149032] [ENSMUST00000086122]	16065207	16065266	chr7	-
A_52_P348648	1.11699	0.15962	1.11699	up	1.2143	0.280125	1.2143	up	-5.34614	-2.4185	5.34614	down	-0.0798101	0.0798097	0.200315	-2.49831	Abra	actin-binding Rho activating protein	Mus musculus actin-binding Rho activating protein (Abra), mRNA [NM_175456]	41697520	41697579	chr15	-
A_52_P259994	2.43571	1.28434	2.43571	up	1.83065	0.872357	1.83065	up	2.29069	1.19578	2.29069	up	-1.03407	0.250272	-0.161712	0.161712				110119840	110119899	chr6	+
A_52_P567035	2.14756	1.1027	2.14756	up	2.95939	1.5653	2.95939	up	1.13895	0.1877	1.13895	up	-0.645199	0.457499	0.920099	-0.457499	Aars	alanyl-tRNA synthetase	Mus musculus 0 day neonate lung cDNA, RIKEN full-length enriched library, clone:E030042J02 product:unclassifiable, full insert sequence. [AK087291]	113561172	113561231	chr8	+
A_51_P448454	1.98416	0.988526	1.98416	up	2.50755	1.32628	2.50755	up	1.43783	0.523892	1.43783	up	-0.756209	0.232317	0.570067	-0.232317
A_52_P18317	-2.87604	-1.52408	2.87604	down	-1.26991	-0.344732	1.26991	down	2.34969	1.23247	2.34969	up	0.172366	-1.35172	-0.172366	1.40483			Mus musculus translocase of outer mitochondrial membrane 40 homolog (yeast), mRNA (cDNA clone IMAGE:3326417). [BC038887]	20299658	20300337	chr7	+
A_52_P282500	2.33963	1.22628	2.33963	up	2.2379	1.16214	2.2379	up	2.03023	1.02164	2.03023	up	-1.09189	0.134389	0.0702515	-0.0702515	Kif21b	kinesin family member 21B	Mus musculus kinesin family member 21B (Kif21b), mRNA [NM_001039472]	138074490	138074549	chr1	+
A_52_P291083	-1.89851	-0.924867	1.89851	down	2.75113	1.46002	2.75113	up	-1.83577	-0.876385	1.83577	down	0.438192	-0.486675	1.89822	-0.438192	Nobox	NOBOX oogenesis homeobox	Mus musculus NOBOX oogenesis homeobox (Nobox), mRNA [NM_130869]	43253726	43253785	chr6	-
A_52_P568955	2.29767	1.20017	2.29767	up	4.0934	2.0333	4.0934	up	2.13733	1.09581	2.13733	up	-1.14799	0.0521789	0.885307	-0.0521789	6230426I18Rik	RIKEN cDNA 6230426I18 gene	Mus musculus 11 days embryo head cDNA, RIKEN full-length enriched library, clone:6230426I18 product:unclassifiable, full insert sequence. [AK018099]	25778875	25778934	chr2	-
A_51_P290886	-2.07557	-1.0535	2.07557	down	1.10315	0.141624	1.10315	up	-1.55939	-0.640981	1.55939	down	0.320491	-0.733014	0.462115	-0.32049	Cdh8	cadherin 8	Mus musculus cadherin 8 (Cdh8), transcript variant 2, mRNA [NM_007667]	101554330	101554389	chr8	-
A_52_P827761	-1.28544	-0.362262	1.28544	down	-2.19581	-1.13475	2.19581	down	-2.12789	-1.08942	2.12789	down	0.725843	0.363581	-0.408911	-0.363581	4932442G11Rik	RIKEN cDNA 4932442G11 gene	Mus musculus 9 days embryo whole body cDNA, RIKEN full-length enriched library, clone:D030004O22 product:unclassifiable, full insert sequence. [AK083418]	117876984	117877043	chr14	+
A_51_P316902	2.03175	1.02272	2.03175	up	1.79065	0.840482	1.79065	up	1.69893	0.764622	1.69893	up	-0.802552	0.22017	0.03793	-0.03793	Svopl	SV2 related protein homolog (rat)-like	Mus musculus SV2 related protein homolog (rat)-like (Svopl), mRNA [NM_177200]	37933769	37933828	chr6	-
A_52_P662142	1.01671	0.0239038	1.01671	up	-2.05215	-1.03713	2.05215	down	-2.19881	-1.13673	2.19881	down	0.518567	0.542471	-0.518567	-0.618158	BC061212	cDNA sequence BC061212	Mus musculus cDNA sequence BC061212 (BC061212), mRNA [NM_198667]	96161141	96161200	chr5	-
A_52_P353242	1.11985	0.1633	1.11985	up	1.3807	0.4654	1.3807	up	2.47498	1.30742	2.47498	up	-0.31435	-0.15105	0.15105	0.993066				35403893	35403952	chr17	-
A_52_P780596	-1.07331	-0.102068	1.07331	down	1.74873	0.806305	1.74873	up	2.72737	1.44751	2.72737	up	-0.403152	-0.50522	0.403152	1.04436			Q6TUF4_RAT (Q6TUF4) LRRGT00090, partial (7%) [TC1669293]	132587144	132587203	chr7	-
A_51_P519030	1.07756	0.107772	1.07756	up	1.28092	0.357179	1.28092	up	2.39386	1.25934	2.39386	up	-0.232476	-0.124703	0.124703	1.02686	Nut	nuclear protein in testis	Mus musculus nuclear protein in testis (Nut), mRNA [NM_172521]	112088997	112089056	chr2	-
A_52_P183287	-3.77151	-1.91514	3.77151	down	-3.94063	-1.97843	3.94063	down	-3.77766	-1.91749	3.77766	down	1.91632	0.00117493	-0.0621099	-0.0011754	Zbtb46	zinc finger and BTB domain containing 46	zinc finger and BTB domain containing 46 Gene [Source:MGI (curated);Acc:MGI:1919397] [ENSMUST00000029106]	181124179	181124238	chr2	-
A_52_P508920	-1.03787	-0.0536218	1.03787	down	2.36489	1.24177	2.36489	up	-1.02086	-0.029788	1.02086	down	0.014894	-0.0387278	1.25666	-0.014894	Abca6	ATP-binding cassette, sub-family A (ABC1), member 6	Mus musculus ATP-binding cassette, sub-family A (ABC1), member 6 (Abca6), transcript variant 1, mRNA [NM_147218]	110041564	110041623	chr11	-
A_51_P339564	3.81638	1.93221	3.81638	up	3.69326	1.88489	3.69326	up	1.56719	0.648181	1.56719	up	-1.26654	0.665669	0.618356	-0.618356	Olfr1378	olfactory receptor 1378	Mus musculus olfactory receptor 1378 (Olfr1378), mRNA [NM_146910]	50783403	50783462	chr11	+
A_52_P995564	1.39191	0.477061	1.39191	up	1.50935	0.593929	1.50935	up	2.23026	1.15721	2.23026	up	-0.535495	-0.058434	0.058434	0.621717	A930018M24Rik	RIKEN cDNA A930018M24 gene	Mus musculus adult male diencephalon cDNA, RIKEN full-length enriched library, clone:9330167E06 product:unclassifiable, full insert sequence. [AK034241]	51513354	51513413	chr14	-
A_51_P439179	1.09386	0.129426	1.09386	up	1.08397	0.116328	1.08397	up	3.03023	1.59943	3.03023	up	-0.122877	0.00654936	-0.00654888	1.47655	Olfr586	olfactory receptor 586	Mus musculus olfactory receptor 586 (Olfr586), mRNA [NM_147111]	110270444	110270503	chr7	-
A_52_P2507	4.14841	2.05256	4.14841	up	2.61824	1.3886	2.61824	up	2.81731	1.49432	2.81731	up	-1.44146	0.611099	-0.0528622	0.0528617
A_52_P164524	1.39023	0.475321	1.39023	up	1.158	0.211631	1.158	up	3.06248	1.6147	3.06248	up	-0.343476	0.131845	-0.131845	1.27122	Pcsk1	proprotein convertase subtilisin/kexin type 1	Mus musculus proprotein convertase subtilisin/kexin type 1 (Pcsk1), mRNA [NM_013628]	75236748	75243404	chr13	+
A_51_P310100	1.05848	0.0819945	1.05848	up	2.44205	1.28809	2.44205	up	3.29651	1.72094	3.29651	up	-0.685044	-0.60305	0.603049	1.03589	Rnaset2b	ribonuclease T2B	Mus musculus 10 days neonate skin cDNA, RIKEN full-length enriched library, clone:4732497K21 product:weakly similar to RIBONUCLEASE 6 PRECURSOR [Homo sapiens], full insert sequence. [AK029149]	7214867	7214926	chr17	+
A_52_P779224	2.10455	1.07351	2.10455	up	2.28093	1.18962	2.28093	up	2.00966	1.00695	2.00966	up	-1.04023	0.0332804	0.149392	-0.0332804			Mus musculus 9 days embryo whole body cDNA, RIKEN full-length enriched library, clone:D030005H10 product:unclassifiable, full insert sequence. [AK050700]	117022622	117022681	chr5	-
A_52_P652754	1.10234	0.140574	1.10234	up	1.8309	0.872555	1.8309	up	2.26086	1.17687	2.26086	up	-0.506565	-0.36599	0.36599	0.670308			Mus musculus 0 day neonate eyeball cDNA, RIKEN full-length enriched library, clone:E130305F24 product:unclassifiable, full insert sequence. [AK053735]	70389775	70389834	chr9	-
A_51_P319022	1.57639	0.656629	1.57639	up	2.20301	1.13948	2.20301	up	2.30726	1.20618	2.30726	up	-0.898052	-0.241424	0.241424	0.308129	Cxcr3	chemokine (C-X-C motif) receptor 3	Mus musculus chemokine (C-X-C motif) receptor 3 (Cxcr3), mRNA [NM_009910]	98926920	98926979	chrX	-
A_52_P661412	1.10563	0.14487	1.10563	up	1.07452	0.103698	1.07452	up	2.48507	1.31329	2.48507	up	-0.124284	0.020586	-0.020586	1.189	Adora1	adenosine A1 receptor	Mus musculus adenosine A1 receptor (Adora1), transcript variant 1, mRNA [NM_001008533]	136095981	136096040	chr1	-
A_52_P374653	2.84156	1.50668	2.84156	up	1.04682	0.0660081	1.04682	up	-1.03298	-0.0468106	1.03298	down	-0.0330038	1.47368	0.0330043	-0.0798144			Ig kappa chain V-III region MOPC 63 Precursor [Source:UniProtKB/Swiss-Prot;Acc:P01661] [ENSMUST00000103397]	70523153	70523212	chr6	+
A_52_P380358	-2.40286	-1.26475	2.40286	down	-1.07626	-0.106021	1.07626	down	-1.81005	-0.856029	1.81005	down	0.481025	-0.783726	0.375003	-0.375004	Gm5082	predicted gene 5082	Mus musculus predicted gene 5082 (Gm5082), transcript variant 1, mRNA [NM_177808]	41751728	41751787	chr13	+
A_51_P363871	-1.09614	-0.132427	1.09614	down	2.12066	1.08452	2.12066	up	1.01609	0.0230341	1.01609	up	-0.011517	-0.143944	1.073	0.011517	2016-03-02	membrane-associated ring finger (C3HC4) 2	Mus musculus membrane-associated ring finger (C3HC4) 2 (March2), mRNA [NM_145486]	33823542	33823601	chr17	-
A_51_P175442	1.06995	0.097538	1.06995	up	1.0018	0.00260067	1.0018	up	2.33665	1.22444	2.33665	up	-0.0500693	0.0474687	-0.0474687	1.17437	Serpina3b	serine (or cysteine) peptidase inhibitor, clade A, member 3B	Mus musculus serine (or cysteine) peptidase inhibitor, clade A, member 3B (Serpina3b), mRNA [NM_173024]	105377057	105377116	chr12	+
A_52_P97751	1.07507	0.104428	1.07507	up	3.20444	1.68007	3.20444	up	2.90659	1.53933	2.90659	up	-0.821878	-0.717451	0.858194	0.717451	H2-Eb2	histocompatibility 2, class II antigen E beta2	Mus musculus histocompatibility 2, class II antigen E beta2 (H2-Eb2), mRNA [NM_001033978]	34470431	34470490	chr17	+
A_52_P439545	1.09669	0.133161	1.09669	up	1.0907	0.125256	1.0907	up	-2.05187	-1.03694	2.05187	down	-0.0626278	0.0705328	0.0626278	-1.09956			RIKEN cDNA 4930447F04 gene Gene [Source:MGI Symbol;Acc:MGI:1922112] [ENSMUST00000033525]	63556933	63557153	chrX	-
AT_nC_5	1.25428	0.326863	1.25428	up	2.04369	1.03118	2.04369	up	2.16386	1.1136	2.16386	up	-0.679019	-0.352156	0.352156	0.434585			Unknown
A_52_P472923	1.11642	0.158874	1.11642	up	1.38231	0.467079	1.38231	up	2.37642	1.24879	2.37642	up	-0.312976	-0.154102	0.154103	0.935815	BC021785	cDNA sequence BC021785	Mus musculus cDNA sequence BC021785 (BC021785), transcript variant 2, mRNA [NM_001001489]	39693409	39693468	chr10	-
A_51_P508159	-3.52655	-1.81826	3.52655	down	-1.14267	-0.192406	1.14267	down	1.62871	0.703734	1.62871	up	0.0962029	-1.72206	-0.0962029	0.799937	Cyp11b2	cytochrome P450, family 11, subfamily b, polypeptide 2	Mus musculus cytochrome P450, family 11, subfamily b, polypeptide 2 (Cyp11b2), nuclear gene encoding mitochondrial protein, mRNA [NM_009991]	74681530	74681855	chr15	-
A_51_P507429	4.62825	2.21047	4.62825	up	1.08351	0.115713	1.08351	up	3.40655	1.76831	3.40655	up	-0.942012	1.26845	-0.826299	0.826299	Olfr1156	olfactory receptor 1156	Mus musculus olfactory receptor 1156 (Olfr1156), mRNA [NM_146817]	87789711	87789770	chr2	-
A_52_P547730	-1.91635	-0.93836	1.91635	down	-2.12747	-1.08914	2.12747	down	-2.02947	-1.0211	2.02947	down	0.97973	0.0413704	-0.109408	-0.0413699	Aven	apoptosis, caspase activation inhibitor	apoptosis, caspase activation inhibitor Gene [Source:MGI (curated);Acc:MGI:1921518] [ENSMUST00000003705]	112474669	112474728	chr2	+
A_52_P194500	1.61464	0.691211	1.61464	up	2.14209	1.09902	2.14209	up	-1.22136	-0.288491	1.22136	down	-0.345606	0.345605	0.753417	-0.634097				14775161	14775220	chr2	+
A_52_P128691	1.06397	0.0894518	1.06397	up	-1.01362	-0.0195174	1.01362	down	3.05687	1.61206	3.05687	up	-0.0447259	0.0447259	-0.0642433	1.56733	Gpr4	G protein-coupled receptor 4	Mus musculus G protein-coupled receptor 4 (Gpr4), mRNA [NM_175668]	19807972	19808031	chr7	+
A_52_P150903	2.13393	1.09351	2.13393	up	1.51496	0.599277	1.51496	up	1.87385	0.906006	1.87385	up	-0.752642	0.340868	-0.153365	0.153364	Tubb6	tubulin, beta 6	Mus musculus adult male aorta and vein cDNA, RIKEN full-length enriched library, clone:A530059D09 product:unclassifiable, full insert sequence. [AK041002]	67560678	67560737	chr18	-
A_51_P237924	1.43569	0.52174	1.43569	up	1.26549	0.339695	1.26549	up	2.20965	1.14382	2.20965	up	-0.430717	0.0910225	-0.0910225	0.713099	Slc6a7	solute carrier family 6 (neurotransmitter transporter, L-proline), member 7	Mus musculus solute carrier family 6 (neurotransmitter transporter, L-proline), member 7 (Slc6a7), mRNA [NM_201353]	61155470	61155529	chr18	-
A_52_P449580	1.12393	0.168556	1.12393	up	2.09043	1.0638	2.09043	up	2.59318	1.37472	2.59318	up	-0.616177	-0.44762	0.44762	0.758544	Folr4	folate receptor 4 (delta)	Mus musculus folate receptor 4 (delta) (Folr4), transcript variant 2, mRNA [NM_176807]	14706235	14706840	chr9	-
A_51_P336293	2.27582	1.18639	2.27582	up	2.21037	1.14429	2.21037	up	2.58626	1.37087	2.58626	up	-1.16534	0.021049	-0.0210495	0.20553	Ttbk1	tau tubulin kinase 1	Mus musculus tau tubulin kinase 1 (Ttbk1), mRNA [NM_001162864]	46580079	46580138	chr17	-
A_51_P441983	-1.73069	-0.791348	1.73069	down	-1.11706	-0.159705	1.11706	down	2.95045	1.56093	2.95045	up	0.0798526	-0.711495	-0.0798521	1.64079	Itga2	integrin alpha 2	Mus musculus integrin alpha 2 (Itga2), mRNA [NM_008396]	115626714	115626773	chr13	-
A_52_P690675	2.09503	1.06697	2.09503	up	-1.35217	-0.435274	1.35217	down	1.09066	0.125207	1.09066	up	-0.062604	1.00437	-0.497878	0.0626035			Mus musculus 2 days neonate thymus thymic cells cDNA, RIKEN full-length enriched library, clone:E430001E20 product:unclassifiable, full insert sequence. [AK087943]	21021562	21021621	chr11	+
A_52_P668090	1.0873	0.120747	1.0873	up	1.08762	0.121175	1.08762	up	2.58231	1.36866	2.58231	up	-0.120961	-0.000214	0.000214	1.2477	5730403I07Rik	RIKEN cDNA 5730403I07 gene	PREDICTED: Mus musculus RIKEN cDNA 5730403I07 gene (5730403I07Rik), mRNA [XM_489285]	77214393	77214452	chr9	-
A_52_P427818	1.41627	0.502101	1.41627	up	-2.00632	-1.00455	2.00632	down	1.15545	0.208458	1.15545	up	-0.104229	0.397872	-1.10878	0.104229	Zscan18	zinc finger and SCAN domain containing 18	Mus musculus zinc finger and SCAN domain containing 18 (Zscan18), mRNA [NM_001017955]	13353540	13353599	chr7	-
A_51_P175858	-1.09097	-0.125609	1.09097	down	2.10952	1.07692	2.10952	up	1.69624	0.762337	1.69624	up	-0.381168	-0.506778	0.695747	0.381169	Cyb5r2	cytochrome b5 reductase 2	Mus musculus cytochrome b5 reductase 2 (Cyb5r2), mRNA [NM_177216]	114898247	114898306	chr7	-
A_52_P496466	1.27179	0.34686	1.27179	up	2.38219	1.25229	2.38219	up	2.34895	1.23202	2.34895	up	-0.789439	-0.442579	0.462849	0.442579	4933425O20Rik	RIKEN cDNA 4933425O20 gene	Mus musculus RIKEN cDNA 4933425O20 gene (4933425O20Rik), mRNA [NM_025753]	130232864	130232923	chr2	+
A_51_P352324	2.27165	1.18374	2.27165	up	2.85994	1.51599	2.85994	up	2.12332	1.08632	2.12332	up	-1.13503	0.0487082	0.380955	-0.0487082	Slc16a2	solute carrier family 16 (monocarboxylic acid transporters), member 2	Mus musculus solute carrier family 16 (monocarboxylic acid transporters), member 2 (Slc16a2), mRNA [NM_009197]	100892883	100892942	chrX	-
A_52_P439159	1.67963	0.748146	1.67963	up	2.22232	1.15207	2.22232	up	2.77011	1.46994	2.77011	up	-0.950106	-0.20196	0.20196	0.519836	Prkrir	protein-kinase, interferon-inducible double stranded RNA dependent inhibitor, repressor of (P58 repressor)	Mus musculus protein-kinase, interferon-inducible double stranded RNA dependent inhibitor, repressor of (P58 repressor) (Prkrir), mRNA [NM_028410]	105866134	105866193	chr7	+
A_52_P714905	2.54397	1.34708	2.54397	up	1.05986	0.0838699	1.05986	up	1.14179	0.191295	1.14179	up	-0.137582	1.2095	-0.0537124	0.0537124			Mus musculus adult male diencephalon cDNA, RIKEN full-length enriched library, clone:9330198A14 product:unclassifiable, full insert sequence. [AK034470]	108478235	108478294	chr4	+
A_51_P418785	2.11979	1.08392	2.11979	up	3.10894	1.63642	3.10894	up	1.75298	0.809813	1.75298	up	-0.946866	0.137053	0.689557	-0.137053	Olfr66	olfactory receptor 66	Mus musculus olfactory receptor 66 (Olfr66), mRNA [NM_013618]	111029831	111029890	chr7	-
A_52_P811150	-2.63178	-1.39604	2.63178	down	-2.77742	-1.47375	2.77742	down	-2.56824	-1.36078	2.56824	down	1.37841	-0.0176291	-0.0953374	0.0176291			Mus musculus 10 days neonate medulla oblongata cDNA, RIKEN full-length enriched library, clone:B830003K07 product:Cdk5 and Abl enzyme substrate, full insert sequence. [AK046777]	11997256	11997315	chr18	-
A_51_P267926	-1.78143	-0.833037	1.78143	down	-1.85276	-0.889674	1.85276	down	2.80733	1.4892	2.80733	up	0.416519	-0.416519	-0.473156	1.90572	Wdr63	WD repeat domain 63	Mus musculus WD repeat domain 63 (Wdr63), mRNA [NM_172864]	145725246	145726245	chr3	-
A_51_P436263	1.10609	0.145467	1.10609	up	1.07161	0.0997815	1.07161	up	2.00567	1.00408	2.00567	up	-0.122624	0.0228429	-0.0228429	0.881458	Olfr790	olfactory receptor 790	Mus musculus olfactory receptor 790 (Olfr790), mRNA [NM_146933]	128938374	128938433	chr10	+
A_51_P379750	-2.89308	-1.53261	2.89308	down	-2.72179	-1.44456	2.72179	down	1.06083	0.0851903	1.06083	up	0.722278	-0.810328	-0.722278	0.807468	Myoz1	myozenin 1	Mus musculus myozenin 1 (Myoz1), mRNA [NM_021508]	21468483	21468542	chr14	-
A_51_P452371	1.28152	0.357857	1.28152	up	2.31341	1.21002	2.31341	up	4.19936	2.07017	4.19936	up	-0.78394	-0.426083	0.426083	1.28623	Spnb1	spectrin beta 1	Mus musculus spectrin beta 1 (Spnb1), mRNA [NM_013675]	77699638	77699697	chr12	-
A_52_P738892	1.08028	0.111409	1.08028	up	2.43254	1.28246	2.43254	up	1.18745	0.247869	1.18745	up	-0.179639	-0.0682306	1.10282	0.0682302			Mus musculus adult male aorta and vein cDNA, RIKEN full-length enriched library, clone:A530016E13 product:unclassifiable, full insert sequence. [AK040698]	75293037	75293096	chr7	-
A_52_P646684	2.67232	1.41809	2.67232	up	-1.07647	-0.106302	1.07647	down	-1.01756	-0.0251203	1.01756	down	0.0125599	1.43065	-0.0937419	-0.0125604	Ano9	anoctamin 9	Mus musculus anoctamin 9 (Ano9), mRNA [NM_178381]	148287392	148287451	chr7	-
A_52_P506920	1.69032	0.757292	1.69032	up	3.46153	1.79141	3.46153	up	1.45019	0.536245	1.45019	up	-0.646769	0.110524	1.14464	-0.110523
A_52_P151093	2.84874	1.51033	2.84874	up	3.54699	1.8266	3.54699	up	2.77245	1.47116	2.77245	up	-1.49074	0.0195837	0.335855	-0.0195837	Hmx2	H6 homeobox 2	Mus musculus H6 homeobox 2 (Hmx2), mRNA [NM_145998]	138698994	138699053	chr7	+
A_52_P1076565	-1.26405	-0.338054	1.26405	down	-1.31269	-0.392524	1.31269	down	2.23503	1.1603	2.23503	up	0.169027	-0.169027	-0.223497	1.32932			Mus musculus 11 days embryo gonad cDNA, RIKEN full-length enriched library, clone:7030417P08 product:unclassifiable, full insert sequence. [AK078597]	66375134	66375193	chr10	-
A_51_P471258	3.18822	1.67275	3.18822	up	2.82108	1.49625	2.82108	up	2.87449	1.52331	2.87449	up	-1.50978	0.162974	-0.0135303	0.0135303			GB	107186380	107186859	chr8	+
A_52_P249664	2.12431	1.087	2.12431	up	2.6206	1.3899	2.6206	up	1.98961	0.992488	1.98961	up	-1.03974	0.0472536	0.350157	-0.0472536	Usp20	ubiquitin specific peptidase 20	Mus musculus ubiquitin specific peptidase 20 (Usp20), mRNA [NM_028846]	30876359	30876418	chr2	+
A_51_P155638	-2.31164	-1.20892	2.31164	down	-1.96516	-0.974646	1.96516	down	-2.39217	-1.25832	2.39217	down	1.09178	-0.117135	0.117135	-0.166539	Cd300lg	CD300 antigen like family member G	Mus musculus CD300 antigen like family member G (Cd300lg), transcript variant 4, mRNA [NM_027987]	101916549	101916608	chr11	+
A_51_P509125	1.02786	0.0396466	1.02786	up	1.18593	0.246018	1.18593	up	-2.2791	-1.18846	2.2791	down	-0.0198233	0.0198233	0.226195	-1.20829	Galr3	galanin receptor 3	Mus musculus galanin receptor 3 (Galr3), mRNA [NM_015738]	78873547	78873606	chr15	+
A_51_P467086	1.85386	0.890532	1.85386	up	2.29028	1.19553	2.29028	up	2.67323	1.41858	2.67323	up	-1.04303	-0.152498	0.152498	0.375553	Defa3	defensin, alpha, 3	Mus musculus defensin, alpha, 3 (Defa3), mRNA [NM_007850]	22427232	22427291	chr8	+
A_52_P1051417	-2.25242	-1.17148	2.25242	down	-1.86642	-0.900274	1.86642	down	1.13957	0.188488	1.13957	up	0.450137	-0.721341	-0.450137	0.638624	4930430J02Rik	RIKEN cDNA 4930430J02 gene	Mus musculus adult male testis cDNA, RIKEN full-length enriched library, clone:4930430J02 product:unclassifiable, full insert sequence. [AK015253]	57243658	57247984	chr9	+
A_52_P260659	-2.14884	-1.10355	2.14884	down	-1.06424	-0.089818	1.06424	down	-2.12996	-1.09083	2.12996	down	0.590322	-0.513233	0.500504	-0.500504	Kcnj10	potassium inwardly-rectifying channel, subfamily J, member 10	Mus musculus potassium inwardly-rectifying channel, subfamily J, member 10 (Kcnj10), mRNA [NM_001039484]	174303962	174304021	chr1	+
A_52_P363843	-1.57938	-0.659356	1.57938	down	-1.26298	-0.336826	1.26298	down	-2.04675	-1.03333	2.04675	down	0.498091	-0.161265	0.161265	-0.535242	Zscan4c	zinc finger and SCAN domain containing 4C	Mus musculus zinc finger and SCAN domain containing 4C (Zscan4c), mRNA [NM_001013765]	11594425	11594484	chr7	+
A_51_P484274	-2.73153	-1.44971	2.73153	down	-2.66198	-1.4125	2.66198	down	-2.67349	-1.41872	2.67349	down	1.41561	-0.0340986	0.00310993	-0.00311041				85989558	85989617	chr2	-
A_51_P417956	-1.48306	-0.568581	1.48306	down	1.07701	0.107033	1.07701	up	2.42012	1.27508	2.42012	up	-0.0535164	-0.622097	0.0535164	1.22156	Klk9	kallikrein related-peptidase 9	Mus musculus adult male lung cDNA, RIKEN full-length enriched library, clone:1200016C12 product:similar to KALLIKREIN 9 PRECURSOR (EC 3.4.21.-) (KALLIKREIN-LIKE PROTEIN 3) (KLK- L3) [Homo sapiens], full insert sequence. [AK004807]
A_51_P172625	2.94268	1.55713	2.94268	up	1.756	0.812294	1.756	up	4.18574	2.06548	4.18574	up	-1.18471	0.372418	-0.372418	0.88077	Palm3	paralemmin 3	Mus musculus 14 days embryo liver cDNA, RIKEN full-length enriched library, clone:4432412L15 product:hypothetical protein, full insert sequence. [AK014493]	86551823	86551882	chr8	+
A_52_P1021744	-1.03789	-0.0536575	1.03789	down	1.17189	0.228836	1.17189	up	-2.69497	-1.43027	2.69497	down	0.0268288	-0.0268288	0.255665	-1.40344	LOC236598	28S ribosomal RNA	Mus musculus 28S ribosomal RNA (LOC236598), ribosomal RNA [NR_003279]	22600367	22600426	chr2	-
A_51_P290626	2.19801	1.1362	2.19801	up	4.01086	2.00391	4.01086	up	11.3002	3.49827	11.3002	up	-1.57006	-0.433856	0.433856	1.92821	Gulo	gulonolactone (L-) oxidase	Mus musculus gulonolactone (L-) oxidase (Gulo), mRNA [NM_178747]	66605830	66605889	chr14	-
A_51_P202501	-1.09275	-0.127966	1.09275	down	-1.88452	-0.914195	1.88452	down	-2.12882	-1.09006	2.12882	down	0.52108	0.393115	-0.393115	-0.568977	Kprp	keratinocyte expressed, proline-rich	Mus musculus keratinocyte expressed, proline-rich (Kprp), mRNA [NM_028629]	92627072	92627131	chr3	-
A_52_P124734	1.47644	0.562127	1.47644	up	2.09349	1.06591	2.09349	up	-1.10432	-0.143152	1.10432	down	-0.281064	0.281063	0.784846	-0.424216	Cybrd1	cytochrome b reductase 1	Mus musculus cytochrome b reductase 1 (Cybrd1), mRNA [NM_028593]	70980706	70980765	chr2	+
A_51_P390038	2.15101	1.10501	2.15101	up	1.84281	0.88191	1.84281	up	1.55547	0.637353	1.55547	up	-0.759632	0.345382	0.122279	-0.122278	Cpa6	carboxypeptidase A6	Mus musculus carboxypeptidase A6 (Cpa6), mRNA [NM_177834]	10314946	10315005	chr1	-
A_52_P343306	1.2459	0.317192	1.2459	up	4.18538	2.06536	4.18538	up	-1.01476	-0.0211396	1.01476	down	-0.158596	0.158596	1.90676	-0.179736	H2-Aa	histocompatibility 2, class II antigen A, alpha	Mus musculus histocompatibility 2, class II antigen A, alpha (H2-Aa), mRNA [NM_010378]	34421285	34421344	chr17	-
A_52_P102755	1.09112	0.125808	1.09112	up	2.41889	1.27435	2.41889	up	1.08018	0.111269	1.08018	up	-0.118538	0.00726986	1.15581	-0.00726986			Mus musculus 10 days neonate cortex cDNA, RIKEN full-length enriched library, clone:A830019B06 product:unclassifiable, full insert sequence. [AK043675]	12199918	12199977	chr13	+
A_51_P438039	1.09616	0.132459	1.09616	up	1.05579	0.0783234	1.05579	up	3.31876	1.73064	3.31876	up	-0.105391	0.0270677	-0.0270681	1.62525	Fam24a	family with sequence similarity 24, member A	Mus musculus family with sequence similarity 24, member A (Fam24a), mRNA [NM_183272]	138479085	138480018	chr7	+
A_52_P1156219	2.50711	1.32602	2.50711	up	1.05879	0.0824199	1.05879	up	1.12854	0.174454	1.12854	up	-0.128437	1.19759	-0.0460172	0.0460172	Nova1	neuro-oncological ventral antigen 1	Mus musculus adult male diencephalon cDNA, RIKEN full-length enriched library, clone:9330161H23 product:unclassifiable, full insert sequence. [AK034178]	47802488	47802547	chr12	-
A_52_P1011984	1.23789	0.307879	1.23789	up	3.75967	1.91061	3.75967	up	3.71681	1.89406	3.71681	up	-1.10097	-0.793092	0.809636	0.793092			Mus musculus adult male testis cDNA, RIKEN full-length enriched library, clone:4931436F15 product:hypothetical protein, full insert sequence. [AK029910]	85123799	85123858	chr11	-
A_52_P462608	1.28835	0.365524	1.28835	up	2.25157	1.17093	2.25157	up	1.01789	0.0255861	1.01789	up	-0.195555	0.169969	0.975377	-0.169969	Krt2	keratin 2	Mus musculus keratin 2 (Krt2), mRNA [NM_010668]	101641879	101641938	chr15	-
A_51_P212135	-1.57383	-0.654283	1.57383	down	-1.59735	-0.675681	1.59735	down	2.5231	1.3352	2.5231	up	0.327141	-0.327141	-0.34854	1.66234	Olfr1406	olfactory receptor 1406	Mus musculus olfactory receptor 1406 (Olfr1406), mRNA [NM_146763]	175114438	175114497	chr1	-
A_51_P267278	1.14982	0.201403	1.14982	up	1.12692	0.172383	1.12692	up	2.49641	1.31985	2.49641	up	-0.186893	0.0145102	-0.0145097	1.13296	Slc15a2	solute carrier family 15 (H+/peptide transporter), member 2	Mus musculus solute carrier family 15 (H+/peptide transporter), member 2 (Slc15a2), transcript variant 1, mRNA [NM_021301]	36750603	36750662	chr16	-
A_52_P457339	1.09462	0.130433	1.09462	up	3.15499	1.65763	3.15499	up	2.03777	1.02699	2.03777	up	-0.578711	-0.448278	1.07892	0.448278	Gm1965	predicted gene 1965	Mus musculus predicted gene 1965 (Gm1965), mRNA [NM_001033491]	89095377	89095436	chr6	+
A_51_P260356	-2.01491	-1.01072	2.01491	down	-1.04889	-0.0688648	1.04889	down	1.28074	0.356977	1.28074	up	0.0344324	-0.976285	-0.0344324	0.39141	Plcb2	phospholipase C, beta 2	Mus musculus phospholipase C, beta 2 (Plcb2), mRNA [NM_177568]	118549470	118549529	chr2	-
A_52_P508069	1.75055	0.807809	1.75055	up	1.54473	0.627355	1.54473	up	2.4448	1.28972	2.4448	up	-0.717582	0.0902271	-0.0902271	0.572135	Ktelc1	KTEL (Lys-Tyr-Glu-Leu) containing 1	Mus musculus 10 days neonate skin cDNA, RIKEN full-length enriched library, clone:4732474N01 product:unclassifiable, full insert sequence. [AK076379]	38523504	38523563	chr16	-
A_51_P364714	-1.217	-0.283334	1.217	down	-3.24289	-1.69728	3.24289	down	-3.39029	-1.76141	3.39029	down	0.990308	0.706974	-0.706974	-0.771102	Nox1	NADPH oxidase 1	Mus musculus NADPH oxidase 1 (Nox1), mRNA [NM_172203]	130627582	130627641	chrX	-
A_51_P352940	-1.23723	-0.307119	1.23723	down	3.19284	1.67484	3.19284	up	-1.12945	-0.175622	1.12945	down	0.0878105	-0.219309	1.76265	-0.087811	Trhr2	thyrotropin releasing hormone receptor 2	Mus musculus thyrotropin releasing hormone receptor 2 (Trhr2), mRNA [NM_133202]	124882744	124884259	chr8	-
A_52_P49518	1.57461	0.654994	1.57461	up	1.51254	0.596971	1.51254	up	4.54756	2.18509	4.54756	up	-0.625983	0.0290112	-0.0290112	1.55911	Otof	otoferlin	Mus musculus otoferlin (Otof), transcript variant 2, mRNA [NM_031875]	30672612	30673092	chr5	-
A_51_P352316	-1.24989	-0.321798	1.24989	down	1.31867	0.399084	1.31867	up	3.50837	1.8108	3.50837	up	-0.199542	-0.52134	0.199542	1.61126	Vps26b	vacuolar protein sorting 26 homolog B (yeast)	Mus musculus vacuolar protein sorting 26 homolog B (yeast) (Vps26b), mRNA [NM_178027]	26813426	26813485	chr9	-
A_51_P242496	4.94225	2.30517	4.94225	up	1.69655	0.762603	1.69655	up	-1.38735	-0.472336	1.38735	down	-0.381301	1.92387	0.381302	-0.853638			ankyrin repeat domain 60 Gene [Source:MGI (curated);Acc:MGI:1917315] [ENSMUST00000109112]	173394234	173394293	chr2	-
A_52_P31510	1.83844	0.87848	1.83844	up	2.59133	1.37369	2.59133	up	1.26964	0.344417	1.26964	up	-0.611448	0.267032	0.762243	-0.267032	Pdx1	pancreatic and duodenal homeobox 1	Mus musculus pancreatic and duodenal homeobox 1 (Pdx1), mRNA [NM_008814]	148086570	148086629	chr5	+
A_52_P320657	3.0284	1.59856	3.0284	up	3.44224	1.78335	3.44224	up	1.37072	0.454937	1.37072	up	-1.02675	0.57181	0.756602	-0.57181				122553468	122553527	chr14	+
A_51_P291018	-1.11947	-0.16281	1.11947	down	-1.16472	-0.21998	1.16472	down	2.1503	1.10454	2.1503	up	0.0814052	-0.0814052	-0.138575	1.18595	Drp2	dystrophin related protein 2	Mus musculus dystrophin related protein 2 (Drp2), mRNA [NM_010078]	130981216	130981543	chrX	+
A_51_P387681	1.06338	0.0886555	1.06338	up	1.1923	0.253745	1.1923	up	-2.06451	-1.0458	2.06451	down	-0.0443277	0.0443277	0.209417	-1.09013	Ifnab	interferon alpha B	Mus musculus interferon alpha B, mRNA (cDNA clone MGC:151241 IMAGE:40126183), complete cds. [BC116864]	88336693	88336752	chr4	-
A_52_P519924	2.27149	1.18364	2.27149	up	1.08244	0.114287	1.08244	up	3.49131	1.80377	3.49131	up	-0.648963	0.534677	-0.534677	1.1548			beta galactoside alpha 2,6 sialyltransferase 2 Gene [Source:MGI (curated);Acc:MGI:2445190] [ENSMUST00000025000]	55653058	55653117	chr17	+
A_52_P137058	1.08443	0.116939	1.08443	up	1.08621	0.119306	1.08621	up	3.07255	1.61944	3.07255	up	-0.118122	-0.00118351	0.00118351	1.50131	Zim2	zinc finger, imprinted 2	PREDICTED: Mus musculus zinc finger, imprinted 2 (Zim2), mRNA [XM_489216]	6604549	6604608	chr7	-
A_52_P581412	1.74062	0.799603	1.74062	up	1.2487	0.32043	1.2487	up	2.69058	1.42792	2.69058	up	-0.560017	0.239586	-0.239586	0.867902	Kcnt1	potassium channel, subfamily T, member 1	Mus musculus potassium channel, subfamily T, member 1 (Kcnt1), transcript variant 1, mRNA [NM_175462]	25748074	25748704	chr2	+
A_52_P923817	1.06658	0.0929966	1.06658	up	1.00332	0.00478458	1.00332	up	2.54685	1.34871	2.54685	up	-0.0488906	0.044106	-0.044106	1.29982			Mus musculus 0 day neonate eyeball cDNA, RIKEN full-length enriched library, clone:E130019E11 product:unclassifiable, full insert sequence. [AK053455]	110299068	110299127	chr9	-
A_52_P461206	1.58118	0.660999	1.58118	up	1.38275	0.467544	1.38275	up	2.25122	1.17071	2.25122	up	-0.564271	0.0967279	-0.0967279	0.606437			TRAV13D-2 Fragment [Source:UniProtKB/TrEMBL;Acc:Q5R1G2] [ENSMUST00000103658]	54254910	54254969	chr14	+
[truncated: 3,607 more rows]
