# Supplementary material for: p.E95K mutation in Indian hedgehog causing brachydactyly type A1 impairs IHH/Gli1 downstream transcriptional regulation
Source: BMC Genet. 2019 Jan 16;20:10. doi: 10.1186/s12863-018-0697-5 (PMC6335781; doi:10.1186/s12863-018-0697-5)
Supplement: Supplementary file 5 — Primers for Real Time PCR. Primers for gene expression validation. (XLSX 11 kb) [file 12863_2018_697_MOESM5_ESM.xlsx]

## Sheet: ChIP-chip Validation Primers
Group	ID	Range	Forward Primer	Reverse Primer	Confirmed
WT	MA2C_peak_93	chr14:75534840-75535788	TGGTAAGTCTCAGCAACA	TTAGAAGCACAGGCAAGA	+
WT	MA2C_peak_85	chr14:49686646-49687794	TGAAGTTGTTACCTGTCTCT	AGTTCCTCAGTTACACCATT	+
WT	MA2C_peak_303	chr9:13629990-13631228	GCTCCAACTCTTCTCCTT	AGATTACCAACACCTTCAGA	+
WT	MA2C_peak_282	chr8:13058531-13059571	CTTGGCATCACTGACTCT	CCTGGAACTCACTCTGTAG	+
WT	MA2C_peak_97	chr14:99500664-99501820	ATGGAATGCCTGGTAGAG	GCTGAGATGGAGAGTGAA	+
MT	MA2C_peak_21	chr4:62068580-62069723	CTACTACGGCTCCAGAAC	GACTCACTTCCACACTCA	+
MT	MA2C_peak_46	chrX:140751178-140751837	CATAGATGGAAGTAGATTGGATAA	TTGGTGCTGTTAGGAAGA	+
MT	MA2C_peak_17	chr2:152225006-152226039	ATAGTCACTTGCCTGAGTT	ACGGAGAACGAATGAGAG	+
MT	MA2C_peak_42	chr9:38344412-38345183	AGCAGATGACTAGATGTGAT	ATATTGTGAAGGTACTGTATAAGG	+
MT	MA2C_peak_8	chr16:17408338-17409193	GCCTACTCATCCTTACATCT	CCACTCCTCCAGGTTATG	+

## Sheet: Expression Validation Primers
Gene	Primer Sequence
m_Ptch1_F	AAAGAACTGCGGCAAGTTTTTG
m_Ptch1_R	CTTCTCCTATCTTCTGACGGGT
m_Wnt10a_F	GCTCAACGCCAACACAGTG
m_Wnt10a_R	CGAAAACCTCGGCTGAAGATG
m_Wnt5a_F	CAACTGGCAGGACTTTCTCAA
m_Wnt5a_R	CATCTCCGATGCCGGAACT
m_Fgf9_F	ATGGCTCCCTTAGGTGAAGTT
m_Fgf9_R	TCCGCCTGAGAATCCCCTTT
m_Gli1_F	CCAAGCCAACTTTATGTCAGGG
m_Gli1_R	AGCCCGCTTCTTTGTTAATTTGA
m_Lrp2_F	AAAATGGAAACGGGGTGACTT
m_Lrp2_R	GGCTGCATACATTGGGTTTTCA
m_Mapk10_F	AGGTGGACAACCAGTTCTACA
m_Mapk10_R	GCACAGACTATTCCCTGAGCC
m_Fzd10_F	CATGCCCAACCTGATGGGTC
m_Fzd10_R	GCCACCTGAATTTGAACTGCTC
m_Nfatc2_F	TCATCCAACAACAGACTGCCC
m_Nfatc2_R	GGGAGGGAGGTCCTGAAAACT
m_Runx2_F	TTCAACGATCTGAGATTTGTGGG
m_Runx2_R	GGATGAGGAATGCGCCCTA
m_Alpl_F	CCAACTCTTTTGTGCCAGAGA
m_Alpl_R	GGCTACATTGGTGTTGAGCTTTT
m_Col2a1_F	GGGAATGTCCTCTGCGATGAC
m_Col2a1_R	GAAGGGGATCTCGGGGTTG
m_Col10a1_F	TTCTGCTGCTAATGTTCTTGACC
m_Col10a1_R	GGGATGAAGTATTGTGTCTTGGG
m_Gli1_F	CCAAGCCAACTTTATGTCAGGG
m_Gli1_R	AGCCCGCTTCTTTGTTAATTTGA
m_Sox9_F	GAGCCGGATCTGAAGAGGGA
m_Sox9_R	GCTTGACGTGTGGCTTGTTC
m_Gapdh_F	AGGTCGGTGTGAACGGATTTG
m_Gapdh_R	TGTAGACCATGTAGTTGAGGTCA
m_Hprt_F	TCAGTCAACGGGGGACATAAA
m_Hprt_R	GGGGCTGTACTGCTTAACCAG
