# Supplementary material for: p.E95K mutation in Indian hedgehog causing brachydactyly type A1 impairs IHH/Gli1 downstream transcriptional regulation
Source: BMC Genet. 2019 Jan 16;20:10. doi: 10.1186/s12863-018-0697-5 (PMC6335781; doi:10.1186/s12863-018-0697-5)
Supplement: Supplementary file 6 — Matched Genes. matched genes between ChIP and DEGs. (XLSX 9 kb) [file 12863_2018_697_MOESM6_ESM.xlsx]

## Sheet: Sheet1
WT matched genes	MT matched genes
Gphn	Vmn1r43
Ina	Olfr656
Dnaic1	Ahnak
Slc1a1	Cfd
Gzmb
Ufsp1
1700012B09Rik
Prss40
Olfr282
Tas2r107
2610206C17Rik
Slc43a1
Pcdhb19
Dmrt2
Cyfip2
Slc37a1
Rasgrf1
Igsf6
Sfn
Scn4a
Top2a
Olfr944
Gltpd2
Pglyrp3
Olfr518
Olfr985
Iqgap2
Slc16a2
Mro
Cep164
Cfd
Ghrhr
